# Supplementary material for: Comparative transcriptome analysis reveals host-associated differentiation in Chilo suppressalis (Lepidoptera: Crambidae)
Source: Sci Rep. 2017 Oct 23;7:13778. doi: 10.1038/s41598-017-14137-x (PMC5653757; doi:10.1038/s41598-017-14137-x)
Supplement: Supplementary file 2 — Table S1 [file 41598_2017_14137_MOESM2_ESM.xls]

## Sheet: Sheet1
Class	Abbreviation	Gene Numbers	Gene IDs
RNA processing and modification	A	747	c100398_g1,c100524_g1,c100737_g1,c101380_g1,c101670_g1,c101739_g1,c101991_g1,c102430_g1,c102454_g1,c102552_g1,c102624_g1,c102683_g1,c102713_g1,c102746_g1,c102928_g1,c103191_g1,c104004_g1,c104131_g1,c104193_g1,c104402_g1,c105273_g1,c105318_g1,c105424_g1,c105460_g1,c105869_g1,c105949_g1,c106200_g1,c106381_g1,c106511_g1,c106632_g1,c106693_g1,c106855_g1,c106878_g1,c106962_g1,c107072_g1,c107125_g1,c10…
Chromatin structure and dynamics	B	298	c100735_g1,c100849_g1,c103315_g1,c105054_g1,c105468_g1,c105563_g1,c105742_g1,c105758_g1,c105932_g1,c106115_g1,c106584_g1,c106707_g1,c106788_g1,c107275_g1,c107336_g1,c108073_g1,c108398_g1,c108883_g1,c109066_g1,c110990_g1,c111719_g1,c112501_g1,c113393_g1,c113533_g1,c114058_g1,c115976_g1,c116054_g1,c116744_g1,c117448_g1,c11808_g1,c118333_g1,c118363_g1,c118837_g1,c11934_g1,c119625_g1,c119984_g1,c1202…
Energy production and conversion	C	660	c100224_g1,c100558_g1,c100772_g1,c100786_g1,c100810_g1,c100984_g1,c101085_g1,c101200_g1,c101363_g1,c101368_g1,c101782_g1,c102401_g1,c102750_g1,c102883_g1,c102979_g1,c103196_g1,c103296_g1,c103470_g1,c103542_g1,c104104_g1,c104390_g1,c104441_g1,c104841_g1,c105048_g1,c105310_g1,c105452_g1,c105589_g1,c105987_g1,c106048_g1,c106644_g1,c106863_g1,c106988_g1,c107350_g1,c107459_g1,c107470_g1,c107575_g1,c10…
Cell cycle control, cell division, chromosome partitioning	D	442	c100023_g1,c100197_g1,c100363_g1,c100394_g1,c103753_g1,c103766_g1,c103815_g1,c104659_g1,c104934_g1,c105468_g1,c106503_g1,c106707_g1,c106918_g1,c107230_g1,c107797_g1,c107845_g1,c108236_g1,c108275_g1,c108356_g1,c108804_g1,c109178_g1,c109299_g1,c109592_g1,c109732_g1,c110675_g1,c111247_g1,c111548_g1,c111832_g1,c112133_g1,c112496_g1,c113011_g1,c113393_g1,c114348_g1,c1143_g1,c115187_g1,c115763_g1,c1163…
Amino acid transport and metabolism	E	585	c100222_g1,c100240_g1,c100587_g1,c101028_g1,c101317_g1,c101811_g1,c101887_g1,c102298_g1,c102338_g1,c102485_g1,c10260_g1,c103001_g1,c103107_g1,c103542_g1,c103891_g1,c104159_g1,c104293_g1,c104440_g1,c104719_g1,c104795_g1,c105259_g1,c105487_g1,c1057_g1,c106208_g1,c106263_g1,c106611_g1,c106663_g1,c106739_g1,c106991_g1,c107730_g1,c107752_g1,c108228_g1,c108921_g1,c108956_g1,c109033_g1,c109204_g1,c10990…
Nucleotide transport and metabolism	F	189	c100343_g1,c102410_g1,c103172_g1,c104066_g1,c104266_g1,c104617_g1,c104901_g1,c104995_g1,c105522_g1,c105781_g1,c106838_g1,c107634_g1,c107792_g1,c108836_g1,c109176_g1,c110689_g1,c111004_g1,c113206_g1,c115326_g1,c116222_g1,c117369_g1,c117687_g1,c118122_g1,c119027_g1,c119584_g1,c121173_g1,c1235_g1,c13241_g1,c14507_g1,c16858_g1,c2232_g1,c23375_g2,c23768_g1,c30114_g1,c35626_g1,c35959_g1,c36820_g1,c4018…
Carbohydrate transport and metabolism	G	505	c100240_g1,c100264_g1,c100512_g1,c101003_g1,c10108_g1,c101653_g1,c101987_g1,c102345_g1,c102484_g1,c102922_g1,c103025_g1,c103710_g1,c104130_g1,c105223_g1,c105258_g1,c105335_g1,c105841_g1,c106449_g1,c106975_g1,c107705_g1,c107912_g1,c109580_g1,c110127_g1,c110402_g1,c110603_g1,c110765_g1,c110785_g1,c110894_g1,c111060_g1,c111308_g1,c111888_g1,c111989_g1,c112087_g1,c112395_g1,c112664_g1,c113448_g1,c113…
Coenzyme transport and metabolism	H	122	c101363_g1,c101496_g1,c101903_g1,c103439_g1,c105535_g1,c105647_g1,c108456_g1,c110507_g1,c114874_g1,c115275_g1,c116434_g1,c116655_g1,c116788_g1,c118457_g1,c120331_g1,c120608_g1,c123541_g1,c124024_g1,c14082_g1,c16436_g1,c16779_g1,c25118_g1,c26626_g1,c31520_g1,c34796_g1,c38800_g1,c4491_g1,c47319_g1,c47497_g1,c48709_g1,c48749_g1,c4955_g1,c50797_g1,c52124_g1,c53038_g1,c53306_g2,c53466_g1,c53867_g3,c53…
Lipid transport and metabolism	I	580	c100138_g1,c100287_g1,c100440_g1,c100845_g1,c100976_g1,c101050_g1,c101468_g1,c101702_g1,c101710_g1,c101726_g1,c101891_g1,c102021_g1,c102371_g1,c102699_g1,c102877_g1,c103344_g1,c103610_g1,c104795_g1,c105258_g1,c105279_g1,c105386_g1,c105609_g1,c105670_g1,c105790_g1,c105862_g1,c105894_g1,c106666_g1,c106999_g1,c107563_g1,c107851_g1,c107928_g1,c108224_g1,c108266_g1,c108357_g1,c108412_g1,c108579_g1,c10…
Translation, ribosomal structure and biogenesis	J	1228	c100612_g1,c10065_g1,c100817_g1,c100904_g1,c101029_g1,c101064_g1,c101101_g1,c101336_g1,c101471_g1,c101522_g1,c101598_g1,c101628_g1,c101770_g1,c101784_g1,c101811_g1,c101824_g1,c101998_g1,c1020_g1,c102147_g1,c102244_g1,c102386_g1,c102404_g1,c102454_g1,c102545_g1,c102928_g1,c102971_g1,c102980_g1,c103124_g1,c103139_g1,c103356_g1,c103370_g1,c103374_g1,c103641_g1,c103662_g1,c103673_g1,c10375_g1,c10375_…
Transcription	K	802	c100235_g1,c100277_g1,c100317_g1,c100408_g1,c100443_g1,c100730_g1,c101013_g1,c101219_g1,c102905_g1,c102980_g1,c10325_g1,c103390_g1,c103688_g1,c10375_g1,c10375_g2,c104079_g1,c104156_g1,c104346_g1,c104644_g1,c104979_g1,c10500_g1,c105103_g1,c105165_g1,c105758_g1,c106077_g1,c106094_g1,c106295_g1,c106660_g1,c107133_g1,c107336_g1,c107347_g1,c107514_g1,c107881_g1,c107939_g1,c108073_g1,c108116_g1,c108418…
Replication, recombination and repair	L	380	c101396_g1,c101659_g1,c10182_g1,c10409_g1,c104156_g1,c10438_g1,c106305_g1,c106741_g1,c107267_g1,c10832_g1,c108518_g1,c109253_g1,c110179_g1,c110390_g1,c111027_g1,c111092_g1,c112312_g1,c112840_g1,c113163_g1,c115646_g1,c117050_g1,c118604_g1,c119690_g1,c120160_g1,c120234_g1,c120444_g1,c121157_g1,c121480_g1,c122321_g1,c122550_g1,c122598_g1,c122946_g1,c124201_g1,c14307_g1,c14479_g1,c14567_g1,c15646_g1,…
Cell wall/membrane/envelope biogenesis	M	116	c100287_g1,c101208_g1,c101344_g1,c101653_g1,c107912_g1,c110785_g1,c111508_g1,c111903_g1,c11257_g1,c112593_g1,c114968_g1,c117924_g1,c118355_g1,c118958_g1,c120861_g1,c122335_g1,c124728_g1,c13095_g1,c17293_g1,c2520_g1,c30896_g1,c32418_g1,c39069_g1,c3943_g1,c39924_g1,c41395_g1,c43314_g1,c43679_g1,c45879_g1,c46772_g1,c48348_g1,c48994_g1,c49696_g1,c51524_g1,c52032_g1,c52369_g1,c52419_g1,c53016_g1,c5303…
Cell motility	N	25	c120590_g1,c36485_g1,c44580_g1,c46462_g1,c47429_g1,c54849_g1,c59280_g1,c59571_g3,c59897_g1,c61345_g5,c61589_g1,c62012_g1,c62155_g3,c62155_g4,c62184_g2,c64070_g1,c64190_g1,c64350_g1,c64760_g1,c64760_g2,c65226_g1,c66070_g1,c78931_g1,c80371_g1,c99507_g1
Posttranslational modification, protein turnover, chaperones	O	1680	c100055_g1,c100061_g1,c100320_g1,c100338_g1,c100344_g1,c100347_g1,c100385_g1,c100500_g1,c100509_g1,c100597_g1,c100788_g1,c100793_g1,c100961_g1,c101021_g1,c101045_g1,c101056_g1,c101182_g1,c101185_g1,c10129_g1,c10129_g2,c101344_g1,c101466_g1,c101476_g1,c101701_g1,c101791_g1,c10181_g1,c101825_g1,c101862_g1,c102227_g1,c102252_g1,c102299_g1,c102306_g1,c102346_g1,c102398_g1,c102490_g1,c102514_g1,c10270…
Inorganic ion transport and metabolism	P	439	c100077_g1,c100222_g1,c100431_g1,c101734_g1,c101746_g1,c101793_g1,c102908_g1,c104269_g1,c104719_g1,c105487_g1,c105689_g1,c106321_g1,c106727_g1,c106761_g1,c106902_g1,c107171_g1,c10736_g1,c107752_g1,c107823_g1,c108084_g1,c108822_g1,c108921_g1,c108935_g1,c109120_g1,c109415_g1,c11009_g1,c110767_g1,c110869_g1,c110918_g1,c111028_g1,c111235_g1,c11144_g1,c111897_g1,c112039_g1,c112295_g1,c112348_g1,c11270…
Secondary metabolites biosynthesis, transport and catabolism	Q	263	c100266_g1,c100405_g1,c101468_g1,c103461_g1,c104835_g1,c10559_g1,c106273_g1,c107851_g1,c108069_g1,c108487_g1,c109093_g1,c110040_g1,c110661_g1,c111355_g1,c112688_g1,c114786_g1,c115172_g1,c115176_g1,c115516_g1,c115836_g1,c117546_g1,c117566_g1,c119098_g1,c119933_g1,c122311_g1,c123245_g1,c123646_g1,c124438_g1,c12844_g1,c13077_g1,c13387_g1,c13587_g1,c14320_g1,c15287_g1,c16472_g1,c16566_g1,c17980_g1,c1…
General function prediction only	R	3177	c100060_g1,c100073_g1,c100143_g1,c100272_g1,c100374_g1,c100516_g1,c10084_g1,c100884_g1,c100921_g1,c100978_g1,c101147_g1,c101164_g1,c101176_g1,c10125_g1,c101290_g1,c101357_g1,c101374_g1,c101425_g1,c10146_g1,c101632_g1,c101675_g1,c101718_g1,c101739_g1,c101773_g1,c101993_g1,c102019_g1,c102119_g1,c102148_g1,c102211_g1,c102282_g1,c102296_g1,c102306_g1,c10235_g1,c102596_g1,c102746_g1,c102948_g1,c102986…
Function unknown	S	695	c1003_g1,c100609_g1,c101078_g1,c101520_g1,c101886_g1,c102079_g1,c102412_g1,c102718_g1,c102782_g1,c103278_g1,c103458_g1,c10512_g1,c105248_g1,c105467_g1,c106079_g1,c106248_g1,c106623_g1,c106743_g1,c106956_g1,c107259_g1,c107261_g1,c107559_g1,c108188_g1,c108817_g1,c109389_g1,c110695_g1,c111045_g1,c111473_g1,c111641_g1,c111683_g1,c111883_g1,c112462_g1,c112651_g1,c112746_g1,c11440_g1,c115116_g1,c115754…
Signal transduction mechanisms	T	1829	c100194_g1,c100222_g1,c100263_g1,c100264_g1,c100303_g1,c100364_g1,c100547_g1,c100812_g1,c100824_g1,c100834_g1,c100868_g1,c101276_g1,c101342_g1,c101351_g1,c101435_g1,c101690_g1,c101826_g1,c101911_g1,c101918_g1,c101951_g1,c102011_g1,c102231_g1,c102712_g1,c102983_g1,c103080_g1,c103351_g1,c103730_g1,c104062_g1,c104099_g1,c104242_g1,c104270_g1,c104324_g1,c104326_g1,c104459_g1,c104470_g1,c104683_g1,c10…
Intracellular trafficking, secretion, and vesicular transport	U	845	c100093_g1,c100258_g1,c100513_g1,c101016_g1,c101103_g1,c101168_g1,c101353_g1,c101431_g1,c101951_g1,c102149_g1,c102152_g1,c102754_g1,c102865_g1,c103071_g1,c103397_g1,c103435_g1,c103522_g1,c103581_g1,c103639_g1,c103739_g1,c104683_g1,c104764_g1,c104831_g1,c105164_g1,c105327_g1,c105422_g1,c105552_g1,c105638_g1,c105698_g1,c105716_g1,c105847_g1,c105906_g1,c106018_g1,c106102_g1,c106112_g1,c106415_g1,c10…
Defense mechanisms	V	132	c100863_g1,c101563_g1,c103523_g1,c104715_g1,c105944_g1,c108365_g1,c108952_g1,c109854_g1,c110038_g1,c111958_g1,c113667_g1,c115415_g1,c116818_g1,c122445_g1,c15109_g1,c16870_g1,c17092_g1,c17128_g1,c29421_g1,c36176_g1,c39260_g2,c40730_g1,c42328_g1,c43773_g1,c43806_g1,c44210_g1,c44912_g1,c45719_g1,c46156_g1,c47606_g1,c49644_g1,c51153_g2,c51153_g3,c51172_g1,c51351_g1,c51620_g1,c52272_g1,c52466_g1,c5264…
Extracellular structures	W	153	c100194_g1,c100761_g1,c101653_g1,c103084_g1,c10532_g1,c107027_g1,c108268_g1,c108877_g1,c109091_g1,c109112_g1,c109174_g1,c111820_g1,c112100_g1,c112153_g1,c112933_g1,c113968_g1,c114687_g1,c114833_g1,c114968_g1,c116908_g1,c117237_g1,c11878_g1,c120958_g1,c124111_g1,c124219_g1,c16499_g1,c17293_g1,c1779_g1,c19846_g1,c25114_g1,c26286_g1,c26378_g1,c27446_g1,c3142_g1,c33528_g2,c33911_g1,c35186_g1,c35186_g…
Unamed protein	X	1	c52069_g1
Nuclear structure	Y	75	c100093_g1,c105327_g1,c105422_g1,c105906_g1,c106102_g1,c109456_g1,c110675_g1,c123193_g1,c123276_g1,c18612_g1,c18645_g1,c20209_g1,c20209_g2,c31172_g1,c31501_g1,c39582_g1,c42031_g1,c48592_g1,c48592_g2,c48814_g1,c49271_g1,c49723_g1,c50448_g1,c51750_g1,c52184_g1,c53024_g1,c53272_g1,c53387_g2,c54804_g1,c55038_g1,c55562_g2,c56270_g1,c56947_g1,c57184_g1,c57523_g1,c57948_g1,c57986_g1,c58615_g2,c58723_g1,…
Cytoskeleton	Z	632	c100053_g1,c100215_g1,c100819_g1,c100919_g1,c101362_g1,c101582_g1,c102736_g1,c102918_g1,c103087_g1,c103117_g1,c103149_g1,c103594_g1,c103745_g1,c103932_g1,c103955_g1,c104099_g1,c104228_g1,c104265_g1,c104569_g1,c104900_g1,c105242_g1,c105250_g1,c105574_g1,c105797_g1,c105973_g1,c105982_g1,c106398_g1,c106717_g1,c106910_g1,c107207_g1,c107443_g1,c107445_g1,c107751_g1,c107783_g1,c107797_g1,c108102_g1,c10…
