# Supplementary material for: Comparative transcriptome analysis reveals host-associated differentiation in Chilo suppressalis (Lepidoptera: Crambidae)
Source: Sci Rep. 2017 Oct 23;7:13778. doi: 10.1038/s41598-017-14137-x (PMC5653757; doi:10.1038/s41598-017-14137-x)
Supplement: Supplementary file 3 — Table S2 [file 41598_2017_14137_MOESM3_ESM.xls]

## Sheet: Sheet1
Pathway Hierarchy1	Pathway Hierarchy2	KEGG Pathway	Pathway ID	Gene Number	Gene IDs
Cellular Processes	Cell growth and death	Apoptosis	ko04210	78	c57312_g1,c121808_g1,c101675_g1,c105335_g1,c64554_g1,c9274_g1,c52458_g4,c56206_g1,c56360_g3,c107932_g1,c94620_g1,c65463_g1,c76667_g1,c65923_g1,c54020_g1,c117786_g1,c81106_g1,c79992_g1,c106355_g1,c63754_g3,c80373_g1,c61204_g2,c65110_g1,c24665_g1,c52293_g1,c64413_g1,c65734_g1,c42380_g1,c57842_g1,c103753_g1,c64710_g1,c111935_g1,c64169_g1,c65808_g2,c102870_g1,c103196_g1,c116847_g1,c52309_g1,c76397_g1…
Cellular Processes	Cell growth and death	Cell cycle	ko04110	193	c71969_g1,c52148_g1,c53989_g1,c25684_g1,c64550_g2,c121646_g1,c58547_g1,c56148_g1,c35738_g1,c57874_g1,c112365_g1,c54927_g1,c51913_g1,c55586_g1,c59979_g1,c57840_g4,c62007_g2,c115187_g1,c108394_g1,c47205_g1,c58432_g2,c59364_g1,c53930_g1,c30815_g1,c57548_g1,c68841_g1,c108383_g1,c97343_g1,c49828_g1,c91353_g1,c57307_g1,c114826_g1,c55373_g3,c88089_g1,c120596_g1,c59133_g1,c64550_g1,c82638_g1,c49447_g1,c6…
Cellular Processes	Cell growth and death	Oocyte meiosis	ko04114	180	c80614_g1,c97194_g1,c58432_g2,c107253_g1,c67253_g1,c46384_g1,c47205_g1,c115187_g1,c57840_g4,c108394_g1,c53806_g1,c78023_g1,c121646_g1,c58547_g1,c56148_g1,c99027_g1,c64316_g2,c51913_g1,c115349_g1,c54927_g1,c35738_g1,c27141_g1,c57874_g1,c112365_g1,c53989_g1,c112970_g1,c71969_g1,c69081_g1,c89748_g1,c78738_g1,c108593_g1,c42705_g1,c61436_g2,c54564_g1,c114826_g1,c57307_g1,c64424_g3,c58380_g1,c72593_g1,…
Cellular Processes	Cell growth and death	p53 signaling pathway	ko04115	60	c78738_g1,c49713_g1,c76394_g1,c61571_g4,c46750_g1,c78430_g1,c74404_g1,c69586_g1,c64446_g1,c58712_g2,c56077_g2,c58276_g1,c60318_g1,c58114_g2,c57307_g1,c63331_g1,c64290_g1,c64554_g1,c121808_g1,c63963_g4,c76397_g1,c57462_g2,c72593_g1,c107141_g1,c107932_g1,c63733_g1,c57151_g1,c9274_g1,c111972_g1,c63687_g4,c52433_g1,c52520_g1,c971_g1,c70190_g1,c54497_g1,c64117_g1,c38628_g1,c55510_g1,c107325_g1,c64871_…
Cellular Processes	Cell motility	Regulation of actin cytoskeleton	ko04810	257	c60058_g2,c65882_g2,c95806_g1,c58502_g1,c65080_g1,c53519_g1,c68869_g1,c63201_g1,c98585_g1,c74095_g1,c37927_g1,c59943_g4,c102522_g1,c65061_g2,c46142_g2,c57670_g2,c69634_g1,c39076_g1,c76157_g1,c111631_g1,c50990_g1,c104062_g1,c60610_g4,c62183_g1,c80007_g1,c58954_g1,c11942_g1,c5172_g1,c59098_g1,c121045_g1,c101738_g1,c71427_g1,c60264_g1,c116640_g1,c76607_g1,c60919_g1,c81008_g1,c60725_g1,c97222_g1,c695…
Cellular Processes	Cellular commiunity	Adherens junction	ko04520	135	c90753_g1,c64186_g1,c58861_g1,c7639_g1,c124179_g1,c69938_g1,c112189_g1,c113934_g1,c102011_g1,c17957_g1,c77419_g1,c70855_g1,c37891_g1,c55373_g3,c116368_g1,c101288_g1,c66560_g1,c59979_g1,c62605_g1,c62007_g2,c24594_g1,c62763_g1,c83899_g1,c97100_g1,c100316_g1,c71226_g1,c85784_g1,c81076_g1,c31186_g1,c87020_g1,c26797_g1,c106987_g1,c85822_g1,c36027_g1,c61161_g1,c28567_g1,c53991_g1,c59118_g1,c99280_g1,c5…
Cellular Processes	Cellular commiunity	Focal adhesion	ko04510	319	c24594_g1,c61124_g1,c107253_g1,c85909_g1,c27347_g1,c89876_g1,c64779_g3,c115540_g1,c115304_g1,c87020_g1,c58289_g1,c102119_g1,c81076_g1,c107097_g1,c93174_g1,c84228_g1,c102011_g1,c64946_g2,c17957_g1,c99821_g1,c106499_g1,c84569_g1,c96108_g1,c64971_g2,c58295_g1,c69938_g1,c112189_g1,c79411_g1,c63543_g2,c101286_g1,c63543_g1,c95164_g1,c123137_g1,c88089_g1,c72593_g1,c115199_g1,c87392_g1,c115111_g1,c64630_…
Cellular Processes	Cellular commiunity	Gap junction	ko04540	121	c119442_g1,c100606_g1,c100374_g1,c79608_g1,c65218_g2,c96535_g1,c72843_g1,c62977_g1,c70541_g1,c116440_g1,c33713_g1,c65632_g1,c56113_g1,c38244_g1,c92360_g1,c66048_g2,c50929_g3,c66026_g2,c62151_g2,c62358_g2,c124026_g1,c16347_g1,c96357_g1,c64408_g2,c61727_g1,c62740_g1,c115115_g1,c84457_g1,c59613_g3,c9420_g1,c63304_g1,c33331_g1,c51175_g1,c20507_g1,c104617_g1,c91656_g1,c56206_g1,c69815_g1,c117612_g1,c1…
Cellular Processes	Cellular commiunity	Signaling pathways regulating pluripotency of stem cells	ko04550	115	c43485_g1,c85108_g1,c55373_g1,c94620_g1,c61529_g2,c123910_g1,c77243_g1,c59187_g2,c110924_g1,c42719_g1,c64182_g1,c103710_g1,c60637_g1,c55476_g1,c63731_g1,c63193_g1,c26404_g1,c39111_g2,c94650_g1,c110132_g1,c79992_g1,c91382_g1,c78419_g1,c58379_g1,c59914_g1,c64413_g1,c66026_g2,c83002_g1,c65081_g1,c80859_g1,c62151_g2,c82943_g1,c100374_g1,c25132_g1,c45967_g1,c62007_g3,c59187_g1,c92835_g1,c108264_g1,c81…
Cellular Processes	Cellular commiunity	Tight junction	ko04530	229	c27700_g1,c112393_g1,c54685_g1,c96112_g1,c16909_g1,c62476_g1,c15531_g1,c51175_g1,c64483_g1,c81245_g1,c63687_g4,c39947_g1,c69907_g1,c77418_g1,c64682_g6,c83256_g1,c79789_g1,c117209_g1,c14268_g1,c8669_g1,c61627_g3,c116440_g1,c115029_g1,c72505_g1,c73225_g1,c14849_g1,c50499_g1,c110334_g1,c100834_g1,c124026_g1,c106870_g1,c110811_g1,c26797_g1,c115079_g1,c123605_g1,c61161_g1,c77717_g1,c115715_g1,c77243_g…
Cellular Processes	Transport and catabolism	Endocytosis	ko04144	337	c72735_g1,c91119_g1,c117364_g1,c89873_g1,c116072_g1,c14756_g1,c55373_g3,c109515_g1,c121383_g1,c63890_g1,c20989_g1,c107897_g1,c64125_g1,c34996_g1,c18099_g1,c55310_g1,c21265_g1,c93263_g1,c92109_g1,c103435_g1,c70471_g1,c95165_g1,c117098_g1,c56613_g5,c54308_g1,c61984_g2,c82209_g1,c51572_g1,c79062_g1,c89455_g1,c116662_g1,c62245_g3,c77520_g1,c101016_g1,c122445_g1,c64177_g1,c53526_g1,c69328_g1,c24594_g1…
Cellular Processes	Transport and catabolism	Lysosome	ko04142	227	c91301_g1,c58336_g1,c115685_g1,c94601_g1,c2439_g1,c101353_g1,c63547_g1,c72002_g1,c63632_g1,c35514_g1,c111423_g1,c86790_g1,c102206_g1,c90802_g1,c56643_g1,c59538_g1,c66331_g1,c69245_g1,c95406_g1,c75105_g1,c66147_g2,c53321_g1,c78590_g1,c73060_g1,c96045_g1,c51174_g1,c68273_g1,c106649_g1,c96829_g1,c83189_g1,c11949_g1,c58612_g2,c85156_g1,c99171_g1,c120025_g1,c58328_g1,c86282_g1,c98898_g1,c564_g1,c63535…
Cellular Processes	Transport and catabolism	Peroxisome	ko04146	173	c3682_g1,c61406_g1,c10998_g1,c117268_g1,c59566_g1,c63944_g1,c57115_g1,c113206_g1,c32930_g1,c61231_g2,c101050_g1,c62772_g1,c65106_g1,c60597_g1,c3427_g1,c52973_g1,c60988_g2,c47075_g1,c7227_g1,c61040_g2,c63923_g2,c77289_g1,c52845_g1,c120420_g1,c61591_g1,c61221_g3,c109787_g1,c120948_g1,c60988_g1,c114306_g1,c119027_g1,c68357_g1,c115201_g1,c42144_g1,c54990_g1,c77364_g1,c118963_g1,c63085_g3,c102699_g1,c…
Cellular Processes	Transport and catabolism	Phagosome	ko04145	255	c55235_g2,c100984_g1,c76025_g1,c44505_g1,c52081_g1,c33331_g1,c33625_g1,c63831_g2,c116634_g1,c39017_g1,c16909_g1,c100224_g1,c51107_g1,c124443_g1,c111625_g1,c69378_g1,c101087_g1,c67781_g1,c61807_g1,c62740_g1,c74674_g1,c98810_g1,c53699_g1,c65109_g1,c117996_g1,c93054_g1,c64408_g2,c13228_g1,c110811_g1,c71614_g1,c62313_g2,c53902_g1,c78731_g1,c97300_g1,c61627_g3,c115310_g1,c48517_g1,c73797_g1,c70906_g1,…
Cellular Processes	Transport and catabolism	Regulation of autophagy	ko04140	32	c64735_g1,c119976_g1,c79505_g1,c4040_g1,c34387_g1,c89054_g1,c64219_g2,c84992_g1,c94228_g1,c63745_g1,c54937_g1,c46201_g1,c51436_g1,c60223_g1,c52935_g1,c43611_g1,c71545_g1,c57348_g1,c90036_g1,c60303_g1,c44779_g1,c115433_g1,c81102_g1,c57770_g1,c89344_g1,c62405_g1,c121112_g1,c64735_g2,c60716_g2,c57469_g1,c73209_g1,c73666_g1
Environmental Information Processing	Membrane transport	ABC transporters	ko02010	77	c45674_g1,c60233_g1,c58456_g2,c101141_g1,c109360_g1,c63714_g1,c18884_g1,c5325_g1,c54341_g1,c65997_g2,c59064_g1,c114786_g1,c108266_g1,c59883_g1,c123245_g1,c98487_g1,c7227_g1,c64434_g1,c57285_g1,c60109_g1,c13077_g1,c13410_g1,c74603_g1,c46998_g1,c59429_g1,c50288_g1,c62578_g1,c59409_g1,c57645_g1,c93324_g1,c57457_g4,c68792_g1,c59673_g4,c78718_g1,c63141_g3,c119933_g1,c111875_g1,c78304_g1,c63603_g1,c623…
Environmental Information Processing	Signal transduction	AMPK signaling pathway	ko04152	198	c25817_g1,c1182_g1,c63479_g1,c23033_g1,c49130_g1,c42522_g1,c73567_g1,c57253_g2,c82197_g1,c92377_g1,c63435_g2,c114014_g1,c73748_g1,c53499_g1,c76868_g1,c104226_g1,c83358_g1,c85323_g1,c59579_g1,c94556_g1,c103417_g1,c55258_g1,c78761_g1,c111898_g1,c117465_g1,c18253_g1,c78698_g1,c79664_g1,c87245_g1,c52072_g1,c90338_g1,c60227_g2,c27159_g1,c77349_g1,c60716_g2,c67632_g1,c61617_g2,c61340_g1,c99437_g1,c9984…
Environmental Information Processing	Signal transduction	Calcium signaling pathway	ko04020	164	c16347_g1,c96357_g1,c69989_g1,c43919_g1,c67233_g1,c49886_g2,c66048_g2,c60332_g5,c58055_g2,c33713_g1,c124440_g1,c17310_g1,c96535_g1,c70541_g1,c65218_g2,c100606_g1,c104719_g1,c9611_g1,c96285_g1,c55704_g1,c63304_g1,c40870_g1,c97294_g1,c96836_g1,c59613_g3,c14012_g1,c61727_g1,c590_g1,c19901_g1,c52310_g1,c64724_g1,c65218_g1,c84626_g1,c71427_g1,c102437_g1,c60332_g6,c58859_g1,c81495_g1,c117786_g1,c8559_g…
Environmental Information Processing	Signal transduction	ErbB signaling pathway	ko04012	75	c64596_g1,c64218_g1,c115540_g1,c60610_g4,c60227_g2,c99027_g1,c52344_g1,c80178_g1,c72698_g1,c62146_g1,c54565_g1,c27200_g2,c62611_g6,c58295_g1,c1182_g1,c46882_g1,c58975_g1,c69709_g1,c62261_g1,c16304_g1,c63543_g2,c63543_g1,c90753_g1,c97439_g1,c45810_g1,c50809_g1,c69005_g1,c106327_g1,c88089_g1,c124278_g1,c97793_g1,c82767_g1,c61733_g1,c54787_g1,c70855_g1,c84180_g1,c35867_g1,c51175_g1,c87392_g1,c58305_…
Environmental Information Processing	Signal transduction	FoxO signaling pathway	ko04068	146	c52310_g1,c92542_g1,c64457_g1,c55988_g1,c113853_g1,c58114_g2,c94878_g1,c91369_g1,c123910_g1,c63733_g1,c55373_g1,c63237_g3,c34387_g1,c61203_g5,c74002_g1,c61787_g2,c78419_g1,c86631_g1,c61219_g4,c4040_g1,c74404_g1,c98004_g1,c58003_g1,c106948_g1,c60076_g3,c119003_g1,c122568_g1,c66026_g2,c4306_g1,c62007_g3,c100374_g1,c86852_g1,c61946_g2,c52851_g1,c53345_g1,c93014_g1,c45889_g1,c30163_g1,c52839_g1,c7639…
Environmental Information Processing	Signal transduction	HIF-1 signaling pathway	ko04066	181	c116746_g1,c93676_g1,c63205_g1,c79992_g1,c56489_g1,c108483_g1,c95262_g1,c75011_g1,c38491_g1,c65009_g2,c94620_g1,c95796_g1,c52329_g1,c14067_g1,c48091_g1,c114417_g1,c86119_g1,c80104_g1,c114123_g1,c52329_g2,c106449_g1,c72432_g1,c91923_g1,c64934_g1,c62626_g1,c29896_g1,c64751_g1,c51175_g1,c88643_g1,c116440_g1,c38491_g2,c36060_g1,c89953_g1,c35537_g1,c62151_g2,c64413_g1,c10502_g1,c83002_g1,c107705_g1,c5…
Environmental Information Processing	Signal transduction	Hedgehog signaling pathway	ko04340	60	c56206_g1,c95896_g1,c17850_g1,c82278_g1,c56928_g1,c113459_g1,c55132_g1,c61867_g1,c34451_g1,c88089_g1,c56627_g1,c39111_g2,c26404_g1,c54564_g1,c2607_g1,c22750_g1,c66077_g1,c74335_g1,c122738_g1,c91018_g1,c108696_g1,c42719_g1,c103710_g1,c35062_g1,c58559_g1,c37932_g1,c86852_g1,c10640_g1,c91938_g1,c57642_g1,c66523_g1,c58717_g8,c62801_g3,c62271_g1,c61736_g2,c39111_g1,c119003_g1,c52344_g1,c92676_g1,c7063…
Environmental Information Processing	Signal transduction	Hippo signaling pathway	ko04390	185	c24294_g1,c31522_g1,c116180_g1,c85690_g1,c145_g1,c103214_g1,c26404_g1,c39111_g2,c64182_g1,c103710_g1,c63193_g1,c61364_g1,c100363_g1,c61203_g5,c116279_g1,c116640_g1,c63733_g1,c101738_g1,c67061_g1,c55373_g1,c85108_g1,c53158_g1,c56627_g1,c75844_g1,c61627_g1,c64703_g1,c119985_g1,c60457_g1,c78290_g1,c64212_g1,c45889_g1,c116532_g1,c105669_g1,c57947_g3,c79713_g1,c103753_g1,c62007_g3,c61331_g3,c63622_g2,…
Environmental Information Processing	Signal transduction	Hippo signaling pathway -fly	ko04391	144	c92821_g1,c55843_g2,c40444_g1,c61436_g1,c49098_g1,c14832_g1,c58365_g1,c59723_g1,c66538_g1,c64767_g2,c110151_g1,c123605_g1,c59103_g1,c77717_g1,c67027_g1,c99704_g1,c62316_g2,c59118_g1,c28567_g1,c55476_g1,c8669_g1,c61627_g3,c73225_g1,c50499_g1,c99944_g1,c1990_g1,c110334_g1,c110811_g1,c16909_g1,c67121_g1,c62476_g1,c114323_g1,c54685_g1,c117187_g1,c59459_g1,c115856_g1,c81087_g1,c54550_g1,c79286_g1,c827…
Environmental Information Processing	Signal transduction	Jak-STAT signaling pathway	ko04630	58	c63733_g1,c61667_g2,c60234_g2,c94620_g1,c106327_g1,c56550_g1,c26529_g1,c57994_g2,c97793_g1,c64457_g1,c62652_g1,c91382_g1,c63543_g2,c79004_g1,c63543_g1,c69586_g1,c80373_g1,c45810_g1,c26366_g1,c117732_g1,c79992_g1,c110132_g1,c61219_g4,c113934_g1,c61744_g1,c54493_g1,c55476_g1,c1182_g1,c63071_g1,c78163_g1,c62261_g1,c50825_g1,c116114_g1,c60395_g1,c65171_g1,c81011_g1,c122345_g1,c82698_g1,c97753_g1,c124…
Environmental Information Processing	Signal transduction	MAPK signaling pathway	ko04010	255	c110135_g1,c123910_g1,c71427_g1,c101738_g1,c85100_g1,c64554_g1,c62727_g1,c11598_g1,c75844_g1,c52310_g1,c590_g1,c96886_g1,c51592_g1,c58114_g2,c65024_g1,c61510_g2,c64457_g1,c64703_g1,c74542_g1,c117786_g1,c63895_g3,c116351_g1,c78419_g1,c64029_g2,c59914_g1,c23625_g1,c41430_g1,c120294_g1,c81106_g1,c67518_g1,c63895_g1,c233_g1,c61203_g5,c94870_g1,c100158_g1,c70541_g1,c59501_g1,c97347_g1,c100606_g1,c1003…
Environmental Information Processing	Signal transduction	MAPK signaling pathway - fly	ko04013	24	c59608_g3,c80178_g1,c64457_g1,c66026_g2,c62151_g2,c55741_g1,c52310_g1,c51339_g2,c106327_g1,c100374_g1,c70855_g1,c51339_g1,c61209_g1,c57299_g1,c55893_g1,c19416_g1,c16304_g1,c78163_g1,c76303_g1,c61744_g1,c64596_g1,c47199_g1,c45810_g1,c78419_g1
Environmental Information Processing	Signal transduction	NF-kappa B signaling pathway	ko04064	42	c63651_g1,c81106_g1,c76667_g1,c58975_g1,c69709_g1,c53991_g1,c56141_g1,c120510_g1,c80056_g1,c51765_g1,c71477_g1,c118657_g1,c54787_g1,c117942_g1,c56650_g1,c90910_g1,c76397_g1,c63331_g1,c40899_g1,c73005_g1,c58114_g2,c109975_g1,c58943_g3,c62655_g2,c47934_g1,c66560_g1,c64300_g1,c102721_g1,c60763_g3,c51175_g1,c102870_g1,c61617_g2,c86518_g1,c116440_g1,c103753_g1,c57842_g1,c81169_g1,c57090_g1,c71614_g1,c…
Environmental Information Processing	Signal transduction	Notch signaling pathway	ko04330	59	c68361_g1,c61860_g1,c62956_g1,c101894_g1,c52629_g1,c52849_g1,c60382_g4,c85337_g1,c85876_g1,c61854_g1,c62184_g3,c60382_g2,c60324_g1,c102984_g1,c105103_g1,c9585_g1,c111719_g1,c114123_g1,c59979_g1,c54985_g2,c53930_g1,c74731_g1,c1552_g1,c60382_g1,c95965_g1,c62585_g1,c75370_g1,c56942_g2,c108909_g1,c115375_g1,c66016_g1,c58454_g3,c124471_g1,c56720_g1,c53106_g1,c55980_g1,c80560_g1,c60653_g1,c51279_g1,c60…
Environmental Information Processing	Signal transduction	PI3K-Akt signaling pathway	ko04151	351	c37447_g1,c53098_g1,c64534_g1,c106165_g1,c52072_g1,c72243_g1,c87997_g1,c55258_g1,c971_g1,c64918_g3,c92297_g1,c66264_g1,c18314_g1,c27200_g2,c19846_g1,c9251_g1,c77349_g1,c90729_g1,c17604_g1,c97032_g1,c80178_g1,c68534_g1,c92171_g1,c62602_g3,c49130_g1,c93936_g1,c73567_g1,c92372_g1,c64918_g2,c69586_g1,c25817_g1,c71780_g1,c69709_g1,c90356_g1,c98902_g1,c16304_g1,c70084_g1,c90010_g1,c63435_g2,c123914_g1,…
Environmental Information Processing	Signal transduction	Phosphatidylinositol signaling system	ko04070	101	c58055_g1,c69709_g1,c69731_g1,c58975_g1,c119665_g1,c87135_g1,c60737_g5,c102522_g1,c63543_g2,c63543_g1,c55316_g1,c46083_g1,c44651_g1,c64424_g3,c51979_g1,c61858_g2,c14296_g1,c91327_g1,c57072_g1,c105790_g1,c58792_g1,c26411_g1,c107141_g1,c54787_g1,c76170_g1,c55368_g2,c63745_g1,c61618_g4,c67253_g1,c115543_g1,c56709_g1,c63448_g1,c53508_g1,c98833_g1,c57422_g3,c78023_g1,c110819_g1,c12126_g1,c62571_g1,c37…
Environmental Information Processing	Signal transduction	Rap1 signaling pathway	ko04015	210	c7639_g1,c124179_g1,c63543_g1,c104017_g1,c63543_g2,c62313_g6,c58861_g1,c60417_g1,c114106_g1,c10667_g1,c26214_g1,c78738_g1,c17957_g1,c58975_g1,c81879_g1,c63717_g1,c69938_g1,c58295_g1,c108745_g1,c112189_g1,c54787_g1,c77419_g1,c70855_g1,c37092_g1,c64424_g3,c97793_g1,c37891_g1,c41299_g1,c72593_g1,c58380_g1,c43369_g1,c63650_g2,c64177_g1,c24594_g1,c64596_g1,c81076_g1,c83899_g1,c89748_g1,c72698_g1,c5717…
Environmental Information Processing	Signal transduction	Ras signaling pathway	ko04014	185	c59914_g1,c78419_g1,c116351_g1,c64029_g2,c81106_g1,c58428_g1,c65167_g1,c88603_g1,c62299_g2,c94870_g1,c115822_g1,c71427_g1,c58185_g1,c63750_g2,c89851_g1,c101738_g1,c52310_g1,c91383_g1,c11598_g1,c52803_g1,c60725_g1,c64457_g1,c61510_g2,c65024_g1,c40870_g1,c14012_g1,c34151_g1,c65077_g1,c35867_g1,c53994_g1,c57018_g1,c104719_g1,c57739_g2,c64658_g2,c70541_g1,c100606_g1,c100374_g1,c68999_g1,c57739_g3,c61…
Environmental Information Processing	Signal transduction	Sphingolipid signaling pathway	ko04071	139	c105669_g1,c94022_g1,c60672_g1,c63304_g1,c114624_g1,c83942_g1,c54920_g1,c66026_g2,c113137_g1,c78590_g1,c9866_g1,c100374_g1,c65218_g2,c68273_g1,c78362_g1,c564_g1,c78419_g1,c59673_g3,c81106_g1,c53158_g1,c60725_g1,c86486_g1,c56912_g1,c57487_g1,c65218_g1,c96964_g1,c123910_g1,c116279_g1,c123104_g1,c59579_g1,c65253_g1,c55258_g1,c76590_g1,c33785_g1,c18253_g1,c66033_g2,c11942_g1,c56274_g1,c60907_g1,c8724…
Environmental Information Processing	Signal transduction	TGF-beta signaling pathway	ko04350	88	c55373_g3,c71214_g1,c61126_g3,c37891_g1,c114183_g1,c79286_g1,c46184_g2,c103730_g1,c59457_g1,c84559_g1,c16304_g1,c116954_g1,c108593_g1,c113934_g1,c62449_g2,c20132_g1,c68186_g1,c97439_g1,c10667_g1,c110936_g1,c50990_g1,c62053_g1,c64908_g1,c57874_g1,c59923_g1,c54565_g1,c119119_g1,c63101_g2,c24594_g1,c80614_g1,c89019_g1,c104979_g1,c74731_g1,c120553_g1,c26967_g1,c68262_g1,c62007_g2,c93928_g1,c52072_g1,…
Environmental Information Processing	Signal transduction	TNF signaling pathway	ko04668	68	c103753_g1,c57842_g1,c50130_g1,c52231_g1,c1990_g1,c62151_g2,c66026_g2,c64413_g1,c60804_g1,c62058_g3,c122391_g1,c102721_g1,c123910_g1,c110135_g1,c51765_g1,c94620_g1,c63394_g1,c57312_g1,c64554_g1,c62727_g1,c117853_g1,c78419_g1,c79992_g1,c58419_g2,c93557_g1,c81106_g1,c109867_g1,c76667_g1,c62316_g2,c61617_g2,c75578_g1,c53642_g1,c89748_g1,c67551_g1,c62146_g1,c62184_g3,c53806_g1,c60016_g2,c65766_g1,c59…
Environmental Information Processing	Signal transduction	VEGF signaling pathway	ko04370	56	c64352_g1,c55954_g1,c60264_g1,c123910_g1,c53264_g1,c65080_g1,c74265_g1,c94620_g1,c54787_g1,c56360_g3,c105335_g1,c11598_g1,c62958_g1,c59854_g1,c101675_g1,c64930_g1,c97793_g1,c67272_g1,c117786_g1,c78419_g1,c116351_g1,c61161_g1,c63543_g2,c82078_g1,c63543_g1,c113293_g1,c79992_g1,c69709_g1,c60007_g1,c1182_g1,c58975_g1,c16304_g1,c112144_g1,c46142_g2,c115070_g1,c116440_g1,c27200_g2,c39415_g2,c89748_g1,c…
Environmental Information Processing	Signal transduction	Wnt signaling pathway	ko04310	177	c56360_g3,c56206_g1,c65027_g1,c116744_g1,c60860_g3,c105471_g1,c105335_g1,c101675_g1,c90910_g1,c58419_g2,c26797_g1,c77243_g1,c62316_g2,c53991_g1,c55476_g1,c64990_g1,c45967_g1,c35537_g1,c116440_g1,c62271_g1,c92360_g1,c64971_g1,c1990_g1,c52293_g1,c106870_g1,c42711_g1,c114123_g1,c27700_g1,c82063_g1,c96112_g1,c114323_g1,c66309_g1,c104326_g1,c70108_g1,c51175_g1,c81245_g1,c108264_g1,c1552_g1,c121685_g1,…
Environmental Information Processing	Signal transduction	cAMP signaling pathway	ko04024	255	c55704_g1,c53994_g1,c35867_g1,c104719_g1,c3523_g1,c61727_g1,c59613_g3,c40870_g1,c96836_g1,c33713_g1,c57461_g2,c60332_g5,c66026_g2,c112816_g1,c98536_g1,c32581_g1,c63494_g2,c54951_g1,c69989_g1,c61540_g1,c16347_g1,c102019_g1,c85174_g1,c115272_g1,c17310_g1,c73678_g1,c94870_g1,c51218_g2,c78362_g1,c64624_g2,c76667_g1,c60332_g6,c122651_g1,c93557_g1,c65177_g1,c81106_g1,c61219_g4,c61540_g2,c60584_g3,c7433…
Environmental Information Processing	Signal transduction	cGMP - PKG signaling pathway	ko04022	234	c104062_g1,c60227_g2,c98877_g1,c56274_g1,c64682_g1,c87987_g1,c39212_g1,c26391_g1,c59098_g1,c56360_g4,c103417_g1,c18564_g1,c71001_g1,c79337_g1,c111086_g1,c81403_g1,c39415_g2,c111631_g1,c59613_g2,c50990_g1,c63167_g1,c37542_g1,c16316_g1,c105850_g1,c8559_g1,c87135_g1,c64359_g1,c16878_g1,c115608_g1,c119665_g1,c74095_g1,c41786_g1,c88061_g1,c113293_g1,c84133_g1,c82078_g1,c66039_g1,c124236_g1,c122917_g1,…
Environmental Information Processing	Signal transduction	mTOR signaling pathway	ko04150	79	c79992_g1,c56489_g1,c79505_g1,c26631_g1,c78419_g1,c68649_g1,c76394_g1,c94620_g1,c63004_g2,c58305_g3,c114417_g1,c57348_g1,c6238_g1,c65089_g2,c57462_g2,c52839_g1,c62813_g2,c53223_g1,c86119_g1,c58305_g1,c63687_g4,c51175_g1,c52963_g2,c43900_g1,c94263_g1,c89953_g1,c115450_g1,c116440_g1,c57842_g1,c74260_g1,c108138_g1,c64413_g1,c66026_g2,c99204_g1,c10502_g1,c61380_g2,c101276_g1,c52747_g2,c82437_g1,c6514…
Environmental Information Processing	Signaling molecules and interaction	Cell adhesion molecules (CAMs)	ko04514	85	c81705_g1,c101087_g1,c83272_g1,c55794_g1,c115168_g1,c109742_g1,c110027_g1,c107189_g1,c67578_g1,c115310_g1,c74703_g1,c100194_g1,c58835_g4,c92007_g1,c115617_g1,c35050_g1,c62239_g2,c88322_g1,c87698_g1,c62313_g2,c121333_g1,c3138_g1,c16655_g1,c113158_g1,c85690_g1,c93211_g1,c58396_g1,c79843_g1,c87136_g1,c61648_g1,c90740_g1,c120119_g1,c96201_g1,c20325_g1,c116538_g1,c62313_g3,c77732_g1,c115047_g1,c97485_…
Environmental Information Processing	Signaling molecules and interaction	Cytokine-cytokine receptor interaction	ko04060	36	c80859_g1,c80178_g1,c64908_g1,c100606_g1,c18314_g1,c119855_g1,c70541_g1,c76315_g1,c80472_g1,c102870_g1,c63101_g2,c92835_g1,c53628_g1,c114856_g1,c80104_g1,c57553_g1,c61126_g2,c78011_g1,c64930_g1,c52310_g1,c56550_g1,c61126_g3,c71214_g1,c117612_g1,c70855_g1,c71427_g1,c80056_g1,c62299_g2,c61203_g5,c108745_g1,c64182_g1,c42719_g1,c110132_g1,c80373_g1,c91382_g1,c58379_g1
Environmental Information Processing	Signaling molecules and interaction	ECM-receptor interaction	ko04512	139	c88245_g1,c83532_g1,c48039_g1,c96201_g1,c92435_g1,c72169_g1,c98692_g1,c67259_g1,c88177_g1,c18001_g1,c69571_g1,c76607_g1,c80888_g1,c100234_g1,c64002_g1,c90550_g1,c76808_g1,c59686_g1,c64574_g2,c80447_g1,c56826_g1,c58896_g5,c95492_g1,c61694_g1,c116908_g1,c89949_g1,c111820_g1,c49046_g1,c82400_g1,c61694_g2,c59439_g2,c62239_g2,c73556_g1,c90416_g1,c89528_g1,c122812_g1,c113968_g1,c107027_g1,c100060_g1,c1…
Environmental Information Processing	Signaling molecules and interaction	Neuroactive ligand-receptor interaction	ko04080	125	c22206_g1,c3203_g1,c59418_g4,c92301_g1,c60855_g1,c123459_g1,c60855_g2,c115501_g1,c17550_g1,c91015_g1,c107710_g1,c82909_g1,c63670_g1,c7444_g1,c26789_g1,c107730_g1,c77982_g1,c77182_g1,c23008_g1,c121364_g1,c8666_g1,c81913_g1,c11084_g1,c107677_g1,c1183_g1,c19750_g1,c99654_g1,c48255_g1,c94250_g1,c3419_g1,c21060_g1,c64526_g2,c63191_g1,c38031_g1,c47517_g1,c59418_g3,c67966_g1,c67426_g1,c38916_g1,c81073_g…
Genetic Information Processing	Folding, sorting and degradation	Proteasome	ko03050	145	c52447_g1,c98589_g1,c95625_g1,c69075_g1,c54152_g1,c62942_g1,c95529_g1,c7068_g1,c58956_g1,c96043_g1,c3353_g1,c120474_g1,c28720_g1,c43515_g1,c115254_g1,c86487_g1,c87074_g1,c113026_g1,c77363_g1,c119453_g1,c48808_g1,c92134_g1,c9301_g1,c78252_g1,c44847_g2,c61539_g2,c50633_g1,c78067_g1,c117224_g1,c77076_g1,c66729_g1,c66835_g1,c56036_g2,c74364_g1,c90145_g1,c78062_g1,c612_g1,c51312_g1,c70085_g1,c53056_g1…
Genetic Information Processing	Folding, sorting and degradation	Protein export	ko03060	65	c62869_g1,c64869_g1,c101466_g1,c84385_g1,c115280_g1,c20464_g1,c86187_g1,c75404_g1,c35250_g1,c96237_g1,c45402_g1,c85875_g1,c120777_g1,c114849_g1,c79883_g1,c93478_g1,c94565_g1,c69009_g1,c64123_g1,c49762_g1,c105716_g1,c65109_g1,c106734_g1,c94577_g1,c16854_g1,c90560_g1,c49306_g1,c42498_g1,c65783_g2,c81880_g1,c115626_g1,c103522_g1,c85178_g1,c21311_g1,c50922_g2,c109922_g1,c104764_g1,c97697_g1,c16793_g1…
Genetic Information Processing	Folding, sorting and degradation	Protein processing in endoplasmic reticulum	ko04141	415	c53594_g3,c4659_g1,c30298_g1,c108981_g1,c28188_g1,c27502_g2,c54491_g1,c72661_g1,c17092_g1,c117391_g1,c70760_g1,c121644_g1,c95279_g1,c90366_g1,c47848_g1,c55317_g1,c117675_g1,c59104_g1,c59833_g1,c22302_g1,c64648_g1,c120849_g1,c91117_g1,c46184_g2,c105752_g1,c51013_g1,c69441_g1,c64889_g1,c95393_g1,c116009_g1,c84501_g1,c53503_g1,c60869_g1,c65535_g1,c305_g1,c98877_g1,c62146_g1,c16500_g1,c59455_g2,c5988…
Genetic Information Processing	Folding, sorting and degradation	RNA degradation	ko03018	153	c98964_g1,c62922_g1,c1664_g1,c106308_g1,c66637_g1,c112260_g1,c70937_g1,c53485_g1,c57509_g2,c65222_g2,c95982_g1,c53839_g1,c87592_g1,c61328_g1,c3504_g1,c44061_g1,c67510_g1,c64581_g1,c102624_g1,c35263_g1,c65204_g4,c49112_g1,c100317_g1,c110765_g1,c119525_g1,c102683_g1,c118428_g1,c55571_g2,c60044_g1,c60665_g4,c61518_g2,c56768_g1,c116510_g1,c98451_g1,c78698_g1,c33568_g1,c53470_g2,c113865_g1,c82708_g1,c…
Genetic Information Processing	Folding, sorting and degradation	SNARE interactions in vesicular transport	ko04130	32	c61946_g4,c61462_g1,c82213_g1,c114240_g1,c48656_g1,c80211_g1,c79309_g1,c123083_g1,c57455_g2,c48227_g1,c31960_g1,c47747_g1,c63112_g4,c90688_g1,c53544_g1,c59036_g1,c53286_g1,c58875_g1,c58303_g2,c96362_g1,c76025_g1,c50153_g1,c90266_g1,c74674_g1,c42102_g1,c61791_g1,c53450_g1,c102149_g1,c115009_g1,c120089_g1,c86783_g1,c48517_g1
Genetic Information Processing	Folding, sorting and degradation	Sulfur relay system	ko04122	15	c102089_g1,c60440_g1,c52124_g1,c30795_g1,c17215_g1,c114264_g1,c56780_g1,c58997_g3,c124727_g1,c59583_g2,c59301_g1,c96160_g1,c57130_g3,c106991_g1,c63084_g1
Genetic Information Processing	Folding, sorting and degradation	Ubiquitin mediated proteolysis	ko04120	223	c58657_g1,c95430_g1,c74842_g1,c53409_g1,c57874_g1,c53989_g1,c56055_g1,c117781_g1,c96720_g1,c52520_g1,c56498_g1,c58432_g2,c47205_g1,c5017_g1,c32888_g1,c54497_g1,c78723_g1,c115187_g1,c38628_g1,c57840_g4,c64300_g1,c100667_g1,c77183_g1,c63524_g1,c72509_g1,c108394_g1,c114826_g1,c59593_g4,c63327_g1,c61533_g3,c53259_g1,c62669_g1,c31967_g1,c68841_g1,c30815_g1,c57548_g1,c64834_g3,c88508_g1,c73688_g1,c5554…
Genetic Information Processing	Replication and repair	Base excision repair	ko03410	46	c66227_g1,c73005_g1,c53683_g1,c121169_g1,c94496_g1,c26527_g1,c56650_g1,c53940_g1,c15646_g1,c54254_g1,c55901_g3,c175_g1,c59909_g2,c55826_g1,c110390_g1,c60853_g2,c42840_g1,c63550_g1,c5064_g1,c83742_g1,c56045_g1,c107267_g1,c864_g1,c63415_g1,c83163_g1,c58492_g1,c64019_g1,c44487_g1,c81169_g1,c117050_g1,c65317_g1,c110891_g1,c86518_g1,c51660_g1,c60017_g2,c26361_g1,c65422_g1,c58024_g1,c104154_g1,c59443_g…
Genetic Information Processing	Replication and repair	DNA replication	ko03030	69	c36568_g1,c59607_g1,c53399_g1,c51829_g1,c51275_g1,c57703_g1,c63442_g2,c55221_g1,c54195_g1,c117050_g1,c59170_g2,c100937_g1,c26361_g1,c65422_g1,c51385_g1,c47225_g1,c52599_g1,c72018_g1,c112312_g1,c106305_g1,c4941_g1,c63550_g1,c83742_g1,c864_g1,c107267_g1,c78128_g1,c52332_g1,c92756_g1,c120444_g1,c54504_g4,c64893_g1,c54254_g1,c55942_g2,c53940_g1,c44884_g1,c58024_g1,c60049_g6,c67081_g1,c59443_g1,c51205…
Genetic Information Processing	Replication and repair	Fanconi anemia pathway	ko03460	56	c61945_g5,c52599_g1,c56055_g1,c58524_g1,c90549_g1,c40853_g1,c61355_g2,c100609_g1,c52849_g1,c53099_g1,c61083_g1,c99830_g1,c64117_g2,c51448_g1,c60671_g4,c64752_g1,c95964_g1,c64117_g1,c52289_g1,c62305_g2,c56405_g1,c120655_g1,c121188_g1,c122598_g1,c55608_g1,c55938_g1,c52720_g1,c58213_g2,c57118_g9,c64752_g2,c64239_g2,c64239_g1,c54717_g2,c54743_g1,c107017_g1,c64752_g3,c50185_g2,c54333_g1,c64752_g4,c568…
Genetic Information Processing	Replication and repair	Homologous recombination	ko03440	34	c64752_g1,c55608_g1,c59443_g1,c56405_g1,c44344_g1,c58524_g1,c57909_g1,c52599_g1,c3433_g1,c60017_g2,c20515_g1,c53099_g1,c57245_g1,c60598_g1,c5064_g1,c92756_g1,c29467_g1,c55660_g1,c54779_g1,c55425_g2,c61315_g1,c14005_g1,c68025_g1,c54254_g1,c57118_g9,c64752_g2,c44884_g1,c61454_g1,c9559_g1,c89839_g1,c46532_g1,c64752_g3,c64752_g4,c54333_g1
Genetic Information Processing	Replication and repair	Mismatch repair	ko03430	34	c43417_g1,c63550_g1,c64807_g2,c65922_g3,c92756_g1,c83742_g1,c5064_g1,c60913_g1,c5717_g1,c57263_g1,c39979_g1,c64893_g1,c44884_g1,c45230_g1,c54254_g1,c15646_g1,c63361_g2,c56261_g1,c59443_g1,c111092_g1,c59607_g1,c52291_g1,c61083_g1,c57703_g1,c56535_g1,c26361_g1,c60017_g2,c67883_g1,c61945_g5,c62350_g3,c52599_g1,c90549_g1,c56662_g2,c117050_g1
Genetic Information Processing	Replication and repair	Non-homologous end-joining	ko03450	33	c88129_g1,c44344_g1,c57909_g1,c64422_g1,c66766_g1,c61089_g1,c20515_g1,c99107_g1,c97505_g1,c106694_g1,c51275_g1,c119527_g1,c68025_g1,c76354_g1,c83200_g1,c121990_g1,c101068_g1,c80166_g1,c91353_g1,c87818_g1,c94008_g1,c66220_g1,c116624_g1,c89839_g1,c9559_g1,c120596_g1,c82638_g1,c93236_g1,c55660_g1,c109952_g1,c55826_g1,c55425_g2,c85035_g1
Genetic Information Processing	Replication and repair	Nucleotide excision repair	ko03420	79	c64893_g1,c61563_g1,c65268_g1,c57446_g1,c97285_g1,c53940_g1,c44035_g1,c54254_g1,c54717_g2,c96154_g1,c61563_g2,c60469_g1,c71742_g1,c63550_g1,c864_g1,c88828_g1,c25324_g1,c107267_g1,c113163_g1,c83742_g1,c92756_g1,c37271_g1,c118604_g1,c57703_g1,c117050_g1,c111027_g1,c35537_g1,c27984_g1,c52599_g1,c51921_g1,c65422_g1,c26361_g1,c99993_g1,c58848_g2,c60352_g2,c59607_g1,c61265_g1,c39979_g1,c47108_g1,c57263…
Genetic Information Processing	Transcription	Basal transcription factors	ko03022	70	c87987_g1,c38735_g1,c36846_g1,c95853_g1,c64435_g1,c58204_g2,c54528_g1,c53048_g1,c50374_g1,c48860_g1,c108985_g1,c57692_g3,c111127_g1,c63537_g1,c56316_g2,c25684_g1,c53094_g1,c61265_g2,c31888_g1,c64956_g1,c63763_g1,c54710_g1,c48345_g1,c67677_g1,c8142_g1,c52236_g1,c5030_g1,c49278_g1,c59504_g1,c60815_g2,c61265_g1,c59886_g1,c49896_g1,c115646_g1,c97204_g1,c58386_g2,c52236_g2,c108328_g1,c56751_g6,c59291_…
Genetic Information Processing	Transcription	RNA polymerase	ko03020	64	c18363_g1,c47599_g1,c102905_g1,c5374_g1,c55327_g1,c48321_g1,c61123_g2,c61123_g1,c19675_g1,c39129_g1,c61619_g1,c53678_g1,c40992_g1,c54763_g1,c81027_g1,c61056_g2,c121791_g1,c64776_g1,c14749_g1,c48837_g1,c79645_g1,c10500_g1,c64195_g1,c89974_g1,c61635_g3,c99679_g1,c51358_g1,c36682_g1,c48444_g1,c27268_g1,c64466_g1,c65480_g1,c109990_g1,c92341_g1,c50368_g1,c110852_g1,c63272_g2,c107347_g1,c45573_g2,c4531…
Genetic Information Processing	Transcription	Spliceosome	ko03040	321	c32182_g1,c21740_g1,c58960_g1,c86393_g1,c51592_g2,c68374_g1,c86498_g1,c68865_g1,c61232_g2,c62021_g1,c59006_g2,c93172_g1,c38749_g1,c101991_g1,c72924_g1,c56228_g2,c96007_g1,c91393_g1,c55246_g1,c90702_g1,c57337_g1,c44188_g1,c80079_g1,c110577_g1,c61419_g1,c93966_g1,c85529_g1,c73643_g1,c118544_g1,c67006_g1,c17526_g1,c15858_g1,c105068_g1,c107486_g1,c93785_g1,c108356_g1,c86137_g1,c57216_g3,c104193_g1,c3…
Genetic Information Processing	Translation	Aminoacyl-tRNA biosynthesis	ko00970	108	c62962_g2,c69917_g1,c61644_g1,c61049_g1,c57118_g2,c64848_g2,c55811_g1,c58292_g2,c53564_g2,c51514_g1,c65440_g1,c58462_g1,c2255_g1,c57240_g1,c60335_g1,c106474_g1,c57617_g1,c53227_g1,c61644_g2,c109964_g1,c54076_g1,c76251_g1,c39091_g1,c63091_g1,c95139_g1,c48028_g1,c60816_g1,c56717_g1,c14583_g1,c108064_g1,c93019_g1,c58471_g1,c58376_g1,c56791_g1,c53471_g1,c111740_g1,c53564_g1,c48172_g1,c52001_g2,c63910…
Genetic Information Processing	Translation	RNA transport	ko03013	304	c69490_g1,c63192_g1,c119189_g1,c87524_g1,c61976_g2,c108458_g1,c87701_g1,c14831_g1,c124293_g1,c82760_g1,c58776_g1,c65237_g1,c117315_g1,c115747_g1,c56347_g2,c43386_g1,c48169_g1,c82348_g1,c93545_g1,c57184_g1,c53272_g1,c68804_g1,c31172_g1,c110359_g1,c55326_g1,c92623_g1,c50305_g1,c86625_g1,c71781_g1,c86817_g1,c39582_g1,c121951_g1,c38089_g1,c58615_g1,c112827_g1,c4100_g1,c90315_g1,c76628_g1,c97263_g1,c6…
Genetic Information Processing	Translation	Ribosome	ko03010	687	c6213_g1,c98950_g1,c76212_g1,c43468_g1,c83861_g1,c51769_g1,c107809_g1,c98182_g1,c98569_g1,c124499_g1,c53433_g1,c53787_g1,c35809_g1,c23351_g1,c90506_g1,c10461_g1,c2342_g1,c58893_g1,c9344_g1,c96195_g1,c106216_g1,c108309_g1,c82595_g1,c85048_g1,c96349_g1,c74629_g1,c98457_g1,c60096_g2,c54537_g1,c86340_g1,c51256_g1,c28925_g1,c96577_g1,c49253_g1,c24058_g1,c86296_g1,c115108_g1,c65507_g1,c72535_g1,c80609_…
Genetic Information Processing	Translation	Ribosome biogenesis in eukaryotes	ko03008	153	c45806_g1,c124221_g1,c49566_g1,c56436_g1,c75805_g1,c85009_g1,c52614_g1,c51179_g1,c57879_g1,c41066_g1,c70468_g1,c38749_g1,c111837_g1,c105273_g1,c36937_g1,c65325_g1,c50947_g1,c121157_g1,c62746_g1,c62519_g2,c63221_g1,c59043_g1,c74279_g1,c36446_g1,c57902_g1,c69607_g1,c42700_g1,c58530_g1,c54411_g1,c108149_g1,c20209_g2,c90910_g1,c79329_g1,c53711_g1,c64708_g2,c57577_g1,c63597_g2,c64708_g1,c56741_g1,c643…
Genetic Information Processing	Translation	mRNA surveillance pathway	ko03015	173	c95652_g1,c2339_g1,c78945_g1,c57007_g1,c115921_g1,c50955_g2,c95948_g1,c47902_g1,c55116_g1,c58743_g1,c56048_g1,c60458_g1,c73965_g1,c55628_g1,c79725_g1,c5002_g1,c123815_g1,c68984_g1,c95806_g1,c60447_g1,c63804_g2,c65292_g2,c88650_g1,c18253_g1,c59126_g1,c59579_g1,c39404_g1,c98451_g1,c52072_g1,c56095_g1,c87245_g1,c114254_g1,c121098_g1,c59320_g1,c63871_g2,c115948_g1,c111086_g1,c37443_g1,c40132_g1,c1116…
Metabolism	Amino acid metabolism	Alanine, aspartate and glutamate metabolism	ko00250	75	c118122_g1,c67475_g1,c99001_g1,c67513_g1,c68703_g1,c2492_g1,c46661_g1,c91749_g1,c46136_g1,c63097_g2,c59465_g1,c19722_g1,c72048_g1,c56814_g1,c81288_g1,c40288_g1,c100587_g1,c61761_g2,c81697_g1,c110212_g1,c25164_g1,c80532_g1,c17700_g1,c116215_g1,c57744_g3,c59483_g2,c61222_g1,c58060_g1,c108836_g1,c110225_g1,c57744_g4,c97047_g1,c9469_g1,c93091_g1,c106739_g1,c90268_g1,c93629_g1,c68586_g1,c16434_g1,c562…
Metabolism	Amino acid metabolism	Arginine and proline metabolism	ko00330	92	c54373_g2,c76429_g1,c94634_g1,c53004_g1,c46948_g1,c120972_g1,c113748_g1,c29462_g1,c60764_g3,c121890_g1,c55873_g8,c118313_g1,c58922_g1,c60856_g2,c57375_g2,c88898_g1,c110057_g1,c62887_g1,c12850_g1,c123794_g1,c52347_g1,c59349_g1,c99635_g1,c106663_g1,c23522_g1,c73084_g1,c75981_g1,c121408_g1,c83940_g1,c81936_g1,c96601_g1,c104293_g1,c53705_g1,c63941_g3,c91894_g1,c115060_g1,c63296_g1,c50684_g1,c88641_g1…
Metabolism	Amino acid metabolism	Arginine biosynthesis	ko00220	47	c91749_g1,c2492_g1,c68703_g1,c85031_g1,c55765_g3,c57992_g2,c119934_g1,c67475_g1,c50684_g1,c63296_g1,c54373_g1,c64584_g1,c81697_g1,c6393_g1,c58347_g1,c61761_g2,c40288_g1,c100587_g1,c81288_g1,c70391_g1,c19722_g1,c46136_g1,c83940_g1,c60856_g2,c57684_g2,c88898_g1,c5182_g1,c63808_g3,c57744_g3,c72285_g1,c67850_g1,c80532_g1,c25164_g1,c43272_g1,c65559_g1,c56800_g2,c57684_g1,c68586_g1,c54373_g2,c93629_g1,…
Metabolism	Amino acid metabolism	Cysteine and methionine metabolism	ko00270	79	c100587_g1,c64641_g1,c43096_g2,c106821_g1,c62842_g1,c120331_g1,c109204_g1,c115456_g1,c64934_g1,c55176_g1,c31520_g1,c19722_g1,c82794_g1,c81349_g1,c55710_g1,c62912_g3,c59328_g1,c63053_g1,c91749_g1,c98256_g1,c9913_g1,c77992_g1,c57242_g3,c94688_g1,c64934_g3,c37859_g1,c110225_g1,c99971_g1,c57242_g4,c93846_g1,c115275_g1,c67191_g1,c53951_g1,c28345_g1,c92731_g1,c102089_g1,c53651_g1,c80532_g1,c3456_g1,c96…
Metabolism	Amino acid metabolism	Glycine, serine and threonine metabolism	ko00260	109	c90813_g1,c46920_g1,c39924_g1,c76429_g1,c77411_g1,c17069_g1,c36652_g1,c64402_g4,c54726_g1,c113748_g1,c58798_g1,c23923_g1,c60764_g3,c102485_g1,c26602_g1,c121890_g1,c6679_g1,c58704_g1,c48197_g1,c117409_g1,c54784_g1,c45709_g1,c65229_g1,c72448_g1,c105259_g1,c82391_g1,c80093_g1,c58210_g1,c123794_g1,c57941_g1,c7957_g1,c59220_g1,c55998_g1,c9980_g1,c55998_g2,c50827_g1,c71555_g1,c28147_g1,c106587_g1,c8740…
Metabolism	Amino acid metabolism	Histidine metabolism	ko00340	39	c12850_g1,c123794_g1,c114588_g1,c60764_g2,c63258_g1,c57375_g2,c49818_g1,c58922_g2,c58922_g1,c31321_g1,c85442_g1,c55873_g8,c60764_g3,c29462_g1,c113748_g1,c21520_g1,c110885_g1,c55873_g3,c46948_g1,c76429_g1,c46948_g2,c67208_g1,c64419_g1,c119005_g1,c95589_g1,c77477_g1,c115060_g1,c57375_g5,c51159_g1,c114397_g1,c81936_g1,c74605_g1,c35671_g2,c48617_g1,c79124_g1,c124046_g1,c72767_g1,c23522_g1,c57375_g9
Metabolism	Amino acid metabolism	Lysine biosynthesis	ko00300	7	c114397_g1,c60764_g3,c74605_g1,c52088_g1,c76429_g1,c67208_g1,c60764_g2
Metabolism	Amino acid metabolism	Lysine degradation	ko00310	133	c115060_g1,c57562_g1,c119005_g1,c59034_g2,c110652_g1,c67678_g1,c121109_g1,c89973_g1,c108352_g1,c23522_g1,c120876_g1,c48758_g1,c65980_g2,c64443_g2,c67634_g1,c46727_g1,c104961_g1,c122388_g1,c56217_g2,c63933_g4,c12850_g1,c76429_g1,c71318_g1,c46948_g1,c54925_g2,c87029_g1,c74118_g1,c73827_g1,c59865_g1,c100845_g1,c60764_g3,c77603_g1,c58327_g3,c58922_g1,c63391_g1,c109982_g1,c57375_g5,c61369_g1,c106180_g…
Metabolism	Amino acid metabolism	Phenylalanine metabolism	ko00360	33	c83123_g1,c63258_g1,c80532_g1,c48488_g1,c123794_g1,c58922_g2,c109033_g1,c88898_g1,c46297_g1,c60856_g2,c49818_g1,c37859_g1,c50034_g1,c110225_g1,c102338_g1,c31321_g1,c85442_g1,c9883_g1,c113748_g1,c21520_g1,c111686_g1,c64419_g1,c51159_g1,c91749_g1,c81936_g1,c19722_g1,c67186_g1,c72767_g1,c100587_g1,c57375_g9,c22458_g1,c70375_g1,c103891_g1
Metabolism	Amino acid metabolism	Phenylalanine, tyrosine and tryptophan biosynthesis	ko00400	11	c88898_g1,c46297_g1,c60856_g2,c91749_g1,c100587_g1,c48488_g1,c80532_g1,c37859_g1,c83123_g1,c110225_g1,c19722_g1
Metabolism	Amino acid metabolism	Tryptophan metabolism	ko00380	82	c78353_g1,c99059_g1,c4306_g1,c40513_g1,c51159_g1,c104296_g1,c57375_g5,c114397_g1,c35671_g2,c74605_g1,c30163_g1,c17605_g1,c102410_g1,c74877_g1,c124046_g1,c63258_g1,c60764_g2,c114588_g1,c102371_g1,c120248_g1,c92542_g1,c56110_g1,c46277_g1,c122463_g1,c93123_g1,c124600_g1,c75959_g1,c119143_g1,c98004_g1,c31321_g1,c57311_g1,c46948_g2,c67208_g1,c74679_g1,c55873_g3,c113493_g1,c55558_g2,c93588_g1,c59955_g1…
Metabolism	Amino acid metabolism	Tyrosine metabolism	ko00350	66	c83237_g1,c72767_g1,c57375_g9,c70375_g1,c22458_g1,c4224_g1,c103891_g1,c81936_g1,c96683_g1,c96419_g1,c108069_g1,c99122_g1,c117566_g1,c13587_g1,c111686_g1,c64419_g1,c77887_g1,c71179_g1,c85069_g1,c105727_g1,c115516_g1,c21520_g1,c8995_g1,c113748_g1,c115447_g1,c104835_g1,c85442_g1,c88898_g1,c7169_g1,c60856_g2,c49818_g1,c83123_g1,c51586_g1,c123794_g1,c100587_g1,c113536_g1,c57045_g1,c59866_g1,c102410_g1…
Metabolism	Amino acid metabolism	Valine, leucine and isoleucine biosynthesis	ko00290	8	c79458_g1,c115069_g1,c117014_g1,c61271_g2,c28147_g1,c48584_g1,c114248_g1,c88535_g1
Metabolism	Amino acid metabolism	Valine, leucine and isoleucine degradation	ko00280	128	c102371_g1,c56357_g1,c120248_g1,c60764_g2,c67629_g1,c102021_g1,c88535_g1,c44576_g1,c115069_g1,c80785_g1,c116522_g1,c99086_g1,c67098_g1,c55558_g2,c28740_g1,c16434_g1,c85015_g1,c62989_g3,c46948_g2,c67208_g1,c55873_g3,c60884_g1,c60788_g2,c57375_g5,c62570_g1,c83168_g1,c100440_g1,c94378_g1,c35671_g2,c110750_g1,c113643_g1,c124046_g1,c118450_g1,c90577_g1,c119347_g1,c12850_g1,c97765_g1,c113910_g1,c63933_…
Metabolism	Biosynthesis of other secondary metabolites	Butirosin and neomycin biosynthesis	ko00524	16	c80157_g1,c73360_g1,c88355_g1,c67444_g1,c65041_g2,c106449_g1,c71429_g1,c91923_g1,c121407_g1,c62518_g1,c115601_g1,c93676_g1,c63205_g1,c65301_g3,c67086_g1,c73814_g1
Metabolism	Biosynthesis of other secondary metabolites	Caffeine metabolism	ko00232	33	c93676_g1,c63205_g1,c65301_g3,c73814_g1,c65041_g2,c10708_g1,c56115_g1,c121407_g1,c89800_g1,c62518_g1,c115601_g1,c117687_g1,c59566_g1,c59519_g1,c113206_g1,c56115_g2,c80157_g1,c63085_g4,c86492_g1,c119027_g1,c120420_g1,c63085_g2,c67444_g1,c106449_g1,c71429_g1,c91923_g1,c54537_g4,c71265_g1,c61013_g1,c88355_g1,c63085_g3,c110689_g1,c73360_g1
Metabolism	Biosynthesis of other secondary metabolites	Monobactam biosynthesis	ko00261	19	c88355_g1,c71265_g1,c73360_g1,c56115_g2,c80157_g1,c63205_g1,c73814_g1,c65301_g3,c93676_g1,c62518_g1,c115601_g1,c56115_g1,c71429_g1,c121407_g1,c91923_g1,c10708_g1,c106449_g1,c67444_g1,c65041_g2
Metabolism	Carbohydrate metabolism	Amino sugar and nucleotide sugar metabolism	ko00520	90	c57170_g2,c31235_g1,c56613_g3,c53031_g1,c59657_g2,c55216_g1,c50175_g1,c64349_g2,c60965_g1,c64349_g1,c60683_g3,c62972_g1,c77750_g1,c49696_g1,c96507_g1,c60942_g1,c115601_g1,c57932_g1,c73814_g1,c62101_g1,c86955_g1,c64261_g1,c36644_g1,c54714_g3,c95057_g1,c57965_g1,c95438_g1,c61808_g1,c73360_g1,c54530_g1,c27674_g1,c64841_g1,c122335_g1,c100201_g1,c88355_g1,c5908_g1,c40213_g1,c67444_g1,c110127_g1,c64801…
Metabolism	Carbohydrate metabolism	Ascorbate and aldarate metabolism	ko00053	49	c61054_g1,c53939_g2,c54530_g1,c57375_g5,c115060_g1,c50220_g1,c49575_g1,c64308_g1,c56506_g1,c31353_g1,c59479_g3,c119005_g1,c60772_g1,c60316_g1,c124046_g1,c60019_g1,c60201_g1,c94838_g1,c23522_g1,c63173_g1,c49778_g1,c74605_g1,c114397_g1,c35671_g2,c61241_g2,c65576_g1,c48504_g1,c57375_g2,c64530_g1,c58884_g1,c58186_g1,c59479_g4,c65358_g1,c12850_g1,c56738_g2,c60764_g2,c114588_g1,c29462_g1,c67208_g1,c469…
Metabolism	Carbohydrate metabolism	Butanoate metabolism	ko00650	47	c60810_g1,c98649_g1,c82693_g1,c44576_g1,c97765_g1,c17700_g1,c102371_g1,c5309_g2,c120248_g1,c63933_g4,c118680_g1,c87862_g1,c55558_g2,c113493_g1,c66075_g1,c16434_g1,c106739_g1,c9469_g1,c71839_g1,c122463_g1,c58951_g1,c99086_g1,c100845_g1,c72346_g1,c56164_g2,c59727_g1,c62570_g1,c58127_g1,c62040_g1,c5309_g1,c60884_g1,c67678_g1,c99001_g1,c89973_g1,c93588_g1,c60786_g1,c120876_g1,c110212_g1,c74877_g1,c60…
Metabolism	Carbohydrate metabolism	Citrate cycle (TCA cycle)	ko00020	122	c77782_g1,c28740_g1,c23172_g1,c64575_g3,c436_g1,c6137_g1,c100786_g1,c74679_g1,c112931_g1,c72411_g1,c76075_g1,c75796_g1,c99971_g1,c56533_g1,c81201_g1,c75804_g1,c13224_g1,c78513_g1,c65688_g1,c104841_g1,c110721_g1,c80624_g1,c117725_g1,c76751_g1,c28740_g2,c80551_g1,c101782_g1,c28345_g1,c112231_g1,c92731_g1,c71606_g1,c109919_g1,c70343_g1,c1824_g1,c24956_g2,c102928_g1,c103542_g1,c55710_g1,c51990_g1,c17…
Metabolism	Carbohydrate metabolism	Fructose and mannose metabolism	ko00051	77	c67173_g1,c124728_g1,c94466_g1,c107705_g1,c72575_g1,c56468_g1,c106449_g1,c29896_g1,c62588_g2,c91923_g1,c55547_g1,c57118_g7,c52329_g2,c66637_g1,c59206_g1,c86544_g1,c57296_g1,c80157_g1,c14067_g1,c52329_g1,c111989_g1,c56619_g1,c55771_g1,c113079_g1,c75011_g1,c64581_g1,c65041_g2,c55827_g1,c62518_g1,c8914_g1,c63205_g1,c110765_g1,c116746_g1,c93676_g1,c119525_g1,c78667_g1,c105223_g1,c63365_g1,c63284_g1,c…
Metabolism	Carbohydrate metabolism	Galactose metabolism	ko00052	94	c71429_g1,c46774_g1,c67444_g1,c5908_g1,c53628_g1,c50284_g1,c100884_g1,c91717_g1,c50169_g1,c78698_g1,c61961_g1,c60140_g1,c73360_g1,c65523_g4,c64965_g1,c88355_g1,c57517_g1,c56512_g1,c64463_g1,c58687_g3,c65523_g1,c64841_g1,c117171_g1,c57932_g1,c38088_g1,c115601_g1,c46634_g1,c60645_g1,c77750_g1,c59363_g1,c25817_g1,c83860_g1,c62115_g1,c73814_g1,c58291_g1,c54661_g1,c101366_g1,c45299_g1,c31235_g1,c54791…
Metabolism	Carbohydrate metabolism	Glycolysis / Gluconeogenesis	ko00010	191	c60965_g1,c79988_g1,c53485_g2,c88247_g1,c68656_g1,c61593_g1,c12850_g1,c54791_g1,c2056_g1,c101366_g1,c121634_g1,c9927_g1,c60764_g3,c57116_g4,c26602_g1,c33530_g1,c58922_g1,c54714_g3,c84809_g1,c32577_g1,c46948_g1,c76429_g1,c85069_g1,c58316_g2,c9720_g1,c117171_g1,c115601_g1,c115516_g1,c73721_g1,c119005_g1,c88355_g1,c54995_g1,c64463_g1,c10108_g1,c117566_g1,c52083_g1,c98082_g1,c57602_g1,c115060_g1,c733…
Metabolism	Carbohydrate metabolism	Glyoxylate and dicarboxylate metabolism	ko00630	99	c57941_g1,c59220_g1,c116863_g1,c58210_g1,c72448_g1,c76622_g1,c5182_g1,c71926_g1,c65229_g1,c117409_g1,c60940_g2,c115877_g1,c85484_g1,c3682_g1,c42384_g1,c115865_g1,c94827_g1,c46920_g1,c90813_g1,c90296_g1,c119934_g1,c60512_g1,c118464_g1,c9844_g1,c85759_g1,c118396_g1,c15294_g1,c64944_g2,c57450_g1,c78684_g1,c56164_g2,c104390_g1,c106511_g1,c120809_g1,c97315_g1,c57025_g3,c120948_g1,c101085_g1,c80432_g1,…
Metabolism	Carbohydrate metabolism	Inositol phosphate metabolism	ko00562	79	c63687_g4,c51852_g1,c75326_g1,c63831_g2,c59949_g2,c54262_g2,c55547_g1,c59225_g1,c63304_g1,c65406_g1,c58055_g2,c92360_g1,c71604_g1,c59598_g2,c115488_g1,c57306_g1,c94466_g1,c60362_g2,c121277_g1,c65218_g2,c100181_g1,c107928_g1,c68680_g1,c49575_g1,c61871_g1,c39840_g1,c65807_g1,c76394_g1,c63831_g1,c58327_g2,c59479_g1,c78667_g1,c54262_g1,c80785_g1,c116522_g1,c102598_g1,c57251_g1,c65218_g1,c63589_g1,c54…
Metabolism	Carbohydrate metabolism	Pentose and glucuronate interconversions	ko00040	79	c23522_g1,c72215_g1,c103607_g1,c46774_g1,c91717_g1,c61961_g1,c65576_g1,c61241_g2,c100884_g1,c76362_g1,c50284_g1,c61376_g2,c115060_g1,c65523_g4,c71263_g1,c53939_g2,c61054_g1,c54530_g1,c65523_g1,c60316_g1,c83156_g1,c64308_g1,c58687_g3,c50220_g1,c58841_g1,c16472_g1,c77750_g1,c46948_g1,c57687_g1,c29462_g1,c60645_g1,c43664_g1,c57932_g1,c57687_g2,c58922_g1,c83860_g1,c55873_g8,c33530_g1,c31235_g1,c52421…
Metabolism	Carbohydrate metabolism	Pentose phosphate pathway	ko00030	79	c62154_g1,c111989_g1,c57296_g1,c74459_g1,c14067_g1,c62230_g2,c52329_g1,c86544_g1,c117803_g1,c113521_g1,c99151_g1,c35274_g1,c105223_g1,c7691_g1,c110765_g1,c116746_g1,c119525_g1,c24230_g1,c62603_g1,c64581_g1,c16761_g1,c75011_g1,c121163_g1,c42681_g1,c92069_g1,c52909_g1,c122992_g1,c54939_g1,c119433_g1,c107705_g1,c120146_g1,c52329_g2,c66637_g1,c100556_g1,c59458_g1,c92736_g1,c68711_g1,c29896_g1,c69344_…
Metabolism	Carbohydrate metabolism	Propanoate metabolism	ko00640	60	c106739_g1,c29930_g2,c71839_g1,c80785_g1,c81051_g1,c116522_g1,c121399_g1,c122463_g1,c65301_g3,c10590_g1,c100845_g1,c121407_g1,c64934_g3,c55714_g2,c100240_g1,c16434_g1,c94688_g1,c115865_g1,c123242_g1,c113493_g1,c55558_g2,c85015_g1,c97765_g1,c45778_g1,c54302_g1,c102371_g1,c76863_g1,c63933_g4,c57185_g3,c113396_g1,c84036_g1,c80432_g1,c119763_g1,c77801_g1,c56814_g1,c29930_g1,c57182_g1,c88461_g1,c64934…
Metabolism	Carbohydrate metabolism	Pyruvate metabolism	ko00620	107	c50187_g1,c119763_g1,c8236_g1,c50997_g1,c101085_g1,c100512_g1,c88461_g1,c55466_g1,c78413_g1,c61934_g1,c23522_g1,c71555_g1,c111694_g1,c79322_g1,c96536_g1,c54995_g1,c73721_g1,c118652_g1,c119005_g1,c73094_g1,c56164_g2,c104390_g1,c57082_g2,c95368_g1,c54995_g2,c57602_g1,c115060_g1,c51090_g1,c57116_g4,c54246_g1,c55873_g8,c58922_g1,c85484_g1,c9927_g1,c121634_g1,c60940_g2,c60764_g3,c65301_g3,c46741_g1,c5…
Metabolism	Carbohydrate metabolism	Starch and sucrose metabolism	ko00500	103	c48504_g1,c80157_g1,c3916_g1,c108569_g1,c64530_g1,c63169_g1,c117803_g1,c54007_g1,c58186_g1,c65358_g1,c61342_g1,c14745_g1,c62518_g1,c62603_g1,c65041_g2,c121163_g1,c62889_g1,c112939_g1,c31628_g1,c103025_g1,c93676_g1,c63205_g1,c67086_g1,c59821_g1,c119433_g1,c54683_g1,c62551_g1,c122568_g1,c51575_g2,c93085_g1,c51174_g1,c58423_g1,c56506_g1,c31353_g1,c7839_g1,c49957_g1,c60019_g1,c91923_g1,c79904_g1,c594…
Metabolism	Energy metabolism	Nitrogen metabolism	ko00910	28	c90268_g1,c62911_g5,c70391_g1,c55471_g2,c81288_g1,c97047_g1,c46136_g1,c57744_g4,c81697_g1,c57684_g1,c6393_g1,c42229_g1,c66043_g2,c93629_g1,c25449_g1,c40288_g1,c66043_g1,c112994_g1,c119934_g1,c25164_g1,c57684_g2,c5182_g1,c51074_g1,c92822_g1,c57744_g3,c85031_g1,c72285_g1,c15619_g1
Metabolism	Energy metabolism	Oxidative phosphorylation	ko00190	365	c121048_g1,c87000_g1,c65989_g1,c21496_g1,c115491_g1,c92383_g1,c51289_g2,c25674_g1,c15409_g1,c83442_g1,c53686_g1,c66852_g1,c55084_g2,c123715_g1,c120072_g1,c65220_g1,c90241_g1,c77938_g1,c28817_g1,c107620_g1,c95604_g1,c11289_g1,c69128_g1,c105589_g1,c17640_g1,c74169_g1,c18039_g1,c112902_g1,c54534_g1,c120362_g1,c107716_g1,c19759_g1,c109755_g1,c110653_g1,c21674_g1,c18467_g1,c67014_g1,c103019_g1,c70432_…
Metabolism	Energy metabolism	Sulfur metabolism	ko00920	21	c56115_g1,c60966_g2,c111590_g1,c10708_g1,c60966_g3,c62515_g2,c76106_g1,c56077_g2,c103196_g1,c55316_g1,c56115_g2,c62515_g1,c60620_g1,c62171_g3,c121808_g1,c107932_g1,c102089_g1,c71265_g1,c9274_g1,c42380_g1,c59445_g3
Metabolism	Glycan biosynthesis and metabolism	Glycosaminoglycan biosynthesis - chondroitin sulfate / dermatan sulfate	ko00532	9	c28303_g1,c47399_g1,c50417_g1,c29555_g1,c65098_g2,c65098_g3,c65098_g4,c84615_g1,c64656_g1
Metabolism	Glycan biosynthesis and metabolism	Glycosaminoglycan biosynthesis - heparan sulfate / heparin	ko00534	17	c78060_g1,c65098_g4,c58368_g1,c45644_g1,c58791_g1,c22623_g1,c47833_g1,c65098_g3,c65098_g2,c59351_g1,c101653_g1,c61849_g1,c56931_g1,c57772_g2,c50417_g1,c59759_g2,c47399_g1
Metabolism	Glycan biosynthesis and metabolism	Glycosaminoglycan biosynthesis - keratan sulfate	ko00533	7	c58791_g1,c122211_g1,c63072_g1,c46634_g1,c82950_g1,c86966_g1,c65073_g2
Metabolism	Glycan biosynthesis and metabolism	Glycosaminoglycan degradation	ko00531	24	c58069_g1,c64261_g1,c91301_g1,c60880_g2,c55049_g1,c44237_g1,c2439_g1,c54228_g1,c98436_g1,c106975_g1,c49454_g1,c53321_g1,c112112_g1,c83156_g1,c50075_g1,c51174_g1,c73060_g1,c101003_g1,c59538_g1,c61808_g1,c109580_g1,c56613_g3,c81040_g1,c50175_g1
Metabolism	Glycan biosynthesis and metabolism	Glycosphingolipid biosynthesis - ganglio series	ko00604	11	c70901_g1,c64261_g1,c50075_g1,c101003_g1,c89976_g1,c2439_g1,c61808_g1,c109580_g1,c56613_g3,c51007_g1,c50175_g1
Metabolism	Glycan biosynthesis and metabolism	Glycosphingolipid biosynthesis - globo series	ko00603	15	c73260_g1,c2439_g1,c61808_g1,c109580_g1,c56613_g3,c50175_g1,c95406_g1,c80354_g1,c70654_g1,c55257_g1,c52919_g1,c56512_g1,c38634_g1,c120523_g1,c64261_g1
Metabolism	Glycan biosynthesis and metabolism	Glycosphingolipid biosynthesis - lacto and neolacto series	ko00601	15	c82950_g1,c122211_g1,c64261_g1,c65073_g2,c50175_g1,c46634_g1,c2439_g1,c61808_g1,c63072_g1,c109580_g1,c56613_g3,c70654_g1,c86966_g1,c75878_g1,c55360_g1
Metabolism	Glycan biosynthesis and metabolism	Glycosylphosphatidylinositol(GPI)-anchor biosynthesis	ko00563	26	c61114_g1,c72115_g1,c48994_g1,c80477_g1,c54549_g1,c58853_g2,c64071_g2,c53474_g1,c64857_g1,c63324_g1,c57574_g1,c62643_g2,c48348_g1,c63203_g1,c3943_g1,c117190_g1,c49354_g1,c7852_g1,c49363_g1,c53741_g1,c49680_g1,c57444_g1,c101344_g1,c59016_g1,c98390_g1,c65152_g1
Metabolism	Glycan biosynthesis and metabolism	Mucin type O-glycan biosynthesis	ko00512	18	c48025_g1,c90936_g1,c85900_g1,c95847_g1,c65307_g1,c61246_g1,c61085_g2,c76870_g1,c59179_g1,c52454_g2,c63883_g1,c112269_g1,c61246_g2,c119268_g1,c58166_g1,c57663_g2,c77321_g1,c96585_g1
Metabolism	Glycan biosynthesis and metabolism	N-Glycan biosynthesis	ko00510	76	c56789_g1,c56691_g1,c86837_g1,c74916_g1,c115842_g1,c110047_g1,c65583_g1,c112138_g1,c59985_g2,c77176_g1,c63840_g1,c57640_g1,c67961_g1,c109329_g1,c109592_g1,c118355_g1,c65680_g1,c65925_g1,c55805_g2,c53016_g1,c54805_g1,c94801_g1,c59387_g1,c60784_g1,c40080_g1,c64173_g1,c101807_g1,c99427_g1,c81265_g1,c67974_g1,c82950_g1,c45497_g1,c59985_g3,c58049_g5,c99771_g1,c65290_g3,c61629_g1,c60851_g1,c124339_g1,c…
Metabolism	Glycan biosynthesis and metabolism	Other glycan degradation	ko00511	33	c52920_g1,c90802_g1,c61683_g1,c61808_g1,c109580_g1,c70124_g1,c65223_g1,c61981_g1,c63465_g1,c115685_g1,c15962_g1,c2439_g1,c65359_g1,c52879_g1,c47616_g1,c86790_g1,c67187_g1,c11943_g1,c64509_g2,c56613_g3,c96822_g1,c59588_g2,c50175_g1,c15680_g1,c51922_g1,c50075_g1,c101003_g1,c84935_g1,c48540_g2,c59588_g1,c48540_g1,c64261_g1,c52443_g1
Metabolism	Glycan biosynthesis and metabolism	Other types of O-glycan biosynthesis	ko00514	31	c60330_g2,c105637_g1,c81613_g1,c63072_g1,c72625_g1,c96371_g1,c49476_g1,c98560_g1,c54578_g1,c65073_g2,c122647_g1,c82950_g1,c83119_g1,c108352_g1,c94362_g1,c71318_g1,c121052_g1,c55500_g1,c62647_g1,c29553_g1,c54604_g1,c61024_g2,c46634_g1,c62585_g1,c92505_g1,c59998_g1,c105841_g1,c122211_g1,c55163_g1,c18271_g1,c61623_g1
Metabolism	Lipid metabolism	Arachidonic acid metabolism	ko00590	51	c90612_g1,c55391_g3,c80636_g1,c110661_g1,c64418_g1,c56879_g2,c103107_g1,c54841_g1,c59945_g1,c28127_g1,c45564_g1,c81641_g1,c56596_g1,c51977_g1,c73812_g1,c74735_g1,c58574_g1,c62930_g4,c100509_g1,c2785_g1,c115816_g1,c45779_g1,c115694_g1,c60945_g2,c43636_g1,c15287_g1,c63750_g2,c56035_g3,c63750_g3,c97232_g1,c58126_g1,c62639_g5,c67372_g1,c23909_g1,c54052_g2,c54656_g1,c91383_g1,c100344_g1,c62930_g1,c280…
Metabolism	Lipid metabolism	Biosynthesis of unsaturated fatty acids	ko01040	55	c96564_g1,c63628_g1,c48744_g1,c60988_g1,c49474_g1,c102200_g1,c61221_g3,c100440_g1,c85323_g1,c69059_g1,c94556_g1,c59176_g1,c40639_g1,c120876_g1,c58102_g2,c58280_g1,c101891_g1,c93588_g1,c99437_g1,c63419_g1,c102699_g1,c113695_g1,c59904_g1,c62986_g1,c92577_g1,c103453_g1,c60220_g3,c94639_g1,c60220_g4,c101702_g1,c122463_g1,c61406_g1,c66205_g1,c56227_g1,c105894_g1,c85025_g1,c62269_g1,c53871_g1,c112681_g…
Metabolism	Lipid metabolism	Ether lipid metabolism	ko00565	53	c60581_g2,c100014_g1,c60297_g3,c77004_g1,c84708_g1,c51839_g1,c82441_g1,c60297_g2,c91383_g1,c54656_g1,c63750_g3,c60389_g2,c70774_g1,c63750_g2,c107618_g1,c95367_g1,c87327_g1,c63339_g1,c60844_g1,c119249_g1,c81420_g1,c61160_g1,c65790_g1,c5427_g1,c12427_g1,c55732_g1,c65167_g1,c120154_g1,c65474_g1,c108410_g1,c116351_g1,c57891_g1,c72627_g1,c117450_g1,c14764_g1,c54128_g1,c123120_g1,c62193_g3,c28127_g1,c1…
Metabolism	Lipid metabolism	Fatty acid biosynthesis	ko00061	32	c32008_g1,c57776_g1,c114365_g1,c55672_g1,c88499_g1,c120791_g1,c114306_g1,c88588_g1,c66014_g1,c51053_g1,c91864_g1,c103610_g1,c65809_g2,c108412_g1,c55963_g2,c117268_g1,c23033_g1,c108607_g1,c55544_g1,c64733_g2,c45977_g1,c121407_g1,c46961_g1,c42140_g1,c65301_g3,c57926_g1,c77289_g1,c90585_g1,c65106_g1,c63761_g1,c115269_g1,c101050_g1
Metabolism	Lipid metabolism	Fatty acid degradation	ko00071	136	c113493_g1,c108357_g1,c108607_g1,c64573_g1,c1998_g1,c53954_g2,c105862_g1,c122463_g1,c58328_g1,c89619_g1,c97148_g1,c115037_g1,c57185_g3,c114588_g1,c74877_g1,c56701_g1,c59866_g1,c111423_g1,c80159_g1,c114397_g1,c74605_g1,c88499_g1,c46709_g1,c63139_g1,c58326_g1,c108579_g1,c91864_g1,c60956_g3,c59069_g1,c101726_g1,c10998_g1,c29462_g1,c55391_g2,c117268_g1,c55873_g8,c104835_g1,c61406_g1,c57375_g2,c7169_g…
Metabolism	Lipid metabolism	Fatty acid elongation	ko00062	57	c67678_g1,c89973_g1,c58961_g1,c60956_g3,c93588_g1,c58280_g1,c60786_g1,c58102_g2,c45412_g1,c92577_g1,c58326_g1,c113695_g1,c102200_g1,c54470_g2,c56673_g1,c80159_g1,c61395_g1,c48744_g1,c96564_g1,c34803_g1,c120876_g1,c74877_g1,c60694_g3,c65728_g1,c59176_g1,c69059_g1,c64102_g1,c119871_g1,c57918_g1,c54332_g1,c94865_g1,c120248_g1,c56357_g1,c115037_g1,c113910_g1,c57918_g2,c63933_g4,c60810_g1,c55708_g2,c8…
Metabolism	Lipid metabolism	Glycerolipid metabolism	ko00561	127	c94225_g1,c61618_g4,c23522_g1,c103607_g1,c61229_g2,c53915_g1,c50284_g1,c57422_g3,c61074_g1,c61376_g2,c61697_g1,c91717_g1,c48245_g1,c76362_g1,c100884_g1,c61970_g1,c123120_g1,c115060_g1,c65523_g4,c71263_g1,c62850_g1,c51730_g1,c69572_g1,c49879_g1,c55298_g1,c58687_g3,c58841_g1,c56512_g1,c119005_g1,c65523_g1,c53736_g2,c60645_g1,c29462_g1,c43664_g1,c86724_g1,c60844_g1,c76429_g1,c46948_g1,c61160_g1,c474…
Metabolism	Lipid metabolism	Glycerophospholipid metabolism	ko00564	122	c85357_g1,c74735_g1,c58466_g1,c61074_g1,c57422_g3,c56596_g1,c61697_g1,c21718_g1,c98833_g1,c61229_g2,c56376_g1,c60276_g1,c60352_g1,c115694_g1,c111508_g1,c61618_g4,c99043_g1,c94225_g1,c52469_g1,c62272_g2,c60310_g1,c59791_g2,c102750_g1,c63418_g3,c64244_g6,c49879_g1,c123120_g1,c59702_g1,c14764_g1,c54128_g1,c117450_g1,c82633_g1,c56330_g3,c63521_g2,c47468_g1,c65474_g1,c44034_g1,c61160_g1,c52217_g1,c650…
Metabolism	Lipid metabolism	Linoleic acid metabolism	ko00591	20	c101585_g1,c115694_g1,c5427_g1,c65167_g1,c65016_g1,c56596_g1,c61777_g1,c14764_g1,c74735_g1,c54128_g1,c116351_g1,c24705_g1,c54656_g1,c91383_g1,c97834_g1,c28127_g1,c63750_g2,c60232_g3,c63750_g3,c110661_g1
Metabolism	Lipid metabolism	Primary bile acid biosynthesis	ko00120	20	c78876_g1,c95544_g1,c91944_g1,c62434_g1,c90105_g1,c118001_g1,c63353_g1,c60597_g1,c92620_g1,c63353_g3,c55080_g1,c44604_g2,c61591_g1,c117964_g1,c115841_g1,c5704_g1,c56327_g1,c20166_g1,c20166_g2,c99826_g1
Metabolism	Lipid metabolism	Sphingolipid metabolism	ko00600	54	c60007_g1,c76904_g1,c106309_g1,c61160_g1,c65790_g1,c81420_g1,c100287_g1,c103968_g1,c60844_g1,c48540_g1,c52255_g1,c117450_g1,c60297_g2,c86486_g1,c82441_g1,c63798_g2,c57487_g1,c56912_g1,c100014_g1,c60297_g3,c118958_g1,c52633_g1,c61005_g1,c64294_g1,c50075_g1,c48540_g2,c84935_g1,c101003_g1,c63465_g1,c65253_g1,c49517_g1,c73260_g1,c50802_g2,c60672_g1,c120523_g1,c60907_g1,c61074_g1,c7705_g1,c65253_g2,c6…
Metabolism	Lipid metabolism	Steroid biosynthesis	ko00100	25	c103353_g1,c62492_g1,c122539_g1,c61930_g2,c601_g1,c54072_g1,c59390_g2,c44597_g1,c85696_g1,c96629_g1,c103344_g1,c4083_g1,c58328_g1,c59627_g3,c65604_g1,c60632_g1,c111423_g1,c62077_g1,c99464_g1,c70660_g1,c56162_g1,c86471_g1,c55391_g2,c89314_g1,c67337_g1
Metabolism	Lipid metabolism	Steroid hormone biosynthesis	ko00140	39	c97232_g1,c70121_g1,c60232_g3,c76655_g1,c56738_g2,c65358_g1,c81753_g1,c58186_g1,c58102_g1,c64530_g1,c48504_g1,c108487_g1,c101702_g1,c93123_g1,c56327_g1,c56227_g1,c62889_g1,c65016_g1,c62231_g1,c60316_g1,c58102_g2,c64308_g1,c56506_g1,c31353_g1,c50220_g1,c24705_g1,c113695_g1,c97834_g1,c53939_g2,c61054_g1,c61241_g2,c65576_g1,c5704_g1,c45564_g1,c61777_g1,c63173_g1,c68940_g1,c94838_g1,c60019_g1
Metabolism	Lipid metabolism	Synthesis and degradation of ketone bodies	ko00072	38	c118680_g1,c3427_g1,c57115_g1,c102371_g1,c32930_g1,c5309_g2,c44576_g1,c98649_g1,c82693_g1,c99086_g1,c58951_g1,c72346_g1,c65428_g1,c64573_g1,c66075_g1,c113493_g1,c59525_g1,c87862_g1,c49851_g1,c59069_g1,c118963_g1,c90362_g1,c96467_g1,c56439_g1,c62570_g1,c108579_g1,c5309_g1,c56164_g2,c46709_g1,c65034_g1,c117544_g1,c58949_g1,c56701_g1,c42144_g1,c16516_g1,c55691_g1,c60499_g1,c53960_g1
Metabolism	Lipid metabolism	alpha-Linolenic acid metabolism	ko00592	30	c115694_g1,c10998_g1,c30764_g1,c53871_g1,c62269_g1,c5427_g1,c65167_g1,c61221_g3,c100440_g1,c56596_g1,c61406_g1,c116351_g1,c60988_g1,c74735_g1,c54128_g1,c14764_g1,c103453_g1,c60988_g2,c102021_g1,c28127_g1,c59904_g1,c91383_g1,c54656_g1,c105670_g1,c102699_g1,c63750_g3,c63750_g2,c107563_g1,c63419_g1,c47832_g1
Metabolism	Metabolism of cofactors and vitamins	Biotin metabolism	ko00780	4	c55544_g1,c73423_g1,c62755_g1,c48749_g1
Metabolism	Metabolism of cofactors and vitamins	Folate biosynthesis	ko00790	21	c78197_g1,c8907_g1,c60440_g1,c59578_g1,c54643_g1,c115779_g1,c64828_g3,c64828_g2,c59583_g2,c56234_g1,c40377_g1,c52441_g2,c58452_g2,c72789_g1,c63990_g1,c62900_g1,c56085_g1,c55172_g1,c86112_g1,c55346_g1,c18419_g1
Metabolism	Metabolism of cofactors and vitamins	Lipoic acid metabolism	ko00785	4	c56358_g2,c58216_g1,c38800_g1,c58271_g1
Metabolism	Metabolism of cofactors and vitamins	Nicotinate and nicotinamide metabolism	ko00760	40	c69379_g1,c59449_g4,c62035_g1,c63295_g1,c57641_g1,c118961_g1,c64565_g1,c65378_g1,c58432_g1,c62035_g2,c99796_g1,c58432_g5,c8995_g1,c56909_g1,c60454_g1,c85001_g1,c79005_g1,c62572_g1,c63838_g3,c54087_g2,c115200_g1,c107254_g1,c63838_g4,c64430_g1,c54087_g1,c80800_g1,c86370_g1,c92329_g1,c91602_g1,c54087_g3,c63838_g2,c63838_g1,c55464_g1,c63154_g1,c65454_g1,c60361_g1,c95513_g1,c23190_g1,c14507_g1,c102410…
Metabolism	Metabolism of cofactors and vitamins	One carbon pool by folate	ko00670	30	c109048_g1,c79124_g1,c16436_g1,c86173_g1,c59726_g2,c97949_g1,c122270_g1,c58279_g2,c60877_g1,c52673_g1,c70834_g1,c108456_g1,c65736_g1,c71906_g1,c88372_g1,c96768_g1,c841_g1,c59058_g1,c119906_g1,c59577_g1,c65292_g3,c29550_g1,c65229_g1,c66902_g1,c58210_g1,c56997_g1,c104995_g1,c61175_g1,c60091_g1,c54643_g1
Metabolism	Metabolism of cofactors and vitamins	Pantothenate and CoA biosynthesis	ko00770	29	c79458_g1,c57277_g1,c67410_g1,c116222_g1,c58619_g1,c62525_g3,c64180_g1,c91235_g1,c65023_g1,c105647_g1,c88535_g1,c103449_g1,c62668_g1,c63794_g2,c115069_g1,c91602_g1,c57914_g1,c12452_g1,c62060_g1,c58184_g2,c36299_g1,c77574_g1,c61271_g2,c103128_g1,c60366_g2,c67212_g1,c114248_g1,c38174_g1,c56278_g1
Metabolism	Metabolism of cofactors and vitamins	Porphyrin and chlorophyll metabolism	ko00860	51	c116121_g1,c56968_g1,c561_g1,c101496_g1,c52529_g1,c65576_g1,c61241_g2,c115859_g1,c60019_g1,c94838_g1,c63173_g1,c61261_g2,c56840_g1,c51174_g1,c93019_g1,c50220_g1,c83156_g1,c64308_g1,c56506_g1,c59259_g3,c31353_g1,c60316_g1,c61054_g1,c53939_g2,c61471_g1,c62391_g1,c72219_g1,c97643_g1,c101903_g1,c99891_g1,c62889_g1,c54252_g1,c25118_g1,c66577_g1,c58832_g1,c79050_g1,c62546_g1,c25143_g1,c53466_g1,c54726_…
Metabolism	Metabolism of cofactors and vitamins	Retinol metabolism	ko00830	63	c53228_g1,c65358_g1,c61530_g5,c58186_g1,c64530_g1,c48504_g1,c7169_g1,c60232_g3,c97148_g1,c76655_g1,c60120_g1,c56728_g1,c106988_g1,c56738_g2,c85069_g1,c59855_g1,c65016_g1,c8995_g1,c115516_g1,c94845_g1,c8598_g1,c63030_g2,c65505_g1,c104835_g1,c1998_g1,c62889_g1,c24705_g1,c97834_g1,c117566_g1,c59604_g1,c107654_g1,c48448_g1,c53505_g1,c53939_g2,c61054_g1,c63885_g2,c60316_g1,c100810_g1,c56506_g1,c64308_…
Metabolism	Metabolism of cofactors and vitamins	Riboflavin metabolism	ko00740	5	c62142_g3,c59816_g1,c62142_g1,c25143_g1,c59259_g3
Metabolism	Metabolism of cofactors and vitamins	Thiamine metabolism	ko00730	10	c61937_g1,c30795_g1,c61055_g1,c106991_g1,c63084_g1,c62142_g3,c62142_g1,c102735_g1,c117677_g1,c124727_g1
Metabolism	Metabolism of cofactors and vitamins	Ubiquinone and other terpenoid-quinone biosynthesis	ko00130	22	c37859_g1,c53916_g1,c48862_g1,c50034_g1,c102338_g1,c67186_g1,c9883_g1,c63615_g2,c82826_g1,c21207_g2,c100252_g1,c103891_g1,c78393_g1,c65536_g1,c83123_g1,c53306_g2,c111686_g1,c59342_g1,c120603_g1,c109033_g1,c120608_g1,c90024_g1
Metabolism	Metabolism of cofactors and vitamins	Vitamin B6 metabolism	ko00750	7	c116788_g1,c4491_g1,c55701_g1,c8995_g1,c56426_g2,c102410_g1,c53824_g1
Metabolism	Metabolism of other amino acids	Cyanoamino acid metabolism	ko00460	21	c25449_g1,c60945_g2,c40288_g1,c58540_g1,c71543_g1,c81697_g1,c57684_g1,c6393_g1,c60945_g1,c88372_g1,c70391_g1,c51104_g1,c65229_g1,c72285_g1,c66902_g1,c85031_g1,c59945_g1,c29550_g1,c57684_g2,c103107_g1,c72760_g1
Metabolism	Metabolism of other amino acids	D-Arginine and D-ornithine metabolism	ko00472	1	c59519_g1
Metabolism	Metabolism of other amino acids	D-Glutamine and D-glutamate metabolism	ko00471	11	c67475_g1,c70391_g1,c72285_g1,c40288_g1,c25449_g1,c85031_g1,c81697_g1,c56800_g2,c6393_g1,c57684_g1,c57684_g2
Metabolism	Metabolism of other amino acids	Glutathione metabolism	ko00480	115	c103240_g1,c109787_g1,c57221_g1,c79165_g1,c54711_g2,c63753_g1,c115816_g1,c56442_g2,c106663_g1,c109176_g1,c59349_g1,c54272_g1,c62792_g1,c29538_g1,c58272_g3,c56150_g2,c99824_g1,c83077_g1,c41118_g1,c69211_g1,c88641_g1,c72760_g1,c103107_g1,c89980_g1,c105535_g1,c97755_g1,c117369_g1,c49780_g1,c64329_g3,c59396_g2,c50487_g1,c24956_g1,c4193_g1,c49520_g1,c102922_g1,c60945_g1,c98320_g1,c49713_g1,c117434_g1,…
Metabolism	Metabolism of other amino acids	Selenocompound metabolism	ko00450	26	c56115_g2,c26280_g1,c9913_g1,c71917_g1,c106189_g1,c108064_g1,c105259_g1,c71265_g1,c58292_g2,c64939_g1,c56115_g1,c60603_g2,c58292_g1,c81291_g1,c113176_g1,c109204_g1,c48028_g1,c59897_g2,c9980_g1,c57242_g3,c10708_g1,c6679_g1,c50533_g1,c9913_g2,c109964_g1,c57242_g4
Metabolism	Metabolism of other amino acids	Taurine and hypotaurine metabolism	ko00430	18	c110212_g1,c55176_g1,c60945_g2,c102298_g1,c71543_g1,c38174_g1,c58540_g1,c9469_g1,c36299_g1,c77574_g1,c60945_g1,c55176_g2,c103107_g1,c64192_g1,c59945_g1,c17700_g1,c55568_g1,c72760_g1
Metabolism	Metabolism of other amino acids	beta-Alanine metabolism	ko00410	72	c114588_g1,c57185_g3,c60764_g2,c52115_g1,c17700_g1,c58922_g2,c84036_g1,c91235_g1,c64180_g1,c62525_g3,c58619_g1,c110635_g1,c77574_g1,c116522_g1,c122463_g1,c9469_g1,c80785_g1,c12452_g1,c106739_g1,c55873_g3,c67208_g1,c46948_g2,c16434_g1,c55558_g2,c99001_g1,c83168_g1,c65023_g1,c57375_g5,c35671_g2,c114397_g1,c74605_g1,c48617_g1,c57182_g1,c56814_g1,c57914_g1,c67212_g1,c124046_g1,c74877_g1,c110212_g1,c1…
Metabolism	Metabolism of terpenoids and polyketides	Insect hormone biosynthesis	ko00981	18	c23143_g1,c24230_g1,c55737_g1,c86375_g1,c9741_g1,c51634_g1,c63005_g2,c7689_g1,c46815_g1,c63392_g4,c60780_g1,c56043_g3,c16566_g1,c50466_g1,c92069_g1,c60631_g5,c77655_g1,c113448_g1
Metabolism	Metabolism of terpenoids and polyketides	Terpenoid backbone biosynthesis	ko00900	48	c77655_g1,c113448_g1,c69720_g1,c60114_g2,c92069_g1,c63503_g2,c124024_g1,c58757_g1,c62570_g1,c60857_g1,c63959_g1,c59237_g1,c56164_g2,c113051_g1,c34815_g1,c71046_g1,c53134_g1,c64476_g1,c90338_g1,c60626_g3,c51634_g1,c61117_g1,c63005_g2,c62929_g1,c64321_g1,c84395_g1,c102371_g1,c61872_g2,c62438_g2,c44576_g1,c59237_g2,c58118_g1,c115346_g1,c108815_g1,c82693_g1,c119392_g1,c72346_g1,c50436_g1,c57253_g2,c4…
Metabolism	Nucleotide metabolism	Purine metabolism	ko00230	293	c65378_g1,c88307_g1,c65292_g3,c56115_g2,c48837_g1,c101015_g1,c78769_g1,c98143_g1,c46415_g1,c60147_g2,c56286_g2,c54087_g2,c10500_g1,c89800_g1,c60745_g1,c47341_g1,c48960_g1,c9927_g1,c5064_g1,c107792_g1,c57693_g1,c59125_g1,c74353_g1,c61893_g1,c74717_g1,c62792_g1,c54995_g1,c23190_g1,c19675_g1,c59443_g1,c61123_g2,c100512_g1,c67648_g1,c63838_g2,c57872_g1,c7774_g1,c59483_g2,c108503_g1,c50487_g2,c117687_…
Metabolism	Nucleotide metabolism	Pyrimidine metabolism	ko00240	180	c36682_g1,c62940_g1,c99679_g1,c51358_g1,c99796_g1,c53461_g1,c89974_g1,c63838_g3,c94621_g1,c60853_g2,c49713_g1,c59285_g1,c52790_g1,c64776_g1,c14749_g1,c2232_g1,c61056_g2,c81027_g1,c121791_g1,c48616_g1,c103449_g1,c57785_g1,c54763_g1,c36497_g1,c63113_g1,c57641_g1,c62575_g1,c63838_g1,c60304_g1,c45419_g1,c79596_g1,c92329_g1,c61349_g1,c65454_g1,c61123_g1,c48321_g1,c55327_g1,c71917_g1,c102905_g1,c59114_…
Metabolism	Overview	2-Oxocarboxylic acid metabolism	ko01210	60	c95569_g1,c61761_g2,c102928_g1,c100587_g1,c24956_g2,c50624_g1,c70343_g1,c58347_g1,c19722_g1,c64575_g4,c117297_g1,c61271_g2,c109787_g1,c103542_g1,c55765_g3,c97315_g1,c57992_g2,c106511_g1,c91749_g1,c2492_g1,c68703_g1,c21564_g1,c118396_g1,c15294_g1,c69211_g1,c64944_g2,c9844_g1,c57037_g1,c64584_g1,c62178_g1,c60512_g1,c114248_g1,c90296_g1,c6137_g1,c112931_g1,c75793_g1,c65559_g1,c64575_g3,c436_g1,c8222…
Metabolism	Overview	Biosynthesis of amino acids	ko01230	231	c88372_g1,c7691_g1,c78667_g1,c37859_g1,c119525_g1,c110225_g1,c110765_g1,c24230_g1,c48584_g1,c65559_g1,c91913_g1,c6137_g1,c64581_g1,c68586_g1,c48488_g1,c80532_g1,c76751_g1,c80551_g1,c79458_g1,c111989_g1,c25164_g1,c117014_g1,c71606_g1,c62987_g2,c89018_g1,c55763_g2,c65688_g1,c78513_g1,c63808_g3,c66637_g1,c103542_g1,c81288_g1,c74605_g1,c114397_g1,c53485_g1,c46136_g1,c55547_g1,c64575_g4,c82794_g1,c120…
Metabolism	Overview	Carbon metabolism	ko01200	357	c96232_g1,c55466_g1,c49778_g1,c96969_g1,c48855_g1,c70391_g1,c71555_g1,c111694_g1,c120876_g1,c71429_g1,c64584_g1,c85759_g1,c88355_g1,c56150_g2,c62850_g1,c85031_g1,c97315_g1,c64610_g2,c52083_g1,c57082_g2,c98082_g1,c81051_g1,c57116_g4,c94827_g1,c75793_g1,c115516_g1,c120072_g1,c115865_g1,c82223_g1,c54986_g1,c117171_g1,c9720_g1,c110854_g1,c80093_g1,c82391_g1,c72448_g1,c76622_g1,c63933_g4,c54302_g1,c61…
Metabolism	Overview	Degradation of aromatic compounds	ko01220	27	c1998_g1,c33530_g1,c61376_g2,c108069_g1,c35274_g1,c96683_g1,c49778_g1,c76362_g1,c25654_g1,c123646_g1,c60201_g1,c43664_g1,c115516_g1,c59866_g1,c100516_g1,c103607_g1,c85069_g1,c97148_g1,c58841_g1,c51288_g1,c13587_g1,c60772_g1,c7169_g1,c71263_g1,c58884_g1,c54237_g1,c117566_g1
Metabolism	Overview	Fatty acid metabolism	ko01212	126	c77289_g1,c58102_g1,c90585_g1,c60988_g2,c55708_g2,c60810_g1,c87456_g1,c63761_g1,c65106_g1,c57918_g2,c113910_g1,c47832_g1,c63933_g4,c101050_g1,c107563_g1,c94865_g1,c54332_g1,c105670_g1,c119871_g1,c57918_g1,c62269_g1,c124514_g1,c117268_g1,c112681_g1,c23033_g1,c53871_g1,c55544_g1,c10998_g1,c30764_g1,c100845_g1,c65301_g3,c101702_g1,c61406_g1,c56227_g1,c99518_g1,c76597_g1,c62040_g1,c88588_g1,c92577_g1…
Metabolism	Xenobiotics biodegradation and metabolism	Drug metabolism - cytochrome P450	ko00982	78	c103240_g1,c64407_g3,c108069_g1,c96683_g1,c51264_g1,c81936_g1,c61241_g2,c65576_g1,c56442_g2,c57375_g9,c54272_g1,c29538_g1,c83077_g1,c99824_g1,c50220_g1,c64419_g1,c41118_g1,c13587_g1,c64308_g1,c60316_g1,c89980_g1,c53939_g2,c61054_g1,c97755_g1,c117566_g1,c104835_g1,c49520_g1,c98320_g1,c113748_g1,c8995_g1,c115516_g1,c46799_g1,c58829_g1,c85069_g1,c4066_g1,c56738_g2,c77904_g1,c123794_g1,c77022_g1,c119…
Metabolism	Xenobiotics biodegradation and metabolism	Drug metabolism - other enzymes	ko00983	75	c61241_g2,c62575_g1,c65576_g1,c119027_g1,c60503_g2,c55194_g1,c62373_g2,c120420_g1,c61349_g1,c60316_g1,c61013_g1,c83156_g1,c64308_g1,c50220_g1,c63085_g3,c110689_g1,c63794_g2,c78167_g1,c61054_g1,c53939_g2,c87491_g1,c62094_g2,c92916_g1,c56286_g2,c89800_g1,c52790_g1,c56139_g1,c113206_g1,c116222_g1,c56738_g2,c59566_g1,c96173_g1,c103449_g1,c21241_g1,c36497_g1,c86492_g1,c110970_g1,c119584_g1,c63085_g2,c…
Metabolism	Xenobiotics biodegradation and metabolism	Metabolism of xenobiotics by cytochrome P450	ko00980	91	c23909_g1,c59173_g1,c57784_g1,c63408_g1,c97148_g1,c54064_g1,c58186_g1,c19418_g1,c58922_g2,c57690_g3,c64206_g1,c65358_g1,c48504_g1,c64530_g1,c61806_g3,c93123_g1,c1998_g1,c63683_g3,c122597_g1,c73869_g1,c62889_g1,c53252_g1,c63677_g2,c70067_g1,c101177_g1,c113573_g1,c56506_g1,c31353_g1,c84295_g1,c19795_g1,c116691_g1,c54841_g1,c108035_g1,c63755_g2,c92795_g1,c39123_g1,c59866_g1,c60215_g1,c94838_g1,c6440…
Organismal Systems	Circulatory system	Adrenergic signaling in cardiomyocytes	ko04261	183	c56206_g1,c94620_g1,c117853_g1,c59789_g4,c18159_g1,c69774_g1,c7774_g1,c14832_g1,c66538_g1,c115649_g1,c37811_g1,c63394_g1,c61033_g1,c79992_g1,c64122_g1,c85829_g1,c92365_g1,c123605_g1,c108084_g1,c107311_g1,c8669_g1,c124114_g1,c55953_g1,c116440_g1,c62159_g1,c50499_g1,c64316_g1,c92360_g1,c73225_g1,c64413_g1,c93316_g1,c124026_g1,c100431_g1,c37243_g1,c115115_g1,c62058_g3,c62476_g1,c82618_g1,c51175_g1,c…
Organismal Systems	Circulatory system	Cardiac muscle contraction	ko04260	151	c55157_g1,c3523_g1,c90171_g1,c115347_g1,c55704_g1,c107443_g1,c45431_g1,c116476_g1,c88026_g1,c96836_g1,c60418_g3,c65057_g4,c84979_g1,c67227_g1,c76059_g1,c61540_g1,c29168_g1,c54127_g1,c55013_g1,c26496_g1,c60879_g1,c51218_g2,c4247_g1,c56859_g2,c16140_g1,c122651_g1,c61540_g2,c590_g1,c2018_g1,c100013_g1,c84626_g1,c85100_g1,c68617_g1,c109120_g1,c94050_g1,c26391_g1,c65057_g3,c108428_g1,c110934_g1,c11035…
Organismal Systems	Circulatory system	Vascular smooth muscle contraction	ko04270	169	c67648_g1,c68262_g1,c107270_g1,c63650_g2,c5422_g1,c85909_g1,c107253_g1,c61132_g2,c67253_g1,c48255_g1,c24594_g1,c72698_g1,c78023_g1,c75241_g1,c55578_g1,c39190_g1,c14764_g1,c74480_g1,c31860_g1,c58975_g1,c60147_g2,c64971_g2,c17850_g1,c106838_g1,c97476_g1,c63750_g3,c76718_g1,c64424_g3,c68683_g1,c86402_g1,c111491_g1,c37891_g1,c41299_g1,c58380_g1,c82063_g1,c27700_g1,c60147_g1,c115115_g1,c82618_g1,c5117…
Organismal Systems	Development	Axon guidance	ko04360	136	c81239_g1,c110027_g1,c67516_g1,c35867_g1,c90448_g1,c20490_g1,c77264_g1,c81895_g1,c64352_g5,c59311_g1,c66026_g2,c114874_g1,c62239_g2,c77281_g1,c85488_g1,c100374_g1,c63132_g3,c115326_g1,c78362_g1,c88603_g1,c103710_g1,c100812_g1,c96201_g1,c64181_g1,c117786_g1,c48621_g1,c78419_g1,c65024_g1,c60725_g1,c11598_g1,c108625_g1,c33785_g1,c113912_g1,c92297_g1,c56360_g4,c76635_g1,c66603_g1,c60610_g4,c11942_g1,…
Organismal Systems	Development	Dorso-ventral axis formation	ko04320	37	c16304_g1,c54054_g1,c82616_g1,c11056_g1,c62220_g1,c65635_g1,c45810_g1,c62173_g1,c78419_g1,c62173_g3,c100824_g1,c64457_g1,c106327_g1,c52310_g1,c10578_g1,c60586_g1,c70855_g1,c58393_g1,c66016_g1,c55893_g1,c124471_g1,c62533_g1,c50397_g1,c62233_g2,c46384_g1,c64596_g1,c60059_g3,c55118_g1,c38869_g1,c66026_g2,c80178_g1,c57603_g1,c62151_g2,c55741_g1,c50847_g1,c100374_g1,c57299_g1
Organismal Systems	Development	Osteoclast differentiation	ko04380	75	c56360_g4,c63426_g2,c60227_g2,c116974_g1,c57553_g1,c11942_g1,c59234_g1,c63963_g1,c53806_g1,c62146_g1,c124190_g1,c115349_g1,c81011_g1,c55941_g1,c35090_g1,c116114_g1,c89748_g1,c39415_g2,c61617_g2,c112144_g1,c16304_g1,c102011_g1,c115070_g1,c1182_g1,c45810_g1,c113293_g1,c97668_g1,c63543_g1,c82078_g1,c63543_g2,c97793_g1,c124278_g1,c71214_g1,c62958_g1,c74265_g1,c82767_g1,c65080_g1,c80056_g1,c102870_g1,…
Organismal Systems	Digestive system	Bile secretion	ko04976	133	c55953_g1,c86742_g1,c124114_g1,c54176_g1,c56506_g1,c51982_g1,c58165_g6,c61777_g1,c100431_g1,c115115_g1,c37243_g1,c123813_g1,c63755_g2,c60019_g1,c82043_g1,c58706_g4,c56206_g1,c65009_g2,c63408_g1,c18159_g1,c51632_g1,c115649_g1,c65358_g1,c64206_g1,c7774_g1,c55465_g1,c62889_g1,c60509_g1,c92365_g1,c63677_g2,c108084_g1,c63017_g1,c50220_g1,c85493_g1,c58165_g1,c60316_g1,c61054_g1,c53939_g2,c96515_g1,c978…
Organismal Systems	Digestive system	Carbohydrate digestion and absorption	ko04973	87	c64413_g1,c51492_g2,c92360_g1,c47718_g1,c122568_g1,c61540_g1,c65218_g2,c124114_g1,c55953_g1,c61277_g3,c58758_g1,c116440_g1,c91923_g1,c51175_g1,c98947_g1,c48208_g2,c58706_g4,c3523_g1,c106449_g1,c37243_g1,c100431_g1,c57039_g1,c63304_g1,c64033_g2,c61126_g1,c65218_g1,c45299_g2,c80157_g1,c18159_g1,c108569_g1,c62713_g2,c2018_g1,c115649_g1,c109120_g1,c94620_g1,c62518_g1,c51218_g2,c65041_g2,c54117_g1,c10…
Organismal Systems	Digestive system	Fat digestion and absorption	ko04975	77	c61074_g1,c56596_g1,c61697_g1,c60468_g1,c74735_g1,c48245_g1,c91765_g1,c30989_g1,c64020_g1,c56259_g1,c90474_g1,c123120_g1,c82955_g1,c67632_g1,c56164_g2,c49879_g1,c119933_g1,c111875_g1,c47468_g1,c63714_g1,c12733_g1,c58473_g2,c54128_g1,c14764_g1,c117450_g1,c56330_g3,c65505_g1,c101141_g1,c60844_g1,c33240_g1,c61160_g1,c63347_g1,c10928_g1,c90648_g1,c75908_g1,c59954_g1,c100014_g1,c62107_g1,c56259_g2,c60…
Organismal Systems	Digestive system	Gastric acid secretion	ko04971	99	c18159_g1,c59789_g4,c61627_g1,c65218_g1,c115649_g1,c2018_g1,c7774_g1,c67061_g1,c56206_g1,c109120_g1,c116640_g1,c78362_g1,c51218_g2,c77717_g1,c81495_g1,c108084_g1,c28567_g1,c60332_g6,c122651_g1,c61540_g2,c61033_g1,c16140_g1,c92365_g1,c85829_g1,c33713_g1,c92360_g1,c66048_g2,c60332_g5,c61627_g2,c110811_g1,c93316_g1,c124026_g1,c15619_g1,c16347_g1,c61540_g1,c69989_g1,c55953_g1,c107311_g1,c124114_g1,c6…
Organismal Systems	Digestive system	Mineral absorption	ko04978	86	c124114_g1,c54176_g1,c55953_g1,c93599_g1,c59882_g1,c61540_g1,c37243_g1,c100431_g1,c58810_g1,c57869_g1,c68741_g1,c58706_g4,c22272_g1,c3523_g1,c62855_g1,c109120_g1,c79868_g1,c112295_g1,c95796_g1,c63702_g1,c62218_g3,c84626_g1,c33846_g1,c121683_g1,c45666_g1,c33431_g1,c74075_g1,c18159_g1,c69774_g1,c2018_g1,c64856_g1,c115649_g1,c7646_g1,c55876_g1,c5365_g1,c61540_g2,c122651_g1,c16140_g1,c120505_g1,c9236…
Organismal Systems	Digestive system	Pancreatic secretion	ko04972	158	c61654_g1,c16316_g1,c8559_g1,c59613_g2,c50990_g1,c91015_g1,c17550_g1,c123014_g1,c96500_g1,c71001_g1,c81403_g1,c26391_g1,c63191_g1,c65674_g1,c74735_g1,c11942_g1,c65874_g2,c56596_g1,c63709_g2,c62958_g1,c61930_g2,c15709_g1,c67537_g1,c78140_g1,c66973_g1,c65080_g1,c106208_g1,c63347_g1,c53499_g1,c62139_g1,c51807_g1,c101793_g1,c60760_g1,c62586_g1,c69709_g1,c78661_g1,c62735_g1,c54128_g1,c56186_g1,c66039_…
Organismal Systems	Digestive system	Protein digestion and absorption	ko04974	166	c68084_g1,c58041_g1,c88114_g1,c15066_g1,c116129_g1,c100431_g1,c37243_g1,c97202_g1,c77770_g1,c58706_g4,c73875_g1,c55186_g1,c2851_g1,c107779_g1,c98369_g1,c78072_g1,c80735_g1,c54176_g1,c124114_g1,c108877_g1,c55953_g1,c46926_g1,c105268_g1,c73544_g1,c88419_g1,c63491_g1,c92365_g1,c21527_g1,c109091_g1,c80750_g1,c78533_g1,c87691_g1,c62937_g2,c108084_g1,c56442_g1,c51556_g1,c114833_g1,c41399_g1,c55173_g1,c…
Organismal Systems	Digestive system	Salivary secretion	ko04970	117	c101734_g1,c44651_g1,c15709_g1,c64424_g3,c51979_g1,c76613_g1,c58380_g1,c55953_g2,c51807_g1,c26979_g1,c97476_g1,c106838_g1,c62139_g1,c17850_g1,c96362_g1,c97370_g1,c66973_g1,c39464_g1,c30114_g1,c97188_g1,c62735_g1,c11144_g1,c54852_g1,c78661_g1,c62139_g2,c60562_g1,c69709_g1,c54373_g2,c58975_g1,c78182_g1,c60760_g1,c119665_g1,c64359_g1,c87135_g1,c31960_g1,c122917_g1,c66039_g1,c78023_g1,c59613_g2,c8010…
Organismal Systems	Digestive system	Vitamin digestion and absorption	ko04977	58	c91245_g1,c121683_g1,c53430_g1,c74075_g1,c52874_g1,c33431_g1,c57166_g3,c79272_g1,c33846_g1,c75908_g1,c90648_g1,c62855_g1,c61163_g1,c94121_g1,c65121_g1,c79186_g1,c33240_g1,c9225_g1,c94085_g1,c82722_g1,c52626_g1,c18297_g1,c62755_g1,c120505_g1,c67083_g1,c49900_g1,c7646_g1,c55876_g1,c61790_g2,c59673_g3,c111958_g1,c5477_g1,c16779_g1,c93599_g1,c76497_g1,c59882_g1,c90474_g1,c82955_g1,c4955_g1,c86580_g1,…
Organismal Systems	Endocrine system	Adipocytokine signaling pathway	ko04920	71	c68712_g1,c27159_g1,c67632_g1,c59234_g1,c88588_g1,c54266_g1,c60395_g1,c63017_g1,c55672_g1,c79664_g1,c106165_g1,c114306_g1,c63509_g2,c60227_g2,c47199_g1,c120220_g1,c90585_g1,c77289_g1,c97793_g1,c101050_g1,c79988_g1,c82767_g1,c65106_g1,c80056_g1,c60943_g1,c93593_g1,c63644_g1,c73026_g1,c51436_g1,c82683_g1,c25817_g1,c124514_g1,c117268_g1,c58316_g2,c1182_g1,c78163_g1,c55206_g1,c106948_g1,c1990_g1,c108…
Organismal Systems	Endocrine system	Estrogen signaling pathway	ko04915	176	c40562_g1,c54250_g1,c59131_g1,c116773_g1,c72698_g1,c61202_g2,c78023_g1,c60016_g2,c116490_g1,c115540_g1,c63650_g2,c98617_g1,c121826_g1,c64596_g1,c88105_g1,c882_g1,c64218_g1,c67253_g1,c61202_g5,c63890_g1,c99255_g1,c17850_g1,c107897_g1,c32374_g1,c70855_g1,c64534_g2,c58380_g1,c106327_g1,c14756_g1,c64424_g3,c26541_g1,c68480_g1,c102891_g1,c97793_g1,c63543_g2,c93263_g1,c63543_g1,c56438_g1,c121371_g1,c98…
Organismal Systems	Endocrine system	Glucagon signaling pathway	ko04922	164	c51979_g1,c15709_g1,c17397_g1,c44651_g1,c92377_g1,c14426_g1,c69005_g1,c83358_g1,c51807_g1,c98902_g1,c112144_g1,c46741_g1,c90010_g1,c1182_g1,c25817_g1,c82954_g1,c87135_g1,c64359_g1,c113293_g1,c119665_g1,c82078_g1,c122917_g1,c54995_g2,c77945_g1,c61247_g1,c64628_g1,c77349_g1,c37542_g1,c71001_g1,c62355_g2,c39415_g2,c73094_g1,c79322_g1,c46763_g1,c103417_g1,c74731_g1,c56360_g4,c88851_g1,c61921_g2,c6022…
Organismal Systems	Endocrine system	GnRH signaling pathway	ko04912	109	c69005_g1,c106327_g1,c58380_g1,c51979_g1,c15709_g1,c90307_g1,c64424_g3,c65331_g1,c68683_g1,c44651_g1,c124278_g1,c14885_g1,c82767_g1,c99255_g1,c65234_g1,c17850_g1,c51807_g1,c70855_g1,c60389_g2,c58975_g1,c60760_g1,c124219_g1,c69709_g1,c46142_g2,c115070_g1,c56040_g1,c59744_g2,c16304_g1,c84133_g1,c56438_g1,c122917_g1,c121502_g1,c74480_g1,c64359_g1,c87135_g1,c50809_g1,c45810_g1,c109762_g1,c119665_g1,c…
Organismal Systems	Endocrine system	Insulin secretion	ko04911	103	c58706_g4,c3523_g1,c51175_g1,c64646_g1,c59613_g3,c96836_g1,c63304_g1,c61727_g1,c62058_g3,c115115_g1,c37243_g1,c100431_g1,c16347_g1,c61540_g1,c33713_g1,c113896_g1,c60332_g5,c92360_g1,c116440_g1,c55953_g1,c124114_g1,c88507_g1,c65218_g2,c108084_g1,c80096_g1,c60332_g6,c51218_g2,c61462_g1,c57455_g2,c67086_g1,c69584_g1,c92365_g1,c82401_g1,c16140_g1,c122651_g1,c93557_g1,c61540_g2,c115649_g1,c63394_g1,c3…
Organismal Systems	Endocrine system	Insulin signaling pathway	ko04910	208	c64733_g2,c62518_g1,c68649_g1,c233_g1,c64755_g1,c103710_g1,c65041_g2,c106355_g1,c67086_g1,c26631_g1,c24294_g1,c78419_g1,c103025_g1,c86544_g1,c64457_g1,c57994_g2,c80157_g1,c6238_g1,c64724_g1,c62641_g1,c115269_g1,c58305_g3,c48106_g1,c58305_g1,c62813_g2,c53223_g1,c86816_g1,c62204_g4,c62261_g2,c116847_g1,c60055_g3,c60076_g3,c88428_g1,c122568_g1,c65734_g1,c66026_g2,c69989_g1,c54951_g1,c106948_g1,c5842…
Organismal Systems	Endocrine system	Melanogenesis	ko04916	106	c61219_g4,c93557_g1,c39111_g2,c26404_g1,c61033_g1,c78419_g1,c85829_g1,c78362_g1,c77243_g1,c103710_g1,c63193_g1,c60332_g6,c56206_g1,c109732_g1,c59789_g4,c65218_g1,c7774_g1,c85108_g1,c62058_g3,c114123_g1,c61727_g1,c42711_g1,c115115_g1,c59613_g3,c63304_g1,c119985_g1,c96112_g1,c106503_g1,c81245_g1,c108264_g1,c51175_g1,c21581_g1,c41055_g1,c100374_g1,c25132_g1,c107311_g1,c65218_g2,c82943_g1,c116440_g1,…
Organismal Systems	Endocrine system	Ovarian Steroidogenesis	ko04913	35	c56206_g1,c17850_g1,c76655_g1,c97232_g1,c18828_g1,c15709_g1,c72593_g1,c7774_g1,c58380_g1,c34186_g1,c7639_g1,c64359_g1,c63795_g1,c97214_g1,c108487_g1,c116351_g1,c58861_g1,c93123_g1,c101585_g1,c78738_g1,c60760_g1,c36060_g1,c83899_g1,c110661_g1,c83002_g1,c33713_g1,c59613_g2,c16347_g1,c61727_g1,c45564_g1,c60468_g1,c115115_g1,c59613_g3,c63650_g2,c64751_g1
Organismal Systems	Endocrine system	Oxytocin signaling pathway	ko04921	196	c85100_g1,c67061_g1,c116640_g1,c61627_g1,c65218_g1,c60725_g1,c590_g1,c52310_g1,c78419_g1,c116351_g1,c117786_g1,c24294_g1,c67272_g1,c64624_g2,c81495_g1,c78362_g1,c60332_g6,c106455_g1,c65218_g2,c85174_g1,c119442_g1,c100374_g1,c48421_g1,c72843_g1,c66048_g2,c60332_g5,c66026_g2,c33713_g1,c60076_g3,c16347_g1,c63494_g2,c54951_g1,c69989_g1,c61627_g2,c61727_g1,c63304_g1,c116476_g1,c96836_g1,c89642_g1,c596…
Organismal Systems	Endocrine system	PPAR signaling pathway	ko03320	107	c9225_g1,c22081_g1,c108607_g1,c47803_g2,c46262_g1,c98085_g1,c63438_g1,c85025_g1,c53954_g2,c66205_g1,c105894_g1,c112880_g1,c42626_g2,c8116_g1,c94639_g1,c72346_g1,c42140_g1,c60220_g4,c68840_g1,c62434_g1,c117913_g1,c102021_g1,c44576_g1,c53574_g1,c102877_g1,c57185_g3,c56495_g1,c114365_g1,c56199_g1,c99916_g1,c100440_g1,c49474_g1,c46717_g1,c88499_g1,c120791_g1,c86642_g1,c95544_g1,c103453_g1,c60220_g3,c…
Organismal Systems	Endocrine system	Progesterone-mediated oocyte maturation	ko04914	117	c79992_g1,c106745_g1,c93404_g1,c46750_g1,c74404_g1,c78419_g1,c58276_g1,c78362_g1,c1143_g1,c54786_g1,c63237_g3,c64546_g1,c62316_g2,c56206_g1,c94620_g1,c104934_g1,c99382_g1,c51797_g1,c50491_g1,c57178_g2,c123910_g1,c104763_g1,c62023_g1,c55988_g1,c117295_g1,c61202_g1,c7774_g1,c27502_g1,c54655_g1,c16777_g1,c61727_g1,c63562_g2,c59613_g3,c91485_g1,c50397_g1,c54280_g1,c58432_g6,c6382_g1,c70190_g1,c107775…
Organismal Systems	Endocrine system	Prolactin signaling pathway	ko04917	57	c106327_g1,c88089_g1,c97793_g1,c26529_g1,c57994_g2,c64457_g1,c82767_g1,c63733_g1,c61667_g2,c123910_g1,c51586_g1,c94620_g1,c4178_g1,c101690_g1,c62316_g2,c103710_g1,c1182_g1,c16304_g1,c115070_g1,c78419_g1,c61161_g1,c67272_g1,c63543_g1,c67086_g1,c63543_g2,c63795_g1,c45810_g1,c81106_g1,c79992_g1,c122345_g1,c62151_g2,c1990_g1,c97753_g1,c53806_g1,c64413_g1,c66026_g2,c72698_g1,c52344_g1,c27200_g2,c11611…
Organismal Systems	Endocrine system	Regulation of lipolysis in adipocyte	ko04923	50	c59613_g3,c63650_g2,c61727_g1,c67648_g1,c115115_g1,c60147_g1,c60227_g2,c39212_g1,c94263_g1,c64751_g1,c88128_g1,c83899_g1,c62977_g1,c85174_g1,c36060_g1,c124026_g1,c62358_g2,c63494_g2,c68712_g1,c16347_g1,c69572_g1,c59613_g2,c33713_g1,c108138_g1,c64413_g1,c72266_g1,c63543_g2,c63543_g1,c51968_g1,c58861_g1,c79992_g1,c64359_g1,c7639_g1,c98085_g1,c60760_g1,c1182_g1,c78362_g1,c64624_g2,c64137_g1,c63004_g…
Organismal Systems	Endocrine system	Renin secretion	ko04924	96	c17850_g1,c97476_g1,c106838_g1,c74265_g1,c51807_g1,c14885_g1,c104853_g1,c109544_g1,c61757_g1,c51979_g1,c15709_g1,c64424_g3,c44651_g1,c9751_g1,c111491_g1,c58380_g1,c87135_g1,c119665_g1,c113293_g1,c65202_g1,c82078_g1,c74480_g1,c39794_g1,c122917_g1,c63003_g2,c112144_g1,c30114_g1,c71001_g1,c74559_g1,c101221_g1,c39415_g2,c78023_g1,c63167_g1,c115349_g1,c37542_g1,c76828_g1,c67648_g1,c63650_g2,c108912_g1…
Organismal Systems	Endocrine system	Renin-angiotensin system	ko04614	44	c61757_g1,c60294_g1,c65597_g1,c55774_g1,c64633_g1,c61402_g1,c58247_g1,c105310_g1,c104853_g1,c55220_g3,c3900_g1,c118668_g1,c63003_g2,c67431_g1,c61467_g1,c78533_g1,c49060_g1,c85156_g1,c65202_g1,c68794_g1,c76525_g1,c124010_g1,c116045_g1,c71185_g1,c9452_g1,c64329_g3,c82130_g1,c76790_g1,c59117_g2,c13580_g1,c65202_g2,c37933_g1,c61402_g2,c80735_g1,c57203_g1,c63003_g1,c112035_g1,c93649_g1,c76994_g1,c7682…
Organismal Systems	Endocrine system	Thyroid hormone signaling pathway	ko04919	204	c1182_g1,c21010_g1,c69731_g1,c55345_g1,c82616_g1,c69709_g1,c16304_g1,c73567_g1,c89190_g1,c66039_g1,c58851_g1,c64682_g4,c14296_g1,c53106_g1,c67537_g1,c100824_g1,c124471_g1,c83358_g1,c116782_g1,c101793_g1,c26391_g1,c55258_g1,c971_g1,c74731_g1,c56605_g1,c123560_g1,c78698_g1,c39076_g2,c64682_g1,c57298_g1,c111719_g1,c60227_g2,c16316_g1,c8559_g1,c74761_g1,c52344_g1,c106643_g1,c39076_g1,c109011_g1,c2720…
Organismal Systems	Endocrine system	Thyroid hormone synthesis	ko04918	116	c56438_g1,c122738_g1,c66077_g1,c122917_g1,c66039_g1,c64359_g1,c58975_g1,c78182_g1,c57059_g1,c60760_g1,c93700_g1,c71780_g1,c69709_g1,c57213_g1,c11144_g1,c64534_g3,c98902_g1,c108981_g1,c97188_g1,c90010_g1,c14320_g1,c97370_g1,c17850_g1,c51807_g1,c100344_g1,c55953_g2,c64534_g2,c76613_g1,c2841_g1,c45853_g1,c58380_g1,c101791_g1,c15709_g1,c92377_g1,c98877_g1,c113016_g1,c93447_g1,c63650_g2,c64534_g1,c660…
Organismal Systems	Environmental adaptation	Circadian entrainment	ko04713	110	c54373_g1,c115501_g1,c65874_g1,c63296_g1,c61654_g1,c59131_g1,c37542_g1,c116773_g1,c99027_g1,c59613_g2,c82909_g1,c63310_g2,c63650_g2,c65874_g2,c77982_g1,c39212_g1,c81406_g1,c14885_g1,c17850_g1,c97888_g1,c67426_g1,c97476_g1,c51807_g1,c106838_g1,c69005_g1,c81536_g1,c58380_g1,c64424_g3,c15709_g1,c51979_g1,c44651_g1,c93941_g1,c26214_g1,c90660_g1,c74480_g1,c122917_g1,c114106_g1,c5092_g1,c87135_g1,c6435…
Organismal Systems	Environmental adaptation	Circadian rhythm	ko04710	33	c55206_g1,c97101_g1,c68186_g1,c54564_g1,c123058_g1,c59974_g1,c60787_g4,c51436_g1,c93593_g1,c62440_g3,c58357_g1,c46184_g2,c57113_g1,c56627_g1,c60787_g2,c34451_g1,c105471_g1,c45889_g1,c26967_g1,c80158_g1,c63310_g2,c66309_g1,c114323_g1,c63509_g2,c89019_g1,c121685_g1,c35537_g1,c86852_g1,c64668_g1,c60076_g3,c119003_g1,c92676_g1,c57874_g1
Organismal Systems	Environmental adaptation	Circadian rhythm - fly	ko04711	14	c61917_g2,c86852_g1,c45889_g1,c55538_g1,c114323_g1,c62440_g3,c63310_g2,c56751_g1,c52344_g1,c119003_g1,c60787_g2,c88089_g1,c103710_g1,c61917_g1
Organismal Systems	Excretory system	Aldosterone-regulated sodium reabsorption	ko04960	56	c79992_g1,c122651_g1,c7639_g1,c61540_g2,c63543_g2,c63543_g1,c66039_g1,c78419_g1,c73567_g1,c58861_g1,c16140_g1,c92365_g1,c11144_g1,c51218_g2,c16304_g1,c78738_g1,c97188_g1,c78182_g1,c58975_g1,c108084_g1,c69709_g1,c109120_g1,c97370_g1,c63004_g2,c18159_g1,c107262_g1,c72593_g1,c115649_g1,c55953_g2,c2018_g1,c76613_g1,c37243_g1,c100431_g1,c113016_g1,c64751_g1,c51175_g1,c41673_g1,c108822_g1,c94263_g1,c26…
Organismal Systems	Excretory system	Collecting duct acid secretion	ko04966	49	c3981_g1,c104104_g1,c117399_g1,c15619_g1,c109755_g1,c99261_g1,c23865_g1,c53902_g1,c18039_g1,c35514_g1,c100224_g1,c61807_g1,c52690_g3,c55235_g2,c113250_g1,c100984_g1,c55488_g2,c114134_g1,c70432_g1,c33625_g1,c60831_g1,c56368_g1,c77514_g1,c25674_g1,c23884_g1,c65989_g1,c3381_g1,c114145_g1,c63815_g2,c112857_g1,c59654_g1,c64415_g1,c74169_g1,c99171_g1,c62911_g5,c60657_g1,c63535_g4,c11667_g2,c66697_g1,c6…
Organismal Systems	Excretory system	Endocrine and other factor-regulated calcium reabsorption	ko04961	93	c61540_g1,c16347_g1,c92360_g1,c100258_g1,c116440_g1,c55953_g1,c124114_g1,c65218_g2,c84546_g1,c58706_g4,c3523_g1,c51175_g1,c63547_g1,c72002_g1,c59613_g3,c89354_g1,c63304_g1,c115115_g1,c37243_g1,c81301_g1,c68434_g1,c64368_g3,c100431_g1,c115649_g1,c69774_g1,c2018_g1,c64310_g2,c18159_g1,c95748_g1,c65218_g1,c78387_g1,c84626_g1,c56206_g1,c109120_g1,c106649_g1,c108084_g1,c4178_g1,c51218_g2,c83189_g1,c86…
Organismal Systems	Excretory system	Proximal tubule bicarbonate reclamation	ko04964	58	c41673_g1,c6393_g1,c81697_g1,c26391_g1,c40288_g1,c108822_g1,c82043_g1,c3523_g1,c58706_g4,c55710_g1,c100431_g1,c123813_g1,c37243_g1,c70391_g1,c113016_g1,c96515_g1,c15619_g1,c8010_g1,c85031_g1,c61540_g1,c106948_g1,c55953_g1,c67475_g1,c81403_g1,c111834_g1,c54176_g1,c124114_g1,c11144_g1,c51218_g2,c42384_g1,c97188_g1,c56800_g2,c57684_g1,c58316_g2,c108084_g1,c25449_g1,c78182_g1,c122651_g1,c61540_g2,c62…
Organismal Systems	Excretory system	Vasopressin-regulated water reabsorption	ko04962	95	c60016_g2,c95445_g1,c93796_g1,c88757_g1,c85893_g1,c59613_g2,c103329_g1,c80132_g1,c90466_g1,c72252_g1,c117261_g1,c86776_g1,c89455_g1,c103417_g1,c58571_g1,c123749_g1,c65363_g1,c63725_g2,c78862_g1,c63650_g2,c26005_g1,c38895_g1,c122215_g1,c118368_g1,c116668_g1,c122116_g1,c50240_g1,c47887_g1,c92377_g1,c15709_g1,c80956_g1,c102209_g1,c63634_g2,c117892_g1,c73863_g1,c96362_g1,c17850_g1,c67590_g1,c81609_g1…
Organismal Systems	Immune system	Antigen processing and presentation	ko04612	146	c22302_g1,c59833_g1,c109808_g1,c106686_g1,c87746_g1,c91568_g1,c31164_g1,c53091_g1,c80265_g1,c53835_g1,c45853_g1,c101791_g1,c30298_g1,c4659_g1,c108981_g1,c28188_g1,c93700_g1,c27502_g2,c117391_g1,c70760_g1,c58145_g2,c40728_g2,c123298_g1,c121644_g1,c95279_g1,c90729_g1,c74559_g1,c15212_g1,c29132_g1,c115192_g1,c97025_g1,c115113_g1,c78718_g1,c96076_g1,c60271_g1,c74542_g1,c66747_g1,c51592_g1,c84385_g1,c…
Organismal Systems	Immune system	B cell receptor signaling pathway	ko04662	54	c103710_g1,c58975_g1,c1182_g1,c76667_g1,c69709_g1,c112144_g1,c16304_g1,c82078_g1,c63543_g1,c63543_g2,c78419_g1,c61136_g1,c117786_g1,c81106_g1,c58419_g2,c79992_g1,c113293_g1,c45810_g1,c62958_g1,c101675_g1,c105335_g1,c106327_g1,c88089_g1,c64457_g1,c124278_g1,c97793_g1,c65080_g1,c56360_g3,c94620_g1,c74265_g1,c29522_g1,c64596_g1,c56360_g4,c51175_g1,c33785_g1,c123320_g1,c11942_g1,c78038_g1,c60227_g2,c…
Organismal Systems	Immune system	Chemokine signaling pathway	ko04062	115	c60395_g1,c96500_g1,c116114_g1,c27200_g2,c81847_g1,c81011_g1,c59613_g2,c52344_g1,c59234_g1,c50990_g1,c115540_g1,c106165_g1,c11942_g1,c66603_g1,c60610_g4,c120220_g1,c61230_g1,c68262_g1,c60227_g2,c64596_g1,c24594_g1,c64218_g1,c65080_g1,c17850_g1,c87336_g1,c62958_g1,c37891_g1,c88089_g1,c58380_g1,c106327_g1,c65331_g1,c97793_g1,c63543_g2,c93941_g1,c63543_g1,c121502_g1,c64359_g1,c61917_g3,c45810_g1,c74…
Organismal Systems	Immune system	Complement and coagulation cascades	ko04610	97	c114563_g1,c71446_g1,c117957_g1,c22206_g1,c119444_g1,c88144_g1,c10391_g1,c76047_g1,c89375_g1,c81744_g1,c43278_g1,c88959_g1,c89801_g1,c77182_g1,c14311_g1,c39325_g1,c107730_g1,c94130_g1,c41662_g1,c77223_g1,c106611_g1,c46232_g2,c95614_g1,c116846_g1,c90324_g1,c92480_g1,c66371_g1,c12292_g1,c78472_g1,c120395_g1,c108365_g1,c124633_g1,c105514_g1,c87241_g1,c75882_g1,c94941_g1,c123152_g1,c59135_g1,c86401_g…
Organismal Systems	Immune system	Cytosolic DNA-sensing pathway	ko04623	46	c18363_g1,c59234_g1,c45316_g1,c45573_g2,c36629_g1,c48321_g1,c93145_g1,c110852_g1,c63272_g2,c57842_g1,c92341_g1,c61619_g1,c19675_g1,c111306_g1,c100531_g1,c56190_g1,c53931_g1,c109975_g1,c105345_g1,c85664_g1,c68933_g1,c8099_g1,c100730_g1,c119256_g1,c61442_g1,c46305_g1,c48837_g1,c58831_g1,c89907_g1,c14749_g1,c70959_g1,c64776_g1,c49973_g1,c61056_g2,c66801_g1,c121791_g1,c76667_g1,c56940_g2,c50318_g1,c1…
Organismal Systems	Immune system	Fc epsilon RI signaling pathway	ko04664	51	c106327_g1,c62958_g1,c97793_g1,c65331_g1,c64457_g1,c54636_g1,c82767_g1,c123910_g1,c65080_g1,c94620_g1,c54787_g1,c62316_g2,c69709_g1,c58975_g1,c61132_g3,c1182_g1,c102011_g1,c16304_g1,c115070_g1,c73567_g1,c116351_g1,c78419_g1,c61136_g1,c63543_g2,c63543_g1,c50809_g1,c45810_g1,c79992_g1,c100834_g1,c1990_g1,c62151_g2,c71614_g1,c64413_g1,c53806_g1,c66026_g2,c62146_g1,c72698_g1,c68205_g1,c116440_g1,c272…
Organismal Systems	Immune system	Fc gamma R-mediated phagocytosis	ko04666	106	c58295_g2,c62151_g2,c71614_g1,c100834_g1,c71604_g1,c63082_g1,c64413_g1,c66026_g2,c84532_g1,c116440_g1,c99278_g1,c119254_g1,c79560_g1,c35867_g1,c67516_g1,c87392_g1,c51175_g1,c64368_g3,c81301_g1,c60969_g1,c11598_g1,c82441_g1,c63589_g1,c101431_g1,c95748_g1,c95367_g1,c78387_g1,c63750_g2,c121045_g1,c94620_g1,c120857_g1,c65790_g1,c5427_g1,c60007_g1,c118022_g1,c81420_g1,c53331_g1,c59638_g2,c116351_g1,c7…
Organismal Systems	Immune system	Hematopoietic cell lineage	ko04640	26	c61467_g1,c78533_g1,c109742_g1,c102870_g1,c55220_g3,c67259_g1,c98692_g1,c64865_g2,c62183_g1,c101087_g1,c94130_g1,c80373_g1,c53628_g1,c25152_g1,c121936_g1,c64329_g3,c71614_g1,c10391_g1,c88144_g1,c116045_g1,c65597_g1,c67632_g1,c76607_g1,c103954_g1,c115310_g1,c64633_g1
Organismal Systems	Immune system	Intestinal immune network for IgA production	ko04672	6	c71214_g1,c115310_g1,c101087_g1,c110409_g1,c62183_g1,c71614_g1
Organismal Systems	Immune system	Leukocyte transendothelial migration	ko04670	136	c94304_g1,c89279_g1,c64352_g1,c62313_g3,c18221_g2,c18221_g1,c21128_g1,c60860_g3,c59854_g1,c79992_g1,c96447_g1,c26797_g1,c77717_g1,c77243_g1,c61744_g1,c28567_g1,c79843_g1,c100194_g1,c73154_g1,c116440_g1,c61627_g3,c64413_g1,c14849_g1,c62313_g2,c64971_g1,c124026_g1,c93974_g1,c106870_g1,c103566_g1,c110811_g1,c60969_g1,c27700_g1,c82063_g1,c16909_g1,c96112_g1,c15531_g1,c51175_g1,c81245_g1,c39947_g1,c77…
Organismal Systems	Immune system	NOD-like receptor signaling pathway	ko04621	60	c4659_g1,c64534_g3,c30298_g1,c115070_g1,c16304_g1,c74931_g1,c76667_g1,c27502_g2,c71780_g1,c62316_g2,c81106_g1,c106745_g1,c93404_g1,c98025_g1,c121371_g1,c78419_g1,c66196_g1,c68480_g1,c117295_g1,c121733_g1,c61202_g1,c80265_g1,c64534_g2,c2841_g1,c27502_g1,c54655_g1,c61202_g5,c51765_g1,c123910_g1,c82767_g1,c120709_g1,c88105_g1,c60763_g3,c107775_g1,c121826_g1,c64300_g1,c16777_g1,c102721_g1,c98309_g1,c…
Organismal Systems	Immune system	Natural killer cell mediated cytotoxicity	ko04650	56	c80104_g1,c115540_g1,c57553_g1,c11942_g1,c47199_g1,c60610_g4,c60969_g1,c35867_g1,c64596_g1,c56360_g4,c51175_g1,c33785_g1,c87392_g1,c64218_g1,c39415_g2,c27200_g2,c68205_g1,c116440_g1,c100374_g1,c62151_g2,c71614_g1,c52293_g1,c115349_g1,c72698_g1,c66026_g2,c64413_g1,c82078_g1,c63543_g1,c63543_g2,c62313_g6,c78419_g1,c61136_g1,c121502_g1,c117786_g1,c79992_g1,c113293_g1,c58396_g1,c45810_g1,c58975_g1,c6…
Organismal Systems	Immune system	Platelet activation	ko04611	152	c111086_g1,c71001_g1,c19846_g1,c111631_g1,c65330_g1,c96500_g1,c66399_g1,c39076_g1,c50990_g1,c59613_g2,c105850_g1,c76361_g1,c89375_g1,c60227_g2,c104062_g1,c39076_g2,c92297_g1,c73958_g1,c59098_g1,c39212_g1,c95806_g1,c51807_g1,c58638_g1,c53519_g1,c79725_g1,c15709_g1,c98585_g1,c44883_g1,c115608_g1,c74095_g1,c64359_g1,c122917_g1,c92372_g1,c45820_g1,c95402_g1,c16304_g1,c30114_g1,c115070_g1,c60760_g1,c1…
Organismal Systems	Immune system	RIG-I-like receptor signaling pathway	ko04622	39	c100531_g1,c3424_g1,c60763_g3,c115433_g1,c94039_g1,c109975_g1,c44779_g1,c99510_g1,c62850_g1,c1990_g1,c59234_g1,c53806_g1,c57842_g1,c89748_g1,c61617_g2,c97257_g1,c55941_g1,c59141_g2,c62316_g2,c119043_g1,c107453_g1,c76667_g1,c89054_g1,c44611_g1,c119276_g1,c43917_g1,c115070_g1,c119976_g1,c109762_g1,c81106_g1,c59994_g1,c82767_g1,c59664_g1,c13976_g1,c123910_g1,c21758_g1,c121278_g1,c46201_g1,c70959_g1
Organismal Systems	Immune system	T cell receptor signaling pathway	ko04660	80	c60227_g2,c60610_g4,c66603_g1,c35626_g1,c55258_g1,c64596_g1,c56360_g4,c24594_g1,c27200_g2,c89748_g1,c39415_g2,c61617_g2,c81282_g1,c57947_g4,c115349_g1,c50990_g1,c59234_g1,c53806_g1,c62146_g1,c72698_g1,c52344_g1,c73567_g1,c63543_g1,c82078_g1,c63543_g2,c113293_g1,c45810_g1,c46882_g1,c1182_g1,c62611_g6,c112144_g1,c102011_g1,c16304_g1,c46142_g2,c62261_g1,c115070_g1,c61733_g1,c82767_g1,c74265_g1,c5478…
Organismal Systems	Immune system	Toll-like receptor signaling pathway	ko04620	51	c124278_g1,c97793_g1,c63642_g1,c62958_g1,c70959_g1,c94620_g1,c82767_g1,c123910_g1,c51765_g1,c65080_g1,c92307_g1,c16304_g1,c115070_g1,c62316_g2,c76667_g1,c1182_g1,c50809_g1,c58419_g2,c59994_g1,c79992_g1,c81106_g1,c78419_g1,c63651_g1,c63543_g2,c63543_g1,c60349_g1,c64413_g1,c53806_g1,c66026_g2,c62146_g1,c59234_g1,c72698_g1,c122345_g1,c1990_g1,c62151_g2,c57090_g1,c100098_g1,c52231_g1,c57842_g1,c11611…
Organismal Systems	Nervous system	Cholinergic synapse	ko04725	95	c64413_g1,c60332_g5,c66026_g2,c92360_g1,c66048_g2,c33713_g1,c49886_g2,c124026_g1,c57889_g1,c62151_g2,c65218_g2,c68999_g1,c43308_g2,c100374_g1,c116440_g1,c68205_g1,c51175_g1,c106503_g1,c56064_g2,c106575_g1,c61727_g1,c62058_g3,c96836_g1,c63304_g1,c59613_g3,c65218_g1,c74137_g1,c117853_g1,c43308_g1,c7774_g1,c52803_g1,c37811_g1,c590_g1,c109732_g1,c94620_g1,c56206_g1,c58185_g1,c110135_g1,c81495_g1,c638…
Organismal Systems	Nervous system	Dopaminergic synapse	ko04728	174	c88990_g1,c109732_g1,c56206_g1,c94620_g1,c98816_g1,c63258_g1,c14561_g1,c58268_g1,c117853_g1,c59789_g4,c105335_g1,c14832_g1,c66538_g1,c101675_g1,c63394_g1,c19898_g1,c61033_g1,c64122_g1,c85829_g1,c123605_g1,c62316_g2,c107311_g1,c8669_g1,c116440_g1,c62159_g1,c92360_g1,c64316_g1,c50499_g1,c73225_g1,c51159_g1,c93316_g1,c1990_g1,c124026_g1,c52293_g1,c36204_g2,c22305_g1,c115115_g1,c62058_g3,c89853_g1,c6…
Organismal Systems	Nervous system	GABAergic synapse	ko04727	92	c20249_g1,c38031_g1,c49193_g1,c102298_g1,c111834_g1,c121112_g1,c119934_g1,c89344_g1,c63167_g1,c59613_g2,c66967_g1,c73209_g1,c76726_g1,c112980_g1,c59131_g1,c116773_g1,c76778_g1,c61917_g3,c104016_g1,c71839_g1,c64359_g1,c60480_g1,c74480_g1,c93941_g1,c56800_g2,c84992_g1,c53920_g1,c69709_g1,c60760_g1,c35592_g1,c58975_g1,c64202_g2,c97765_g1,c17850_g1,c64202_g1,c14885_g1,c22080_g1,c5182_g1,c58380_g1,c71…
Organismal Systems	Nervous system	Glutamatergic synapse	ko04724	127	c63304_g1,c40870_g1,c96836_g1,c46136_g1,c15066_g1,c59613_g3,c10553_g1,c22305_g1,c114947_g1,c81288_g1,c115115_g1,c61727_g1,c104719_g1,c79560_g1,c108921_g1,c106503_g1,c51175_g1,c62933_g2,c116440_g1,c72007_g1,c65218_g2,c59420_g1,c112087_g1,c68999_g1,c67475_g1,c16347_g1,c98536_g1,c124026_g1,c49886_g2,c52293_g1,c66048_g2,c92360_g1,c66026_g2,c33713_g1,c56113_g1,c116351_g1,c78419_g1,c57744_g4,c117786_g1…
Organismal Systems	Nervous system	Long-term depression	ko04730	82	c90660_g1,c122917_g1,c84133_g1,c54373_g2,c69709_g1,c58975_g1,c78738_g1,c91643_g1,c16304_g1,c30114_g1,c108593_g1,c79286_g1,c103730_g1,c84559_g1,c67426_g1,c97476_g1,c51807_g1,c106838_g1,c72593_g1,c81536_g1,c38148_g1,c68683_g1,c53952_g1,c15709_g1,c56274_g1,c63650_g2,c107270_g1,c87245_g1,c52072_g1,c64596_g1,c18564_g1,c39212_g1,c80614_g1,c67253_g1,c115501_g1,c63296_g1,c27200_g2,c54373_g1,c71001_g1,c59…
Organismal Systems	Nervous system	Long-term potentiation	ko04720	102	c21581_g1,c41055_g1,c104719_g1,c53994_g1,c48501_g1,c51175_g1,c63304_g1,c96836_g1,c40870_g1,c82618_g1,c61727_g1,c114123_g1,c54951_g1,c69989_g1,c98536_g1,c93316_g1,c62151_g2,c52293_g1,c66048_g2,c92360_g1,c66026_g2,c60332_g5,c56113_g1,c101276_g1,c61380_g2,c116440_g1,c72007_g1,c107311_g1,c65218_g2,c100374_g1,c60332_g6,c81495_g1,c85829_g1,c64122_g1,c78419_g1,c117786_g1,c24294_g1,c61033_g1,c96447_g1,c6…
Organismal Systems	Nervous system	Neurotrophin signaling pathway	ko04722	130	c81106_g1,c145_g1,c77077_g1,c78419_g1,c76864_g1,c103710_g1,c64305_g4,c76667_g1,c88603_g1,c60332_g6,c49179_g1,c123910_g1,c110135_g1,c64457_g1,c11598_g1,c60725_g1,c62727_g1,c62204_g4,c60763_g3,c53994_g1,c100374_g1,c63014_g7,c101894_g1,c88428_g1,c61380_g2,c101276_g1,c60332_g5,c42705_g3,c66026_g2,c69989_g1,c87135_g1,c119665_g1,c93936_g1,c73567_g1,c63651_g1,c46142_g2,c115070_g1,c16304_g1,c1182_g1,c597…
Organismal Systems	Nervous system	Retrograde endocannabinoid signaling	ko04723	78	c38148_g1,c58380_g1,c81536_g1,c67426_g1,c51807_g1,c17850_g1,c97888_g1,c5195_g2,c82767_g1,c14885_g1,c91643_g1,c16304_g1,c115070_g1,c69709_g1,c60760_g1,c35592_g1,c58975_g1,c61917_g3,c64359_g1,c74480_g1,c122917_g1,c93941_g1,c53806_g1,c82909_g1,c78023_g1,c63167_g1,c59613_g2,c59131_g1,c116773_g1,c71001_g1,c115501_g1,c89748_g1,c76114_g1,c67253_g1,c119736_g1,c23008_g1,c65218_g1,c81599_g1,c14561_g1,c7774…
Organismal Systems	Nervous system	Serotonergic synapse	ko04726	89	c116773_g1,c59131_g1,c7444_g1,c63167_g1,c78023_g1,c110661_g1,c27200_g2,c64419_g1,c71001_g1,c68433_g1,c72767_g1,c64596_g1,c81513_g1,c89389_g1,c67253_g1,c81936_g1,c63650_g2,c81536_g1,c58380_g1,c15709_g1,c93258_g1,c49818_g1,c14885_g1,c109854_g1,c17850_g1,c51807_g1,c123794_g1,c58975_g1,c35592_g1,c69709_g1,c21520_g1,c113748_g1,c16304_g1,c93941_g1,c122917_g1,c74480_g1,c61824_g1,c85442_g1,c61917_g3,c618…
Organismal Systems	Nervous system	Synaptic vesicle cycle	ko04721	119	c54970_g1,c23884_g1,c7708_g1,c9434_g1,c77514_g1,c78387_g1,c63815_g2,c62655_g3,c95748_g1,c58268_g1,c3381_g1,c64310_g2,c63535_g4,c66697_g1,c11667_g2,c56643_g2,c72999_g1,c99171_g1,c57455_g2,c69584_g1,c86282_g1,c112857_g1,c59654_g1,c64415_g1,c94018_g1,c61462_g1,c83189_g1,c14398_g1,c11667_g1,c11949_g1,c96829_g1,c106649_g1,c1211_g1,c112087_g1,c59420_g1,c100258_g1,c53902_g1,c66331_g1,c81567_g1,c49886_g2…
Organismal Systems	Sensory system	Inflammatory mediator regulation of TRP channels	ko04750	92	c61132_g2,c107253_g1,c67253_g1,c115694_g1,c63650_g2,c37542_g1,c7444_g1,c99027_g1,c59613_g2,c53806_g1,c78023_g1,c89748_g1,c110661_g1,c111631_g1,c71001_g1,c111086_g1,c61132_g3,c58975_g1,c60760_g1,c69709_g1,c115070_g1,c78738_g1,c63543_g1,c63543_g2,c122917_g1,c64359_g1,c87135_g1,c119665_g1,c69005_g1,c72593_g1,c58380_g1,c64424_g3,c15709_g1,c51979_g1,c79725_g1,c65331_g1,c44651_g1,c82767_g1,c54636_g1,c5…
Organismal Systems	Sensory system	Olfactory transduction	ko04740	41	c60030_g1,c85829_g1,c39794_g1,c87135_g1,c19898_g1,c119665_g1,c61033_g1,c29923_g1,c60332_g6,c59684_g1,c56206_g1,c87336_g1,c78769_g1,c17850_g1,c69005_g1,c9751_g1,c64424_g3,c51979_g1,c59789_g4,c44651_g1,c54312_g1,c124432_g1,c89853_g1,c61230_g1,c39212_g1,c21581_g1,c41055_g1,c121148_g1,c62977_g1,c81847_g1,c74794_g1,c107311_g1,c89094_g1,c37542_g1,c93316_g1,c62358_g2,c69989_g1,c99027_g1,c33713_g1,c81032…
Organismal Systems	Sensory system	Phototransduction	ko04744	27	c93941_g1,c124432_g1,c60030_g1,c89853_g1,c85829_g1,c87135_g1,c61230_g1,c61917_g3,c61033_g1,c19898_g1,c119665_g1,c29923_g1,c41055_g1,c21581_g1,c87336_g1,c81847_g1,c68999_g1,c78769_g1,c107311_g1,c93316_g1,c37542_g1,c69989_g1,c51979_g1,c64424_g3,c59789_g4,c44651_g1,c81032_g1
Organismal Systems	Sensory system	Phototransduction - fly	ko04745	59	c107311_g1,c83656_g1,c65218_g2,c116440_g1,c64070_g1,c39076_g1,c61627_g3,c92360_g1,c66048_g2,c60332_g5,c78931_g1,c69989_g1,c99027_g1,c61627_g2,c110811_g1,c93316_g1,c37542_g1,c31186_g1,c7904_g1,c60795_g2,c60795_g1,c63304_g1,c107343_g1,c16909_g1,c39076_g2,c51175_g1,c41055_g1,c21581_g1,c63488_g2,c77186_g1,c51807_g1,c67061_g1,c116640_g1,c59684_g1,c61627_g1,c44651_g1,c65218_g1,c64424_g3,c51979_g1,c5978…
Organismal Systems	Sensory system	Taste transduction	ko04742	18	c115115_g1,c61917_g3,c93941_g1,c63304_g1,c39794_g1,c63650_g2,c60760_g1,c56206_g1,c68999_g1,c17850_g1,c65218_g2,c15709_g1,c92360_g1,c65218_g1,c9751_g1,c49886_g2,c52803_g1,c16347_g1
