# Supplementary material for: Comparative transcriptome analysis reveals host-associated differentiation in Chilo suppressalis (Lepidoptera: Crambidae)
Source: Sci Rep. 2017 Oct 23;7:13778. doi: 10.1038/s41598-017-14137-x (PMC5653757; doi:10.1038/s41598-017-14137-x)
Supplement: Supplementary file 4 — Table S3 [file 41598_2017_14137_MOESM4_ESM.xls]

## Sheet: Sheet1
No.	Pathway ID	KEGG Pathway	Gene Number
1	ko03010	Ribosome	687
2	ko04141	Protein processing in endoplasmic reticulum	415
3	ko00190	Oxidative phosphorylation	365
4	ko01200	Carbon metabolism	357
5	ko04151	PI3K-Akt signaling pathway	351
6	ko04144	Endocytosis	337
7	ko03040	Spliceosome	321
8	ko04510	Focal adhesion	319
9	ko03013	RNA transport	304
10	ko00230	Purine metabolism	293
11	ko04810	Regulation of actin cytoskeleton	257
12	ko04145	Phagosome	255
13	ko04010	MAPK signaling pathway	255
14	ko04024	cAMP signaling pathway	255
15	ko04022	cGMP - PKG signaling pathway	234
16	ko01230	Biosynthesis of amino acids	231
17	ko04530	Tight junction	229
18	ko04142	Lysosome	227
19	ko04120	Ubiquitin mediated proteolysis	223
20	ko04015	Rap1 signaling pathway	210
21	ko04910	Insulin signaling pathway	208
22	ko04919	Thyroid hormone signaling pathway	204
23	ko04152	AMPK signaling pathway	198
24	ko04921	Oxytocin signaling pathway	196
25	ko04110	Cell cycle	193
26	ko00010	Glycolysis / Gluconeogenesis	191
27	ko04390	Hippo signaling pathway	185
28	ko04014	Ras signaling pathway	185
29	ko04261	Adrenergic signaling in cardiomyocytes	183
30	ko04066	HIF-1 signaling pathway	181
31	ko04114	Oocyte meiosis	180
32	ko00240	Pyrimidine metabolism	180
33	ko04310	Wnt signaling pathway	177
34	ko04915	Estrogen signaling pathway	176
35	ko04728	Dopaminergic synapse	174
36	ko04146	Peroxisome	173
37	ko03015	mRNA surveillance pathway	173
38	ko04270	Vascular smooth muscle contraction	169
39	ko04974	Protein digestion and absorption	166
40	ko04020	Calcium signaling pathway	164
41	ko04922	Glucagon signaling pathway	164
42	ko04972	Pancreatic secretion	158
43	ko03018	RNA degradation	153
44	ko03008	Ribosome biogenesis in eukaryotes	153
45	ko04611	Platelet activation	152
46	ko04260	Cardiac muscle contraction	151
47	ko04068	FoxO signaling pathway	146
48	ko04612	Antigen processing and presentation	146
49	ko03050	Proteasome	145
50	ko04391	Hippo signaling pathway -fly	144
