# Supplementary material for: Comparative transcriptome analysis reveals host-associated differentiation in Chilo suppressalis (Lepidoptera: Crambidae)
Source: Sci Rep. 2017 Oct 23;7:13778. doi: 10.1038/s41598-017-14137-x (PMC5653757; doi:10.1038/s41598-017-14137-x)
Supplement: Supplementary file 5 — Table S4 [file 41598_2017_14137_MOESM5_ESM.xls]

## Sheet: Sheet1
gene_id	JCS_readcount	RCS_readcount	log2FoldChange	pval	padj	Gene Length	NR ID	NR Evalue	NR Description	NT ID	NT Evalue	NT Description	KO ID	KO Name	KO Description	Http Link	Swissprot ID	Swissprot Score	Swissprot Evalue	Swissprot Description	PFAM ID	PFAM description	Gene Ontology Biological Pathway	BP Description	Gene Ontology Molecular Function	MF Description	Gene Ontology Cellular Component	CC Description	KOG ID	KOG Description
c45673_g1	10638.1	6.18227	10.749	9.2493e-277	1.0008e-271	1332	XP_004933929.1	1.27861e-30	PREDICTED: uncharacterized protein LOC101737178 [Bombyx mori]	--	--	--	--	--	--	--	--	--	--	--	PF00952	Bunyavirus nucleocapsid (N) protein	--	--	--	--	GO:0019013	viral nucleocapsid	--	--
c59007_g1	53368.5	3551.08	3.9097	4.3075e-78	2.3304e-73	2120	XP_011255548.1	2.85379e-105	PREDICTED: uncharacterized protein LOC105250894 [Camponotus floridanus]	--	--	--	--	--	--	--	--	--	--	--	PF05699	hAT family C-terminal dimerisation region	--	--	GO:0046983	protein dimerization activity	--	--	KOG1121	Tam3-transposase (Ac family)
c59821_g1	210600	14327.3	3.8777	1.2029e-77	4.3388e-73	3425	AAP92665.1	0	alpha-amylase 1 [Diatraea saccharalis]	U04226.1	2.05752e-149	Ostrinia nubilalis clone OnB alpha-amylase (amy) gene, partial cds	K01176	E3.2.1.1, amyA, malS	alpha-amylase	http://www.genome.jp/dbget-bin/www_bget?ko:K01176	P56634	1225	1.81276e-154	Alpha-amylase OS=Tenebrio molitor PE=1 SV=1	PF02806//PF00128	Alpha amylase, C-terminal all-beta domain//Alpha amylase, catalytic domain	GO:0005975	carbohydrate metabolic process	GO:0043169//GO:0003824	cation binding//catalytic activity	--	--	--	--
c58473_g2	58171.3	4922.92	3.5627	1.5668e-73	4.2384e-69	1569	AFI64310.1	2.74181e-102	neutral lipase [Helicoverpa armigera]	--	--	--	K14075	PNLIPRP2, PLRP2	pancreatic lipase-related protein 2	http://www.genome.jp/dbget-bin/www_bget?ko:K14075	P54318	394	2.50489e-40	Pancreatic lipase-related protein 2 OS=Rattus norvegicus GN=Pnliprp2 PE=1 SV=1	PF00558	Vpu protein	GO:0019076//GO:0032801//GO:0006812	viral release from host cell//receptor catabolic process//cation transport	GO:0005261	cation channel activity	GO:0033644	host cell membrane	--	--
c53733_g1	3275.28	2.50618	10.352	1.1254e-69	2.4354e-65	2758	--	--	--	--	--	--	--	--	--	--	P12430	363	1.21511e-33	Envelope glycoprotein OS=Bunyavirus germiston GN=GP PE=3 SV=1	PF03557	Bunyavirus glycoprotein G1	GO:0019048	modulation by virus of host morphology or physiology	--	--	--	--	--	--
c63022_g1	860.395	54.2925	3.9862	1.9593e-63	3.5334e-59	1821	XP_011556288.1	1.04406e-42	PREDICTED: uncharacterized protein LOC105387281 [Plutella xylostella]	--	--	--	--	--	--	--	--	--	--	--	--	--	--	--	--	--	--	--	--	--
c64033_g2	55026	4199.72	3.7117	2.2031e-52	3.4055e-48	1923	AAP97394.1	5.59976e-52	alpha-amylase 3 [Diatraea saccharalis]	AP009018.1	9.92603e-71	Bombyx mori genomic DNA, chromosome 6, BAC clone:503L14, complete sequence	K01176	E3.2.1.1, amyA, malS	alpha-amylase	http://www.genome.jp/dbget-bin/www_bget?ko:K01176	P09107	381	3.87615e-38	Alpha-amylase (Fragment) OS=Tribolium castaneum PE=3 SV=2	PF10843//PF01405	Protein of unknown function (DUF2578)//Photosystem II reaction centre T protein	GO:0006112//GO:0015979	energy reserve metabolic process//photosynthesis	--	--	GO:0016020//GO:0009539//GO:0009523	membrane//photosystem II reaction center//photosystem II	--	--
c55698_g4	4787.28	605.48	2.9831	5.7671e-52	7.257e-48	1688	AHW57334.1	0	CYP4M39 [Chilo suppressalis]	KF701164.1	0	Chilo suppressalis CYP4M39 mRNA, complete cds	K07427	CYP4V	cytochrome P450, family 4, subfamily V	http://www.genome.jp/dbget-bin/www_bget?ko:K07427	Q9VA27	751	5.74849e-90	Cytochrome P450 4c3 OS=Drosophila melanogaster GN=Cyp4c3 PE=2 SV=1	PF00067	Cytochrome P450	GO:0055114	oxidation-reduction process	GO:0005506//GO:0020037//GO:0016705	iron ion binding//heme binding//oxidoreductase activity, acting on paired donors, with incorporation or reduction of molecular oxygen	--	--	KOG0157	Cytochrome P450 CYP4/CYP19/CYP26 subfamilies
c59848_g7	63905.2	8438	2.921	6.0362e-52	7.257e-48	577	--	--	--	--	--	--	--	--	--	--	--	--	--	--	--	--	--	--	--	--	--	--	--	--
c55698_g2	132893	18538.7	2.8417	1.5223e-50	1.6472e-46	1881	ABR28479.1	0	beta-1,3-glucanase [Diatraea saccharalis]	EF641301.1	0	Diatraea saccharalis beta-1,3-glucanase mRNA, partial cds	--	--	--	--	Q8N0N3	750	2.84479e-91	Beta-1,3-glucan-binding protein OS=Penaeus monodon PE=2 SV=1	PF00722	Glycosyl hydrolases family 16	GO:0005975	carbohydrate metabolic process	GO:0004553	hydrolase activity, hydrolyzing O-glycosyl compounds	--	--	--	--
c61941_g1	141924	20077	2.8215	6.0824e-50	5.983e-46	1915	AEA76313.1	1.12518e-107	astacin [Mamestra configurata]	--	--	--	--	--	--	--	P55112	337	2.16351e-33	Zinc metalloproteinase nas-4 OS=Caenorhabditis elegans GN=nas-4 PE=2 SV=4	PF01400//PF00413	Astacin (Peptidase family M12A)//Matrixin	GO:0006508	proteolysis	GO:0008270//GO:0004222	zinc ion binding//metalloendopeptidase activity	GO:0031012	extracellular matrix	KOG3714	Meprin A metalloprotease
c56908_g1	1743.36	209.866	3.0543	1.123e-48	1.0126e-44	729	AFM77775.1	1.82252e-34	chymotrypsin-like serine protease 16 [Ostrinia nubilalis]	--	--	--	--	--	--	--	Q17025	136	1.94598e-08	Chymotrypsin-2 OS=Anopheles gambiae GN=CHYM2 PE=2 SV=3	PF00089	Trypsin	GO:0006508	proteolysis	GO:0004252	serine-type endopeptidase activity	--	--	--	--
c54943_g1	765.991	57.9915	3.7234	3.0882e-47	2.5704e-43	803	--	--	--	--	--	--	--	--	--	--	--	--	--	--	--	--	--	--	--	--	--	--	--	--
c62473_g3	83054.8	13402	2.6316	9.7921e-45	7.5681e-41	1888	EHJ72826.1	1.84437e-63	chitinase [Danaus plexippus]	--	--	--	K01183	E3.2.1.14	chitinase	http://www.genome.jp/dbget-bin/www_bget?ko:K01183	Q5RBP6	358	1.54679e-35	Chitinase-3-like protein 1 OS=Pongo abelii GN=CHI3L1 PE=2 SV=1	PF00704	Glycosyl hydrolases family 18	GO:0005975	carbohydrate metabolic process	GO:0004553	hydrolase activity, hydrolyzing O-glycosyl compounds	--	--	KOG2806	Chitinase
c63191_g1	75328.5	12391.3	2.6039	8.3639e-44	6.0333e-40	2136	ABR88249.1	9.95954e-71	trypsin T6 [Heliothis virescens]	--	--	--	K01312	PRSS	trypsin	http://www.genome.jp/dbget-bin/www_bget?ko:K01312	P35047	355	3.9684e-36	Trypsin, alkaline C OS=Manduca sexta PE=2 SV=1	PF00089	Trypsin	GO:0006508	proteolysis	GO:0004252	serine-type endopeptidase activity	--	--	KOG3627	Trypsin
c52410_g1	794.177	96.1888	3.0455	5.7189e-42	3.8675e-38	818	NP_001091744.1	3.65869e-14	alkaline nuclease precursor [Bombyx mori]>gi|115334522|dbj|BAF33251.1| alkaline nuclease [Bombyx mori]	--	--	--	--	--	--	--	--	--	--	--	--	--	--	--	GO:0046872//GO:0016787//GO:0003676	metal ion binding//hydrolase activity//nucleic acid binding	--	--	--	--
c44828_g1	0	138.682	#NAME?	6.3185e-40	4.0217e-36	2326	BAM17753.1	0	dusky-like [Papilio xuthus]	FP340419.1	0	78G03_SfBAC_fin, Spodoptera frugiperda BAC, egg DNA	--	--	--	--	Q03755	144	4.50157e-08	Cuticlin-1 OS=Caenorhabditis elegans GN=cut-1 PE=2 SV=2	--	--	--	--	--	--	--	--	--	--
c42785_g1	3018.7	224.459	3.7494	9.2017e-40	5.5314e-36	1234	XP_011214788.1	1.84041e-07	PREDICTED: uncharacterized protein LOC105234200 [Bactrocera dorsalis]	--	--	--	--	--	--	--	--	--	--	--	--	--	--	--	--	--	--	--	--	--
c62971_g1	807.504	109.458	2.8831	5.9551e-38	3.3914e-34	2356	--	--	--	AY026058.1	2.16081e-28	Bombyx mori fibroin light chain gene, partial cds	--	--	--	--	--	--	--	--	--	--	--	--	--	--	--	--	--	--
c65943_g2	15379.2	2955.87	2.3793	3.1594e-37	1.7093e-33	541	ADB85578.1	1.5101e-20	chitinase [Ostrinia nubilalis]	--	--	--	K01183	E3.2.1.14	chitinase	http://www.genome.jp/dbget-bin/www_bget?ko:K01183	Q9W092	183	1.16275e-14	Probable chitinase 2 OS=Drosophila melanogaster GN=Cht2 PE=1 SV=1	PF00704	Glycosyl hydrolases family 18	GO:0005975	carbohydrate metabolic process	GO:0004553	hydrolase activity, hydrolyzing O-glycosyl compounds	--	--	KOG2806	Chitinase
c60750_g1	3432.76	15.4986	7.7911	6.296e-37	3.2441e-33	2351	BAE98324.1	0	methionine-rich storage protein [Chilo suppressalis]	AB248057.1	0	Chilo suppressalis CsSP1 mRNA for methionine-rich storage protein, complete cds	--	--	--	--	P09179	2521	0	Sex-specific storage-protein 1 OS=Bombyx mori GN=SP1 PE=2 SV=1	PF07012//PF12919	Curlin associated repeat//TcdA/TcdB catalytic glycosyltransferase domain	GO:0007155	cell adhesion	GO:0016757	transferase activity, transferring glycosyl groups	GO:0009289	pilus	--	--
c48743_g1	0.805273	227.167	-8.1401	7.0835e-37	3.4839e-33	1371	AHF27415.1	4.54245e-09	putative sugar transporter 3_1 [Phaedon cochleariae]>gi|571330968|gb|AHF27416.1| putative sugar transporter 3_2 [Phaedon cochleariae]	KJ210721.1	0	Nosema pernyi putative glucose transporter type 3 mRNA, complete cds	--	--	--	--	--	--	--	--	PF00083//PF07690	Sugar (and other) transporter//Major Facilitator Superfamily	GO:0055085	transmembrane transport	GO:0022857	transmembrane transporter activity	GO:0016021	integral component of membrane	KOG0254	Predicted transporter (major facilitator superfamily)
c51730_g1	8101.95	1574.92	2.363	6.8476e-36	3.2214e-32	1350	AFI64307.1	3.67362e-144	neutral lipase [Helicoverpa armigera]	--	--	--	K01046	E3.1.1.3	triacylglycerol lipase	http://www.genome.jp/dbget-bin/www_bget?ko:K01046	P16233	373	7.34109e-38	Pancreatic triacylglycerol lipase OS=Homo sapiens GN=PNLIP PE=1 SV=1	--	--	--	--	--	--	--	--	--	--
c59129_g1	29500.2	5151.54	2.5177	2.2495e-34	1.0142e-30	1222	EHJ65258.1	1.93718e-91	alcohol dehydrogenase [Danaus plexippus]	--	--	--	K00069	HPGD	15-hydroxyprostaglandin dehydrogenase (NAD)	http://www.genome.jp/dbget-bin/www_bget?ko:K00069	Q70UN9	283	1.88244e-27	Alcohol dehydrogenase 1 OS=Ceratitis cosyra GN=ADH1 PE=3 SV=1	PF00106	short chain dehydrogenase	GO:0008152	metabolic process	GO:0016491	oxidoreductase activity	--	--	KOG1205	Predicted dehydrogenase
c62487_g1	119978	10737.9	3.482	2.9602e-34	1.2812e-30	2129	AFI64314.1	9.25459e-115	neutral lipase [Helicoverpa armigera]	--	--	--	--	--	--	--	Q64425	373	7.09502e-37	Pancreatic triacylglycerol lipase (Fragment) OS=Myocastor coypus GN=PNLIP PE=2 SV=1	--	--	--	--	--	--	--	--	--	--
c59531_g1	194247	40630	2.2573	6.4335e-34	2.6774e-30	1549	AAR98919.1	2.41351e-110	trypsin-like proteinase T23 precursor [Ostrinia nubilalis]	--	--	--	K01324	KLKB1	plasma kallikrein	http://www.genome.jp/dbget-bin/www_bget?ko:K01324	P35047	525	9.0002e-61	Trypsin, alkaline C OS=Manduca sexta PE=2 SV=1	PF00089	Trypsin	GO:0006508	proteolysis	GO:0004252	serine-type endopeptidase activity	--	--	KOG3627	Trypsin
c65469_g2	35410.4	7912.12	2.162	6.9942e-31	2.8029e-27	1001	ACQ65651.1	1.75041e-86	peritrophic membrane chitin binding protein [Loxostege sticticalis]	--	--	--	--	--	--	--	O76217	141	3.32819e-09	Peritrophin-1 OS=Anopheles gambiae GN=Aper1 PE=2 SV=2	PF01607//PF03427	Chitin binding Peritrophin-A domain//Carbohydrate binding domain (family 19)	GO:0006032//GO:0006030	chitin catabolic process//chitin metabolic process	GO:0008061	chitin binding	GO:0005576	extracellular region	--	--
c57547_g1	56882	12876.1	2.1433	1.3875e-30	5.3617e-27	795	--	--	--	--	--	--	--	--	--	--	--	--	--	--	PF03079	ARD/ARD' family	GO:0055114	oxidation-reduction process	GO:0010309	acireductone dioxygenase [iron(II)-requiring] activity	--	--	--	--
c54706_g1	2028.22	426.251	2.2504	3.3673e-30	1.2564e-26	943	XP_011555192.1	4.31645e-100	PREDICTED: carbonyl reductase family member 4-like [Plutella xylostella]	--	--	--	--	--	--	--	Q9WYG0	365	1.65527e-39	Uncharacterized oxidoreductase TM_0325 OS=Thermotoga maritima (strain ATCC 43589 / MSB8 / DSM 3109 / JCM 10099) GN=TM_0325 PE=3 SV=1	PF00106//PF12242	short chain dehydrogenase//NAD(P)H binding domain of trans-2-enoyl-CoA reductase	GO:0008152//GO:0055114	metabolic process//oxidation-reduction process	GO:0016491	oxidoreductase activity	--	--	KOG0725	Reductases with broad range of substrate specificities
c56524_g1	1908.31	391.674	2.2846	7.1579e-30	2.5817e-26	694	--	--	--	--	--	--	--	--	--	--	--	--	--	--	PF03530	Calcium-activated SK potassium channel	GO:0006813	potassium ion transport	GO:0016286	small conductance calcium-activated potassium channel activity	GO:0016021	integral component of membrane	--	--
c60198_g2	65253.6	15328.2	2.0899	1.7521e-29	6.1157e-26	1919	AFM77775.1	5.48283e-108	chymotrypsin-like serine protease 16 [Ostrinia nubilalis]	JQ904145.1	2.25291e-32	Ostrinia nubilalis chymotrypsin-like serine protease 16 (CTP16) mRNA, complete cds	--	--	--	--	Q17025	365	8.35939e-38	Chymotrypsin-2 OS=Anopheles gambiae GN=CHYM2 PE=2 SV=3	PF00089	Trypsin	GO:0006508	proteolysis	GO:0004252	serine-type endopeptidase activity	--	--	KOG3627	Trypsin
c54870_g1	394126	60476.3	2.7042	3.4344e-29	1.1613e-25	1586	--	--	--	--	--	--	--	--	--	--	--	--	--	--	--	--	--	--	--	--	--	--	--	--
c63453_g1	32977.1	7734.12	2.0922	5.0368e-29	1.6515e-25	989	AFM77766.1	4.5168e-119	putative chymotrypsin 7 [Ostrinia nubilalis]	AP009028.1	1.96643e-10	Bombyx mori genomic DNA, chromosome 4, BAC clone:519F15, complete sequence	--	--	--	--	P08897	345	2.35496e-36	Collagenase OS=Hypoderma lineatum PE=1 SV=3	PF00089	Trypsin	GO:0006508	proteolysis	GO:0004252	serine-type endopeptidase activity	--	--	KOG3627	Trypsin
c64268_g1	95703.9	22781.9	2.0707	5.603e-29	1.7831e-25	2726	AFW03966.1	1.62315e-124	chymotrypsin 2b [Diatraea saccharalis]	--	--	--	K09632	CTRL	chymotrypsin-like protease	http://www.genome.jp/dbget-bin/www_bget?ko:K09632	P08897	345	3.21186e-34	Collagenase OS=Hypoderma lineatum PE=1 SV=3	PF00089	Trypsin	GO:0006508	proteolysis	GO:0004252	serine-type endopeptidase activity	--	--	KOG3627	Trypsin
c65799_g1	88105.4	401.044	7.7793	1.6349e-28	5.0544e-25	9706	--	--	--	--	--	--	--	--	--	--	--	--	--	--	PF00680//PF09771//PF15826//PF02367//PF00004//PF01542//PF00910//PF16851	RNA dependent RNA polymerase//Transmembrane protein 188//Bcl-2-binding component 3, p53 upregulated modulator of apoptosis//Threonylcarbamoyl adenosine biosynthesis protein TsaE//ATPase family associated with various cellular activities (AAA)//Hepatitis C virus core protein//RNA helicase//Stomagen	GO:0043065//GO:2000123//GO:0097193//GO:0006351//GO:0035307//GO:0006144//GO:0002949//GO:0090200	positive regulation of apoptotic process//positive regulation of stomatal complex development//intrinsic apoptotic signaling pathway//transcription, DNA-templated//positive regulation of protein dephosphorylation//purine nucleobase metabolic process//tRNA threonylcarbamoyladenosine modification//positive regulation of release of cytochrome c from mitochondria	GO:0003968//GO:0005198//GO:0003724//GO:0005524//GO:0003723	RNA-directed RNA polymerase activity//structural molecule activity//RNA helicase activity//ATP binding//RNA binding	GO:0071595//GO:0031379//GO:0005739	Nem1-Spo7 phosphatase complex//RNA-directed RNA polymerase complex//mitochondrion	--	--
c58983_g1	37910	8559.77	2.1469	2.0883e-28	6.2767e-25	2042	XP_004923345.1	0	PREDICTED: carboxypeptidase B-like [Bombyx mori]	--	--	--	--	--	--	--	P04069	535	1.93231e-60	Carboxypeptidase B OS=Astacus astacus PE=1 SV=1	PF00246	Zinc carboxypeptidase	GO:0006508	proteolysis	GO:0004181//GO:0008270	metallocarboxypeptidase activity//zinc ion binding	--	--	KOG2650	Zinc carboxypeptidase
c48438_g1	5463.73	5.82673	9.873	2.3479e-28	6.8662e-25	2402	XP_011557264.1	0	PREDICTED: acidic juvenile hormone-suppressible protein 1-like [Plutella xylostella]	--	--	--	--	--	--	--	P22327	1370	8.80454e-178	Acidic juvenile hormone-suppressible protein 1 OS=Trichoplusia ni GN=AJSP-1 PE=1 SV=1	PF03893	Lipase 3 N-terminal region	GO:0016042	lipid catabolic process	--	--	--	--	--	--
c49847_g1	0	89.8037	#NAME?	5.7828e-28	1.6466e-24	956	BAM19161.1	2.96891e-64	cuticular protein PpolCPG9 [Papilio polytes]	--	--	--	--	--	--	--	--	--	--	--	--	--	--	--	--	--	--	--	--	--
c61216_g5	14504.8	3478.46	2.06	6.0917e-28	1.6901e-24	712	ABW98673.1	3.66557e-33	chitin-binding protein [Spodoptera exigua]	--	--	--	--	--	--	--	O76217	117	2.40593e-06	Peritrophin-1 OS=Anopheles gambiae GN=Aper1 PE=2 SV=2	PF03427//PF01607//PF02565	Carbohydrate binding domain (family 19)//Chitin binding Peritrophin-A domain//Recombination protein O C terminal	GO:0006310//GO:0006281//GO:0006032//GO:0006030	DNA recombination//DNA repair//chitin catabolic process//chitin metabolic process	GO:0008061	chitin binding	GO:0005576	extracellular region	--	--
c46949_g1	1516.1	325.657	2.2189	6.6026e-28	1.7861e-24	2362	XP_012547424.1	0	PREDICTED: uncharacterized protein LOC105841933 isoform X1 [Bombyx mori]	--	--	--	--	--	--	--	--	--	--	--	PF05790	Immunoglobulin C2-set domain	GO:0007155	cell adhesion	--	--	GO:0016021	integral component of membrane	--	--
c51269_g1	547.104	95.0333	2.5253	7.3937e-28	1.9513e-24	470	ACR15983.2	5.22313e-50	serine protease 33 [Mamestra configurata]	--	--	--	--	--	--	--	Q17025	176	1.2287e-14	Chymotrypsin-2 OS=Anopheles gambiae GN=CHYM2 PE=2 SV=3	PF00089	Trypsin	GO:0006508	proteolysis	GO:0004252	serine-type endopeptidase activity	--	--	--	--
c58060_g1	1584.74	345.331	2.1982	1.228e-27	3.1049e-24	1642	EHJ72030.1	2.00694e-160	d-amino acid oxidase [Danaus plexippus]	--	--	--	K00272	DDO	D-aspartate oxidase	http://www.genome.jp/dbget-bin/www_bget?ko:K00272	Q99489	461	1.95324e-50	D-aspartate oxidase OS=Homo sapiens GN=DDO PE=2 SV=1	PF13241//PF01266//PF07992	Putative NAD(P)-binding//FAD dependent oxidoreductase//Pyridine nucleotide-disulphide oxidoreductase	GO:0019354//GO:0006779//GO:0055114	siroheme biosynthetic process//porphyrin-containing compound biosynthetic process//oxidation-reduction process	GO:0016491//GO:0043115	oxidoreductase activity//precorrin-2 dehydrogenase activity	--	--	KOG3923	D-aspartate oxidase
c65922_g3	1999.17	124.563	4.0045	1.2339e-27	3.1049e-24	3188	XP_012527117.1	1.54959e-88	PREDICTED: ATP-dependent DNA helicase PIF6-like [Monomorium pharaonis]	LL517859.1	3.38864e-107	Onchocerca ochengi genome assembly O_ochengi_Ngaoundere ,scaffold OOCN_scaffold0001830	K08739	MLH3	DNA mismatch repair protein MLH3	http://www.genome.jp/dbget-bin/www_bget?ko:K08739	Q9UHC1	185	2.05325e-13	DNA mismatch repair protein Mlh3 OS=Homo sapiens GN=MLH3 PE=1 SV=3	PF02689	Helicase	--	--	GO:0005524//GO:0004386	ATP binding//helicase activity	--	--	KOG0987	DNA helicase PIF1/RRM3
c53864_g1	148.567	9.17855	4.0167	1.2841e-27	3.1579e-24	350	--	--	--	--	--	--	--	--	--	--	--	--	--	--	--	--	--	--	--	--	--	--	--	--
c44486_g1	362.134	55.1522	2.715	9.2153e-27	2.2158e-23	756	--	--	--	--	--	--	--	--	--	--	--	--	--	--	PF04110	Ubiquitin-like autophagy protein Apg12	GO:0000045	autophagosome assembly	--	--	GO:0005737	cytoplasm	--	--
c43523_g1	201.445	0	Inf	2.0169e-26	4.7442e-23	3776	--	--	--	--	--	--	--	--	--	--	H2AM11	1110	8.45123e-125	RNA-directed RNA polymerase L OS=Bovine Schmallenberg virus (isolate Bovine/BH80/Germany/2011) GN=L PE=3 SV=1	PF04196	Bunyavirus RNA dependent RNA polymerase	GO:0006144//GO:0019079//GO:0006351	purine nucleobase metabolic process//viral genome replication//transcription, DNA-templated	GO:0003968	RNA-directed RNA polymerase activity	GO:0031379	RNA-directed RNA polymerase complex	--	--
c60673_g1	49079.8	7822.06	2.6495	2.4261e-26	5.5853e-23	1809	AAX62026.1	1.96512e-106	chymotrypsin-like serine protease [Ostrinia nubilalis]	--	--	--	K09634	TMPRSS3	transmembrane protease, serine 3	http://www.genome.jp/dbget-bin/www_bget?ko:K09634	Q8K1T0	313	1.65513e-29	Transmembrane protease serine 3 OS=Mus musculus GN=Tmprss3 PE=1 SV=2	PF00089//PF13008	Trypsin//Zinc-binding domain of Paramyxoviridae V protein	GO:0006508	proteolysis	GO:0046872//GO:0004252	metal ion binding//serine-type endopeptidase activity	--	--	KOG3627	Trypsin
c53677_g1	21.7706	409.661	-4.234	4.1009e-26	9.2444e-23	995	XP_004933665.1	4.26417e-95	PREDICTED: protein lethal(2)essential for life-like [Bombyx mori]	--	--	--	K09542	CRYAB	crystallin, alpha B	http://www.genome.jp/dbget-bin/www_bget?ko:K09542	P82147	398	6.25727e-45	Protein lethal(2)essential for life OS=Drosophila melanogaster GN=l(2)efl PE=1 SV=1	--	--	--	--	--	--	--	--	KOG3591	Alpha crystallins
c54350_g2	5.6211	145.688	-4.6959	3.8815e-25	8.3998e-22	713	BAG30722.1	3.27287e-07	cuticular protein CPG24 [Papilio xuthus]	XM_011555103.1	1.60365e-94	PREDICTED: Plutella xylostella repetitive proline-rich cell wall protein (LOC105384824), mRNA	--	--	--	--	--	--	--	--	--	--	--	--	--	--	--	--	--	--
c59848_g4	126972	33709.4	1.9133	3.8489e-25	8.3998e-22	842	--	--	--	--	--	--	--	--	--	--	--	--	--	--	--	--	--	--	--	--	--	--	--	--
c56592_g1	5582.99	1036.31	2.4296	6.7774e-25	1.4379e-21	1801	EHJ64047.1	0	organic cation transporter [Danaus plexippus]	--	--	--	--	--	--	--	Q9WTN6	544	1.52162e-59	Solute carrier family 22 member 21 OS=Mus musculus GN=Slc22a21 PE=2 SV=1	PF00083//PF07690//PF13181	Sugar (and other) transporter//Major Facilitator Superfamily//Tetratricopeptide repeat	GO:0055085	transmembrane transport	GO:0022857//GO:0005515	transmembrane transporter activity//protein binding	GO:0016021	integral component of membrane	KOG0255	Synaptic vesicle transporter SVOP and related transporters (major facilitator superfamily)
c52863_g1	790.127	168.088	2.2329	1.1553e-24	2.404e-21	669	--	--	--	--	--	--	--	--	--	--	--	--	--	--	--	--	--	--	--	--	--	--	--	--
c60942_g1	1526.85	366.945	2.0569	1.2852e-24	2.6239e-21	1574	ADB85578.1	8.67801e-49	chitinase [Ostrinia nubilalis]	--	--	--	K01183	E3.2.1.14	chitinase	http://www.genome.jp/dbget-bin/www_bget?ko:K01183	Q95M17	304	1.55588e-28	Acidic mammalian chitinase OS=Bos taurus GN=CHIA PE=1 SV=1	PF13833//PF00704//PF06703	EF-hand domain pair//Glycosyl hydrolases family 18//Microsomal signal peptidase 25 kDa subunit (SPC25)	GO:0005975//GO:0006465	carbohydrate metabolic process//signal peptide processing	GO:0008233//GO:0004553//GO:0005509	peptidase activity//hydrolase activity, hydrolyzing O-glycosyl compounds//calcium ion binding	GO:0005787//GO:0016021	signal peptidase complex//integral component of membrane	KOG2806	Chitinase
c47078_g1	724.177	156.414	2.211	2.4836e-24	4.9765e-21	1555	XP_004931482.1	6.30591e-86	PREDICTED: ribonuclease UK114 [Bombyx mori]	--	--	--	--	--	--	--	P52758	322	1.4612e-33	Ribonuclease UK114 OS=Homo sapiens GN=HRSP12 PE=1 SV=1	--	--	--	--	--	--	--	--	KOG2317	Putative translation initiation inhibitor UK114/IBM1
c63802_g2	32473.2	8856.51	1.8744	4.8042e-24	9.4515e-21	2498	AHW57315.1	0	CYP9A68 [Chilo suppressalis]	KF701145.1	0	Chilo suppressalis CYP9A68 mRNA, complete cds	K15003	CYP9	cytochrome P450, family 9	http://www.genome.jp/dbget-bin/www_bget?ko:K15003	Q964T2	1225	4.85659e-157	Cytochrome P450 9e2 OS=Blattella germanica GN=CYP9E2 PE=2 SV=1	PF02879//PF00067//PF14102	Phosphoglucomutase/phosphomannomutase, alpha/beta/alpha domain II//Cytochrome P450//Capsule biosynthesis CapC	GO:0045227//GO:0055114//GO:0005975	capsule polysaccharide biosynthetic process//oxidation-reduction process//carbohydrate metabolic process	GO:0005506//GO:0020037//GO:0016705	iron ion binding//heme binding//oxidoreductase activity, acting on paired donors, with incorporation or reduction of molecular oxygen	GO:0016020	membrane	KOG0158	Cytochrome P450 CYP3/CYP5/CYP6/CYP9 subfamilies
c63347_g1	5932.82	1596.13	1.8941	6.4506e-24	1.2464e-20	1186	AFI64307.1	1.407e-57	neutral lipase [Helicoverpa armigera]	--	--	--	K14074	PNLIPRP1, PLRP1	pancreatic lipase-related protein 1	http://www.genome.jp/dbget-bin/www_bget?ko:K14074	P54315	208	1.54206e-16	Inactive pancreatic lipase-related protein 1 OS=Homo sapiens GN=PNLIPRP1 PE=1 SV=1	PF00931	NB-ARC domain	--	--	GO:0043531	ADP binding	--	--	--	--
c54661_g1	4720.37	1245.33	1.9224	6.5779e-24	1.2487e-20	1967	AEW46867.1	0	seminal fluid protein CSSFP001 [Chilo suppressalis]	JN033714.1	0	Chilo suppressalis seminal fluid protein CSSFP001 mRNA, complete cds	K01229	LCT	lactase-phlorizin hydrolase	http://www.genome.jp/dbget-bin/www_bget?ko:K01229	Q95X01	1069	6.27672e-137	Myrosinase 1 OS=Brevicoryne brassicae PE=1 SV=1	PF10220//PF00232//PF15088	Uncharacterized conserved protein (DUF2146)//Glycosyl hydrolase family 1//NADH dehydrogenase [ubiquinone] 1 subunit C1, mitochondrial	GO:0005975//GO:0000184	carbohydrate metabolic process//nuclear-transcribed mRNA catabolic process, nonsense-mediated decay	GO:0004553	hydrolase activity, hydrolyzing O-glycosyl compounds	GO:0005747//GO:0005739	mitochondrial respiratory chain complex I//mitochondrion	--	--
c48735_g1	19240.7	462.935	5.3772	9.2907e-24	1.7332e-20	2168	BAE98325.1	0	arylphorin [Chilo suppressalis]	--	--	--	--	--	--	--	P14296	1632	0	Arylphorin subunit alpha OS=Manduca sexta PE=2 SV=1	PF01450	Acetohydroxy acid isomeroreductase, catalytic domain	GO:0009082//GO:0009098//GO:0015940//GO:0055114//GO:0009099//GO:0009097	branched-chain amino acid biosynthetic process//leucine biosynthetic process//pantothenate biosynthetic process//oxidation-reduction process//valine biosynthetic process//isoleucine biosynthetic process	GO:0004455	ketol-acid reductoisomerase activity	--	--	--	--
c59079_g1	37514.4	10370.7	1.8549	1.0632e-23	1.9499e-20	2285	AFK64824.1	1.53576e-59	trypsin-like proteinase [Chilo suppressalis]	JN315760.1	0	Chilo suppressalis isolate CT005 trypsin-like proteinase mRNA, complete cds	K01312	PRSS	trypsin	http://www.genome.jp/dbget-bin/www_bget?ko:K01312	P35047	393	3.78637e-41	Trypsin, alkaline C OS=Manduca sexta PE=2 SV=1	PF00089	Trypsin	GO:0006508	proteolysis	GO:0004252	serine-type endopeptidase activity	--	--	KOG3627	Trypsin
c54379_g1	53081.7	10845.9	2.2911	1.1575e-23	2.0875e-20	972	--	--	--	--	--	--	--	--	--	--	--	--	--	--	--	--	--	--	--	--	--	--	--	--
c56186_g1	8787.85	2387.77	1.8798	1.2317e-23	2.1849e-20	709	AFK64826.1	2.73822e-101	trypsin-like proteinase [Chilo suppressalis]	JN315762.1	0	Chilo suppressalis isolate CT007 trypsin-like proteinase mRNA, complete cds	K01312	PRSS	trypsin	http://www.genome.jp/dbget-bin/www_bget?ko:K01312	P35042	387	1.08688e-43	Trypsin CFT-1 OS=Choristoneura fumiferana PE=1 SV=1	PF00089	Trypsin	GO:0006508	proteolysis	GO:0004252	serine-type endopeptidase activity	--	--	KOG3627	Trypsin
c59108_g1	153.25	701.355	-2.1943	1.2691e-23	2.2149e-20	1271	XP_004922822.1	4.40141e-172	PREDICTED: glucosamine-6-phosphate isomerase isoform X1 [Bombyx mori]>gi|827538971|ref|XP_012552682.1| PREDICTED: glucosamine-6-phosphate isomerase isoform X1 [Bombyx mori]	AK401734.1	0	Papilio xuthus mRNA for oscillin, complete cds, sequence id: Px-1239	K02564	nagB, GNPDA	glucosamine-6-phosphate deaminase	http://www.genome.jp/dbget-bin/www_bget?ko:K02564	Q16HW7	1096	4.8584e-147	Glucosamine-6-phosphate isomerase OS=Aedes aegypti GN=Gnpda1 PE=3 SV=1	PF01182	Glucosamine-6-phosphate isomerases/6-phosphogluconolactonase	GO:0005975	carbohydrate metabolic process	--	--	--	--	--	--
c56057_g1	4472.8	1223.07	1.8707	1.6725e-23	2.8726e-20	951	XP_012563807.1	1.28385e-19	PREDICTED: uncharacterized protein LOC105848302 [Hydra vulgaris]	--	--	--	--	--	--	--	--	--	--	--	--	--	--	--	--	--	--	--	--	--
c66034_g2	29213.6	8469.76	1.7862	2.5635e-22	4.334e-19	2914	AFM77768.1	9.59891e-90	putative chymotrypsin 9 [Ostrinia nubilalis]	--	--	--	K08664	PRSS8	protease, serine, 8 (prostasin)	http://www.genome.jp/dbget-bin/www_bget?ko:K08664	Q00871	221	5.16652e-18	Chymotrypsin BI OS=Litopenaeus vannamei PE=1 SV=1	PF00089//PF08990//PF07247	Trypsin//Erythronolide synthase docking//Alcohol acetyltransferase	GO:0042967//GO:0006508//GO:0006066	acyl-carrier-protein biosynthetic process//proteolysis//alcohol metabolic process	GO:0016740//GO:0004026//GO:0004252//GO:0048037	transferase activity//alcohol O-acetyltransferase activity//serine-type endopeptidase activity//cofactor binding	--	--	KOG3627	Trypsin
c55765_g3	5316.27	1511.62	1.8143	2.7967e-22	4.6556e-19	2436	AET43034.1	0	aminoacylase 1 [Heliothis virescens]	--	--	--	K14677	ACY1	aminoacylase	http://www.genome.jp/dbget-bin/www_bget?ko:K14677	P37111	781	2.06437e-93	Aminoacylase-1 OS=Sus scrofa GN=ACY1 PE=1 SV=2	PF01546	Peptidase family M20/M25/M40	GO:0008152	metabolic process	GO:0016787	hydrolase activity	--	--	KOG2275	Aminoacylase ACY1 and related metalloexopeptidases
c51178_g1	85.727	3.39063	4.6601	5.7349e-22	9.402e-19	528	--	--	--	--	--	--	--	--	--	--	--	--	--	--	--	--	--	--	--	--	--	--	--	--
c60369_g1	7.98753	159.718	-4.3216	6.735e-22	1.0877e-18	6459	XP_012552150.1	0	PREDICTED: flocculation protein FLO11 [Bombyx mori]	--	--	--	--	--	--	--	--	--	--	--	PF06105	Aph-1 protein	GO:0043085//GO:0016485	positive regulation of catalytic activity//protein processing	--	--	GO:0016021	integral component of membrane	--	--
c59007_g2	74.7653	1.59369	5.5519	7.06e-22	1.1234e-18	878	--	--	--	--	--	--	--	--	--	--	--	--	--	--	--	--	--	--	--	--	--	--	--	--
c41326_g1	1.99907	208.736	-6.7062	1.6447e-21	2.5792e-18	820	EHJ68660.1	3.29129e-50	cuticular protein CPG14 [Danaus plexippus]	--	--	--	--	--	--	--	--	--	--	--	PF15324//PF05818	Hedgehog signalling target//Enterobacterial TraT complement resistance protein	GO:0046999//GO:0007224	regulation of conjugation//smoothened signaling pathway	--	--	GO:0019867	outer membrane	--	--
c65899_g1	115624	35163.2	1.7173	4.1648e-21	6.4377e-18	3940	AJN91180.1	0	cytochrome P450 monooxygenase CYP324A19 [Cnaphalocrocis medinalis]	KF701156.1	2.95947e-173	Chilo suppressalis CYP324A12 mRNA, partial cds	K14999	CYP6	cytochrome P450, family 6	http://www.genome.jp/dbget-bin/www_bget?ko:K14999	Q964R0	706	2.21913e-79	Cytochrome P450 6k1 OS=Blattella germanica GN=CYP6K1 PE=2 SV=1	PF00067	Cytochrome P450	GO:0055114	oxidation-reduction process	GO:0005506//GO:0020037//GO:0016705	iron ion binding//heme binding//oxidoreductase activity, acting on paired donors, with incorporation or reduction of molecular oxygen	--	--	KOG0158	Cytochrome P450 CYP3/CYP5/CYP6/CYP9 subfamilies
c59242_g1	578430	177243	1.7064	6.8046e-21	1.037e-17	2119	ACD44927.1	1.89635e-86	serine protease [Bombyx mandarina]	--	--	--	--	--	--	--	P08897	283	2.42834e-26	Collagenase OS=Hypoderma lineatum PE=1 SV=3	PF00089//PF00513	Trypsin//Late Protein L2	GO:0006508	proteolysis	GO:0004252//GO:0005198	serine-type endopeptidase activity//structural molecule activity	GO:0019028	viral capsid	KOG3627	Trypsin
c62537_g3	1287.08	352.65	1.8678	1.0436e-20	1.5683e-17	1437	XP_004930908.1	0	PREDICTED: retinaldehyde-binding protein 1 isoform X1 [Bombyx mori]	XM_011551538.1	1.10923e-143	PREDICTED: Plutella xylostella alpha-tocopherol transfer protein-like (LOC105381742), transcript variant X2, mRNA	--	--	--	--	A6JUQ6	365	1.45312e-37	Clavesin-2 OS=Rattus norvegicus GN=Clvs2 PE=1 SV=1	--	--	--	--	--	--	--	--	KOG1471	Phosphatidylinositol transfer protein SEC14 and related proteins
c65569_g2	707.184	175.662	2.0093	1.3125e-20	1.9454e-17	1725	XP_011559825.1	1.11524e-25	PREDICTED: arrestin domain-containing protein 2-like [Plutella xylostella]	--	--	--	--	--	--	--	--	--	--	--	--	--	--	--	--	--	--	--	--	--
c59902_g1	1125.11	284.381	1.9842	1.5739e-20	2.3013e-17	1352	--	--	--	--	--	--	--	--	--	--	--	--	--	--	--	--	--	--	--	--	--	--	--	--
c57129_g1	35004.8	8457.36	2.0493	1.858e-20	2.6806e-17	877	--	--	--	--	--	--	--	--	--	--	--	--	--	--	--	--	--	--	--	--	--	--	--	--
c65552_g1	16807.6	5175.1	1.6995	2.6928e-20	3.8339e-17	3563	XP_011558451.1	3.4714e-147	PREDICTED: uncharacterized protein LOC105389085 [Plutella xylostella]	--	--	--	--	--	--	--	P09523	223	4.63818e-17	Enzymatic polyprotein OS=Figwort mosaic virus (strain DxS) GN=ORF V PE=3 SV=1	PF07361//PF00089	Cytochrome b562//Trypsin	GO:0006508//GO:0022900//GO:0006118	proteolysis//electron transport chain//obsolete electron transport	GO:0009055//GO:0005506//GO:0020037//GO:0004252	electron carrier activity//iron ion binding//heme binding//serine-type endopeptidase activity	GO:0042597	periplasmic space	KOG0017	FOG: Transposon-encoded proteins with TYA, reverse transcriptase, integrase domains in various combinations
c63849_g1	118592	36680.6	1.6929	2.9216e-20	4.1055e-17	2691	AAS82583.1	3.86959e-123	midgut carboxypeptidase A1 [Trichoplusia ni]	GU323795.1	6.77372e-39	Helicoverpa armigera carboxylesterase gene, partial cds	--	--	--	--	P42788	362	4.28225e-36	Zinc carboxypeptidase (Fragment) OS=Simulium vittatum PE=2 SV=1	PF02244//PF02798//PF00246	Carboxypeptidase activation peptide//Glutathione S-transferase, N-terminal domain//Zinc carboxypeptidase	GO:0006508	proteolysis	GO:0005515//GO:0004180//GO:0008270//GO:0004181	protein binding//carboxypeptidase activity//zinc ion binding//metallocarboxypeptidase activity	--	--	KOG2650	Zinc carboxypeptidase
c57358_g1	24053.1	5925.14	2.0213	5.7301e-20	7.9489e-17	1691	AAP97393.1	0	alpha-amylase 2 [Diatraea saccharalis]	AY333761.1	0	Diatraea saccharalis alpha-amylase 2 mRNA, complete cds	K01176	E3.2.1.1, amyA, malS	alpha-amylase	http://www.genome.jp/dbget-bin/www_bget?ko:K01176	O18345	1479	0	Alpha-amylase 2 OS=Drosophila ananassae GN=Amy58 PE=3 SV=2	PF02806//PF00128	Alpha amylase, C-terminal all-beta domain//Alpha amylase, catalytic domain	GO:0005975	carbohydrate metabolic process	GO:0003824//GO:0043169	catalytic activity//cation binding	--	--	--	--
c44307_g1	97.9959	4.49983	4.4448	1.0786e-19	1.4773e-16	693	--	--	--	--	--	--	--	--	--	--	--	--	--	--	PF00172	Fungal Zn(2)-Cys(6) binuclear cluster domain	GO:0006355	regulation of transcription, DNA-templated	GO:0000981//GO:0008270	RNA polymerase II transcription factor activity, sequence-specific DNA binding//zinc ion binding	GO:0005634	nucleus	--	--
c53235_g1	273.908	52.0909	2.3946	2.1097e-19	2.8535e-16	1187	XP_004925953.1	9.01845e-23	PREDICTED: chymotrypsin-2-like [Bombyx mori]	--	--	--	--	--	--	--	Q17004	134	1.44348e-07	Serine protease SP24D OS=Anopheles gambiae GN=Sp24D PE=2 SV=3	PF00089	Trypsin	GO:0006508	proteolysis	GO:0004252	serine-type endopeptidase activity	--	--	--	--
c63491_g1	45122.1	14297	1.6581	3.0856e-19	4.1219e-16	2772	AJR29308.1	0	alpha amylase [Antheraea pernyi]	--	--	--	K14210	SLC3A1, RBAT	solute carrier family 3 (neutral and basic amino acid transporter), member 1	http://www.genome.jp/dbget-bin/www_bget?ko:K14210	O16099	1486	0	Maltase 2 OS=Drosophila virilis GN=Mal-B2 PE=3 SV=2	PF00128	Alpha amylase, catalytic domain	GO:0005975	carbohydrate metabolic process	GO:0003824//GO:0043169	catalytic activity//cation binding	--	--	KOG0471	Alpha-amylase
c59848_g2	104.749	8.83562	3.5675	3.3855e-19	4.4673e-16	535	--	--	--	--	--	--	--	--	--	--	--	--	--	--	--	--	--	--	--	--	--	--	--	--
c53675_g1	6.4648	5050.8	-9.6097	3.682e-19	4.8e-16	14158	CDJ82925.1	3.65088e-42	RNA-dependent RNA polymerase domain containing protein [Haemonchus contortus]	--	--	--	--	--	--	--	Q89249	751	5.93859e-78	Replicase large subunit OS=Soil-borne wheat mosaic virus (strain United States/Nebraska/1981) GN=rep PE=3 SV=1	PF07503//PF07647//PF01660//PF08294//PF05393//PF00680//PF08241//PF01443//PF00998//PF01728//PF02892//PF03600//PF00001//PF00978	HypF finger//SAM domain (Sterile alpha motif)//Viral methyltransferase//TIM21//Human adenovirus early E3A glycoprotein//RNA dependent RNA polymerase//Methyltransferase domain//Viral (Superfamily 1) RNA helicase//Viral RNA dependent RNA polymerase//FtsJ-like methyltransferase//BED zinc finger//Citrate transporter//7 transmembrane receptor (rhodopsin family)//RNA dependent RNA polymerase	GO:0032259//GO:0008152//GO:0006351//GO:0055085//GO:0009451//GO:0006144//GO:0039694//GO:0007186//GO:0006396//GO:0030150//GO:0080009	methylation//metabolic process//transcription, DNA-templated//transmembrane transport//RNA modification//purine nucleobase metabolic process//viral RNA genome replication//G-protein coupled receptor signaling pathway//RNA processing//protein import into mitochondrial matrix//mRNA methylation	GO:0005524//GO:0004930//GO:0003723//GO:0003677//GO:0008168//GO:0005515//GO:0008270//GO:0008174//GO:0003968	ATP binding//G-protein coupled receptor activity//RNA binding//DNA binding//methyltransferase activity//protein binding//zinc ion binding//mRNA methyltransferase activity//RNA-directed RNA polymerase activity	GO:0005744//GO:0031379//GO:0016021	mitochondrial inner membrane presequence translocase complex//RNA-directed RNA polymerase complex//integral component of membrane	--	--
c59220_g1	1556.31	465.3	1.7419	5.2646e-19	6.7815e-16	1491	XP_011550453.1	1.03839e-152	PREDICTED: glyoxylate reductase/hydroxypyruvate reductase-like [Plutella xylostella]	--	--	--	K00049	GRHPR	glyoxylate/hydroxypyruvate reductase	http://www.genome.jp/dbget-bin/www_bget?ko:K00049	Q9UBQ7	643	1.86962e-77	Glyoxylate reductase/hydroxypyruvate reductase OS=Homo sapiens GN=GRHPR PE=1 SV=1	PF02826//PF03435//PF02558//PF03446//PF00389	D-isomer specific 2-hydroxyacid dehydrogenase, NAD binding domain//Saccharopine dehydrogenase NADP binding domain//Ketopantoate reductase PanE/ApbA//NAD binding domain of 6-phosphogluconate dehydrogenase//D-isomer specific 2-hydroxyacid dehydrogenase, catalytic domain	GO:0055114//GO:0008152//GO:0019521//GO:0006098//GO:0015940	oxidation-reduction process//metabolic process//D-gluconate metabolic process//pentose-phosphate shunt//pantothenate biosynthetic process	GO:0051287//GO:0008677//GO:0004616//GO:0016616//GO:0016491	NAD binding//2-dehydropantoate 2-reductase activity//phosphogluconate dehydrogenase (decarboxylating) activity//oxidoreductase activity, acting on the CH-OH group of donors, NAD or NADP as acceptor//oxidoreductase activity	--	--	KOG0069	Glyoxylate/hydroxypyruvate reductase (D-isomer-specific 2-hydroxy acid dehydrogenase superfamily)
c60191_g2	15436.8	5017.86	1.6212	6.0853e-19	7.7464e-16	1473	AJN91180.1	3.14819e-14	cytochrome P450 monooxygenase CYP324A19 [Cnaphalocrocis medinalis]	JQ776635.1	1.94464e-126	Cydia pomonella pheromone binding protein 2 (PBP2) gene, promoter region and complete cds	--	--	--	--	--	--	--	--	PF00067	Cytochrome P450	GO:0055114	oxidation-reduction process	GO:0005506//GO:0016705//GO:0020037	iron ion binding//oxidoreductase activity, acting on paired donors, with incorporation or reduction of molecular oxygen//heme binding	--	--	--	--
c58452_g2	253.673	49.5232	2.3568	7.6296e-19	9.5994e-16	1181	AGG36455.1	0	alkaline phosphatase 3 [Chilo suppressalis]	JQ747498.1	0	Chilo suppressalis alkaline phosphatase 3 (ALP3) mRNA, complete cds	K01077	E3.1.3.1, phoA, phoB	alkaline phosphatase	http://www.genome.jp/dbget-bin/www_bget?ko:K01077	P29523	1422	0	Membrane-bound alkaline phosphatase OS=Bombyx mori GN=Alp-m PE=1 SV=4	PF01676//PF00245	Metalloenzyme superfamily//Alkaline phosphatase	GO:0008152	metabolic process	GO:0016791//GO:0003824//GO:0046872	phosphatase activity//catalytic activity//metal ion binding	--	--	KOG4126	Alkaline phosphatase
c45410_g1	2500.15	639.679	1.9666	8.1886e-19	1.0184e-15	409	--	--	--	--	--	--	--	--	--	--	--	--	--	--	--	--	--	--	--	--	--	--	--	--
c61538_g3	2396.64	215.104	3.4779	1.1475e-18	1.4109e-15	1686	XP_008475834.1	9.64308e-51	PREDICTED: uncharacterized protein LOC103512826 [Diaphorina citri]	--	--	--	--	--	--	--	Q95SX7	132	9.9509e-15	Probable RNA-directed DNA polymerase from transposon BS OS=Drosophila melanogaster GN=RTase PE=2 SV=1	--	--	--	--	--	--	--	--	--	--
c56776_g5	1276.77	369.563	1.7886	1.236e-18	1.5027e-15	545	--	--	--	--	--	--	--	--	--	--	--	--	--	--	--	--	--	--	--	--	--	--	--	--
c55858_g1	22031.6	7284.67	1.5966	2.6562e-18	3.1935e-15	1830	AFM77768.1	7.7184e-09	putative chymotrypsin 9 [Ostrinia nubilalis]	--	--	--	--	--	--	--	--	--	--	--	PF06624	Ribosome associated membrane protein RAMP4	--	--	--	--	GO:0005783	endoplasmic reticulum	--	--
c54151_g1	10.47	213.889	-4.3525	3.6433e-18	4.3321e-15	1749	XP_012544175.1	0	PREDICTED: alpha-protein kinase 1 [Bombyx mori]	--	--	--	K17914	KIF13	kinesin family member 13	http://www.genome.jp/dbget-bin/www_bget?ko:K17914	--	--	--	--	PF09606	ARC105 or Med15 subunit of Mediator complex non-fungal	GO:0006357	regulation of transcription from RNA polymerase II promoter	GO:0001104	RNA polymerase II transcription cofactor activity	GO:0016592	mediator complex	--	--
c58363_g3	75059.7	25195.8	1.5749	3.7547e-18	4.416e-15	1792	AFI64315.1	5.40014e-162	neutral lipase [Helicoverpa armigera]	JF999953.1	8.54572e-126	Helicoverpa armigera neutral lipase (Lipn001) mRNA, complete cds	--	--	--	--	Q6P8U6	346	8.12465e-34	Pancreatic triacylglycerol lipase OS=Mus musculus GN=Pnlip PE=1 SV=1	--	--	--	--	--	--	--	--	--	--
c64171_g1	17029.2	5645.87	1.5927	4.7644e-18	5.5433e-15	4605	EHJ69975.1	3.31328e-174	hypothetical protein KGM_04336 [Danaus plexippus]	XM_004934105.1	3.12842e-64	PREDICTED: Bombyx mori lathosterol oxidase-like (LOC101737328), partial mRNA	--	--	--	--	--	--	--	--	PF04116	Fatty acid hydroxylase superfamily	GO:0006633//GO:0055114	fatty acid biosynthetic process//oxidation-reduction process	GO:0005506//GO:0016491	iron ion binding//oxidoreductase activity	--	--	KOG0873	C-4 sterol methyl oxidase
c47797_g1	44897	15183.3	1.5641	5.363e-18	6.1733e-15	1039	--	--	--	--	--	--	--	--	--	--	--	--	--	--	--	--	--	--	--	--	--	--	--	--
c57351_g1	374.363	65.3109	2.519	5.8881e-18	6.7064e-15	1709	AEW46863.1	0	seminal fluid protein CSSFP013 [Chilo suppressalis]	JN033710.1	0	Chilo suppressalis seminal fluid protein CSSFP013 mRNA, partial cds	K01229	LCT	lactase-phlorizin hydrolase	http://www.genome.jp/dbget-bin/www_bget?ko:K01229	Q95X01	975	5.13553e-124	Myrosinase 1 OS=Brevicoryne brassicae PE=1 SV=1	PF00232	Glycosyl hydrolase family 1	GO:0005975	carbohydrate metabolic process	GO:0004553	hydrolase activity, hydrolyzing O-glycosyl compounds	--	--	--	--
c53987_g1	0.822786	151.915	-7.5285	2.1227e-17	2.3925e-14	1356	XP_002117122.1	1.51072e-25	hypothetical protein TRIADDRAFT_38377 [Trichoplax adhaerens]>gi|190580344|gb|EDV20428.1| hypothetical protein TRIADDRAFT_38377 [Trichoplax adhaerens]	--	--	--	--	--	--	--	Q07647	247	3.13149e-21	Solute carrier family 2, facilitated glucose transporter member 3 OS=Rattus norvegicus GN=Slc2a3 PE=1 SV=1	PF07690//PF00083	Major Facilitator Superfamily//Sugar (and other) transporter	GO:0055085	transmembrane transport	GO:0022857	transmembrane transporter activity	GO:0016021	integral component of membrane	KOG0254	Predicted transporter (major facilitator superfamily)
c30430_g1	6.36652	91.8197	-3.8502	2.9311e-17	3.2696e-14	483	AAX62032.1	3.48306e-19	trypsin-like serine protease [Ostrinia nubilalis]	--	--	--	K01324	KLKB1	plasma kallikrein	http://www.genome.jp/dbget-bin/www_bget?ko:K01324	P35047	191	1.15831e-16	Trypsin, alkaline C OS=Manduca sexta PE=2 SV=1	PF00089	Trypsin	GO:0006508	proteolysis	GO:0004252	serine-type endopeptidase activity	--	--	KOG3627	Trypsin
c60772_g1	6402.45	1309.46	2.2897	4.2501e-17	4.6925e-14	1376	XP_004931346.1	4.07348e-178	PREDICTED: regucalcin-like [Bombyx mori]	--	--	--	K01053	E3.1.1.17, gnl, RGN	gluconolactonase	http://www.genome.jp/dbget-bin/www_bget?ko:K01053	Q06AA3	487	3.223e-55	Regucalcin OS=Sus scrofa GN=RGN PE=2 SV=1	PF02897//PF01436	Prolyl oligopeptidase, N-terminal beta-propeller domain//NHL repeat	--	--	GO:0004252//GO:0070008//GO:0005515	serine-type endopeptidase activity//serine-type exopeptidase activity//protein binding	--	--	--	--
c66122_g2	133.327	18.8795	2.8201	4.3217e-17	4.7235e-14	2159	XP_011563401.1	8.8533e-53	PREDICTED: homeobox protein 6-like [Plutella xylostella]	--	--	--	--	--	--	--	--	--	--	--	PF16588//PF06403	C2H2 zinc-finger//Lamprin	--	--	GO:0005198//GO:0008270//GO:0003676	structural molecule activity//zinc ion binding//nucleic acid binding	GO:0005578	proteinaceous extracellular matrix	--	--
c36442_g1	893.469	2707.52	-1.5995	5.1498e-17	5.5723e-14	1170	BAM18662.1	1.75474e-83	E(spl) region transcript mbeta [Papilio xuthus]	AK402040.1	0	Papilio xuthus mRNA for E(spl) region transcript mbeta, complete cds, sequence id: Px-2191	K09090	HESN	hairy and enhancer of split, invertebrate	http://www.genome.jp/dbget-bin/www_bget?ko:K09090	Q01069	396	5.62453e-44	Enhancer of split mbeta protein OS=Drosophila melanogaster GN=HLHmbeta PE=2 SV=2	PF07527//PF00010	Hairy Orange//Helix-loop-helix DNA-binding domain	GO:0006355	regulation of transcription, DNA-templated	GO:0046983//GO:0003677	protein dimerization activity//DNA binding	--	--	KOG4304	Transcriptional repressors of the hairy/E(spl) family (contains HLH)
c60157_g3	2350.87	769.788	1.6107	6.2896e-17	6.7381e-14	1323	ADU33187.1	7.05674e-109	peptidoglycan recognition protein D [Ostrinia nubilalis]	KF985962.1	4.25215e-38	Helicoverpa armigera peptidoglycan recognition protein D mRNA, complete cds	K01446	E3.5.1.28	N-acetylmuramoyl-L-alanine amidase	http://www.genome.jp/dbget-bin/www_bget?ko:K01446	Q8INK6	515	2.10441e-60	Peptidoglycan-recognition protein LB OS=Drosophila melanogaster GN=PGRP-LB PE=1 SV=1	PF01510	N-acetylmuramoyl-L-alanine amidase	GO:0009253//GO:0009252//GO:0006807	peptidoglycan catabolic process//peptidoglycan biosynthetic process//nitrogen compound metabolic process	GO:0008745	N-acetylmuramoyl-L-alanine amidase activity	--	--	--	--
c60450_g1	118747	41913.9	1.5024	8.0354e-17	8.524e-14	1857	XP_011556567.1	3.35903e-99	PREDICTED: lipoprotein lipase-like [Plutella xylostella]	--	--	--	--	--	--	--	P06857	332	7.2781e-32	Inactive pancreatic lipase-related protein 1 OS=Canis familiaris GN=PNLIPRP1 PE=1 SV=2	--	--	--	--	--	--	--	--	--	--
c59987_g1	6.03054	226.947	-5.2339	9.2465e-17	9.7135e-14	2371	EHJ77818.1	4.00648e-46	hypothetical protein KGM_07893 [Danaus plexippus]	--	--	--	--	--	--	--	--	--	--	--	PF10380	Transcription factor CRF1	GO:0060962	regulation of ribosomal protein gene transcription from RNA polymerase II promoter	GO:0003712	transcription cofactor activity	GO:0005667	transcription factor complex	--	--
c59538_g2	108.347	12.3178	3.1368	1.0181e-16	1.0593e-13	2034	BAA23654.1	5.48317e-12	unnamed protein product [Bombyx mori]	--	--	--	--	--	--	--	--	--	--	--	PF00098//PF00321	Zinc knuckle//Plant thionin	GO:0006952	defense response	GO:0008270//GO:0003676	zinc ion binding//nucleic acid binding	--	--	--	--
c59370_g1	996.964	312.983	1.6715	1.1999e-16	1.2365e-13	588	--	--	--	--	--	--	--	--	--	--	--	--	--	--	--	--	--	--	--	--	--	--	--	--
c51930_g1	102488	35849.5	1.5154	1.2705e-16	1.2969e-13	600	ACQ65651.1	3.86868e-36	peritrophic membrane chitin binding protein [Loxostege sticticalis]	--	--	--	--	--	--	--	--	--	--	--	--	--	--	--	--	--	--	--	--	--
c49561_g1	2.41752	242.186	-6.6464	1.3022e-16	1.3168e-13	1145	--	--	--	--	--	--	--	--	--	--	--	--	--	--	--	--	--	--	--	--	--	--	--	--
c65136_g5	21274.3	6909.44	1.6225	1.4845e-16	1.4873e-13	830	--	--	--	--	--	--	--	--	--	--	--	--	--	--	--	--	--	--	--	--	--	--	--	--
c61689_g2	7462.88	2574.98	1.5352	1.6758e-16	1.6635e-13	2201	XP_004927498.1	0	PREDICTED: solute carrier family 22 member 6-like [Bombyx mori]	--	--	--	--	--	--	--	Q8VC69	605	2.92309e-67	Solute carrier family 22 member 6 OS=Mus musculus GN=Slc22a6 PE=1 SV=1	PF00083//PF07690	Sugar (and other) transporter//Major Facilitator Superfamily	GO:0055085	transmembrane transport	GO:0022857	transmembrane transporter activity	GO:0016021	integral component of membrane	KOG0255	Synaptic vesicle transporter SVOP and related transporters (major facilitator superfamily)
c58137_g1	4480.52	1538.54	1.5421	1.9041e-16	1.873e-13	926	AEA76322.1	4.80022e-26	363_100_1 protein [Mamestra configurata]	--	--	--	--	--	--	--	--	--	--	--	--	--	--	--	--	--	--	--	--	--
c62279_g1	340.045	83.9395	2.0183	1.9279e-16	1.8793e-13	1332	--	--	--	--	--	--	--	--	--	--	--	--	--	--	PF02452	PemK-like, MazF-like toxin of type II toxin-antitoxin system	--	--	GO:0003677	DNA binding	--	--	--	--
c62692_g1	1398.83	459.425	1.6063	3.2939e-16	3.1822e-13	3526	XP_004930572.1	3.4979e-157	PREDICTED: golgin-45 [Bombyx mori]	--	--	--	--	--	--	--	O75629	389	3.64129e-40	Protein CREG1 OS=Homo sapiens GN=CREG1 PE=1 SV=1	PF02183//PF01243//PF15070//PF00170	Homeobox associated leucine zipper//Pyridoxamine 5'-phosphate oxidase//Putative golgin subfamily A member 2-like protein 5//bZIP transcription factor	GO:0006355//GO:0055114//GO:0008615	regulation of transcription, DNA-templated//oxidation-reduction process//pyridoxine biosynthetic process	GO:0010181//GO:0043565//GO:0004733//GO:0003700	FMN binding//sequence-specific DNA binding//pyridoxamine-phosphate oxidase activity//transcription factor activity, sequence-specific DNA binding	GO:0005794//GO:0005667	Golgi apparatus//transcription factor complex	--	--
c62527_g1	193749	69266.4	1.484	3.8042e-16	3.6427e-13	890	ACI45418.1	5.67991e-64	serine proteinase diverged [Ostrinia nubilalis]	--	--	--	--	--	--	--	P29787	142	5.93671e-09	Trypsin 5G1 OS=Aedes aegypti GN=AAEL013712 PE=2 SV=2	PF06524//PF00089//PF04147	NOA36 protein//Trypsin//Nop14-like family	GO:0006508	proteolysis	GO:0008270//GO:0004252	zinc ion binding//serine-type endopeptidase activity	GO:0005634//GO:0032040	nucleus//small-subunit processome	--	--
c59258_g1	137463	49257	1.4806	4.1096e-16	3.9006e-13	1698	ADT80828.1	3.14787e-126	serine protease 58 [Mamestra configurata]	--	--	--	--	--	--	--	P08897	332	2.03952e-33	Collagenase OS=Hypoderma lineatum PE=1 SV=3	PF00895//PF00089	ATP synthase protein 8//Trypsin	GO:0006508//GO:0015992//GO:0015986	proteolysis//proton transport//ATP synthesis coupled proton transport	GO:0015078//GO:0004252	hydrogen ion transmembrane transporter activity//serine-type endopeptidase activity	GO:0000276	mitochondrial proton-transporting ATP synthase complex, coupling factor F(o)	KOG3627	Trypsin
c54350_g1	1.20791	72.9649	-5.9166	4.5809e-16	4.3101e-13	834	BAG30722.1	3.37407e-18	cuticular protein CPG24 [Papilio xuthus]	XM_011555103.1	6.60596e-114	PREDICTED: Plutella xylostella repetitive proline-rich cell wall protein (LOC105384824), mRNA	--	--	--	--	--	--	--	--	--	--	--	--	--	--	--	--	--	--
c60193_g1	180.936	34.2207	2.4025	7.6452e-16	7.1313e-13	4411	KMQ93995.1	0	52 kda repressor of the inhibitor of the protein kinase-like protein [Lasius niger]	--	--	--	--	--	--	--	O43422	447	4.25087e-44	52 kDa repressor of the inhibitor of the protein kinase OS=Homo sapiens GN=PRKRIR PE=1 SV=2	PF05699	hAT family C-terminal dimerisation region	--	--	GO:0046983	protein dimerization activity	--	--	--	--
c60325_g3	2633.33	793.211	1.7311	1.0997e-15	1.017e-12	1787	AAS82583.1	1.95531e-166	midgut carboxypeptidase A1 [Trichoplusia ni]	--	--	--	--	--	--	--	Q9UI42	524	3.87468e-58	Carboxypeptidase A4 OS=Homo sapiens GN=CPA4 PE=1 SV=2	PF02244//PF07473//PF00246	Carboxypeptidase activation peptide//Spasmodic peptide gm9a; conotoxin from Conus species//Zinc carboxypeptidase	GO:0009405//GO:0006508	pathogenesis//proteolysis	GO:0004181//GO:0008270//GO:0004180	metallocarboxypeptidase activity//zinc ion binding//carboxypeptidase activity	GO:0005576	extracellular region	KOG2650	Zinc carboxypeptidase
c57149_g1	1629.89	526.839	1.6293	1.4655e-15	1.3439e-12	2640	XP_004928457.1	1.35443e-157	PREDICTED: glycerophosphodiester phosphodiesterase GDPD6-like [Bombyx mori]>gi|512915721|ref|XP_004928458.1| PREDICTED: glycerophosphodiester phosphodiesterase GDPD6-like [Bombyx mori]>gi|827552570|ref|XP_012548040.1| PREDICTED: glycerophosphodiester phosphodiesterase GDPD6-like [Bombyx mori]>gi|827552572|ref|XP_012548041.1| PREDICTED: glycerophosphodiester phosphodiesterase GDPD6-like [Bombyx mo…	--	--	--	K01126	E3.1.4.46, glpQ, ugpQ	glycerophosphoryl diester phosphodiesterase	http://www.genome.jp/dbget-bin/www_bget?ko:K01126	Q9SD81	466	1.73534e-49	Glycerophosphodiester phosphodiesterase GDPD6 OS=Arabidopsis thaliana GN=GDPD6 PE=2 SV=1	PF03009	Glycerophosphoryl diester phosphodiesterase family	GO:0006629	lipid metabolic process	GO:0008081	phosphoric diester hydrolase activity	--	--	KOG2258	Glycerophosphoryl diester phosphodiesterase
c118531_g1	37.478	0	Inf	1.8996e-15	1.7273e-12	368	EHJ76361.1	6.64444e-15	hypothetical protein KGM_22664 [Danaus plexippus]	--	--	--	--	--	--	--	--	--	--	--	PF01601	Coronavirus S2 glycoprotein	GO:0046813//GO:0061025	receptor-mediated virion attachment to host cell//membrane fusion	--	--	GO:0016021//GO:0019031	integral component of membrane//viral envelope	--	--
c64355_g1	53242	19516.7	1.4479	2.0546e-15	1.8526e-12	3630	EHJ64029.1	3.5391e-133	putative dsRNase [Danaus plexippus]	--	--	--	--	--	--	--	--	--	--	--	PF06451//PF01223	Moricin//DNA/RNA non-specific endonuclease	GO:0042742	defense response to bacterium	GO:0046872//GO:0003676//GO:0016787	metal ion binding//nucleic acid binding//hydrolase activity	GO:0005576	extracellular region	--	--
c64273_g1	233470	85477.8	1.4496	2.5808e-15	2.3078e-12	2158	AFK64826.1	2.31266e-100	trypsin-like proteinase [Chilo suppressalis]	JN315762.1	8.2698e-102	Chilo suppressalis isolate CT007 trypsin-like proteinase mRNA, complete cds	--	--	--	--	P35046	721	1.55189e-87	Trypsin, alkaline B OS=Manduca sexta PE=2 SV=1	PF00089	Trypsin	GO:0006508	proteolysis	GO:0004252	serine-type endopeptidase activity	--	--	KOG3627	Trypsin
c62537_g2	361.32	98.0165	1.8822	3.0043e-15	2.6645e-12	1592	--	--	--	--	--	--	--	--	--	--	--	--	--	--	--	--	--	--	--	--	--	--	--	--
c60426_g2	672.181	110.753	2.6015	3.1069e-15	2.7332e-12	1924	AHW57334.1	3.31585e-23	CYP4M39 [Chilo suppressalis]	KF701164.1	5.1885e-168	Chilo suppressalis CYP4M39 mRNA, complete cds	--	--	--	--	--	--	--	--	PF00067	Cytochrome P450	GO:0055114	oxidation-reduction process	GO:0020037//GO:0016705//GO:0005506	heme binding//oxidoreductase activity, acting on paired donors, with incorporation or reduction of molecular oxygen//iron ion binding	--	--	--	--
c55585_g2	174.056	35.2065	2.3056	5.3514e-15	4.6696e-12	2173	XP_004922173.1	1.00685e-157	PREDICTED: uncharacterized protein LOC101742376 [Bombyx mori]	XM_011555830.1	7.31245e-13	PREDICTED: Plutella xylostella uncharacterized LOC105385446 (LOC105385446), transcript variant X1, mRNA >gnl|BL_ORD_ID|28133027 PREDICTED: Plutella xylostella uncharacterized LOC105385446 (LOC105385446), transcript variant X2, mRNA	--	--	--	--	O43313	162	4.75395e-10	ATM interactor OS=Homo sapiens GN=ATMIN PE=1 SV=2	PF00096//PF13465//PF05531//PF07776	Zinc finger, C2H2 type//Zinc-finger double domain//Nucleopolyhedrovirus P10 protein//Zinc-finger associated domain (zf-AD)	--	--	GO:0046872//GO:0008270	metal ion binding//zinc ion binding	GO:0005634//GO:0019028	nucleus//viral capsid	KOG1721	FOG: Zn-finger
c58039_g1	47.2729	266.004	-2.4924	8.4733e-15	7.3347e-12	3427	AAL50350.1	0	hormone receptor 4 [Manduca sexta]	AF288088.1	0	Manduca sexta hormone receptor 4 mRNA, complete cds	K09185	NR6AN	nuclear receptor subfamily 6 group A	http://www.genome.jp/dbget-bin/www_bget?ko:K09185	Q9W539	1017	6.86618e-115	Hormone receptor 4 OS=Drosophila melanogaster GN=Hr4 PE=1 SV=4	PF00104//PF05379//PF00105	Ligand-binding domain of nuclear hormone receptor//Carlavirus endopeptidase//Zinc finger, C4 type (two domains)	GO:0043401//GO:0006144//GO:0006355	steroid hormone mediated signaling pathway//purine nucleobase metabolic process//regulation of transcription, DNA-templated	GO:0003968//GO:0016817//GO:0043565//GO:0008270//GO:0003700	RNA-directed RNA polymerase activity//hydrolase activity, acting on acid anhydrides//sequence-specific DNA binding//zinc ion binding//transcription factor activity, sequence-specific DNA binding	GO:0005634//GO:0031379//GO:0005667	nucleus//RNA-directed RNA polymerase complex//transcription factor complex	KOG3575	FOG: Hormone receptors
c62639_g5	15197.3	5663.68	1.424	8.9194e-15	7.6596e-12	1415	AAF23078.1	7.8636e-94	glutathione S-transferase [Choristoneura fumiferana]	--	--	--	K01830	E5.3.99.2, PTGDS	prostaglandin-H2 D-isomerase	http://www.genome.jp/dbget-bin/www_bget?ko:K01830	O18598	346	3.41903e-36	Glutathione S-transferase OS=Blattella germanica PE=1 SV=3	PF13417//PF02798	Glutathione S-transferase, N-terminal domain//Glutathione S-transferase, N-terminal domain	--	--	GO:0005515	protein binding	--	--	KOG1695	Glutathione S-transferase
c58571_g1	5729.79	1855.41	1.6267	9.4242e-15	8.0294e-12	1809	NP_001106228.1	1.09644e-83	aquaporin [Bombyx mori]>gi|110171871|dbj|BAE97427.1| aquaporin AQP-Bom2 [Bombyx mori]	--	--	--	K09866	AQP4	aquaporin-4	http://www.genome.jp/dbget-bin/www_bget?ko:K09866	P55088	370	7.21769e-38	Aquaporin-4 OS=Mus musculus GN=Aqp4 PE=2 SV=2	PF00230	Major intrinsic protein	GO:0006810	transport	GO:0005215	transporter activity	GO:0016020	membrane	KOG0223	Aquaporin (major intrinsic protein family)
c55832_g1	79.5011	7.74746	3.3592	9.7354e-15	8.2297e-12	998	AEW46901.1	1.32155e-34	seminal fluid protein CSSFP051 [Chilo suppressalis]	JN033748.1	8.07361e-104	Chilo suppressalis seminal fluid protein CSSFP051 mRNA, partial cds	--	--	--	--	--	--	--	--	--	--	--	--	--	--	--	--	--	--
c60730_g1	998.04	333.275	1.5824	1.1154e-14	9.3555e-12	721	--	--	--	--	--	--	--	--	--	--	--	--	--	--	--	--	--	--	--	--	--	--	--	--
c64660_g1	240.98	56.4888	2.0929	1.2083e-14	1.0057e-11	2107	BAG68376.1	5.99959e-121	polyprotein [Bombyx mori]	--	--	--	--	--	--	--	P04146	196	9.61619e-21	Copia protein OS=Drosophila melanogaster GN=GIP PE=1 SV=3	PF02075	Crossover junction endodeoxyribonuclease RuvC	GO:0006310//GO:0006308//GO:0006281	DNA recombination//DNA catabolic process//DNA repair	GO:0004520	endodeoxyribonuclease activity	--	--	--	--
c61652_g1	76.659	7.26997	3.3984	1.5013e-14	1.2383e-11	1507	--	--	--	--	--	--	--	--	--	--	--	--	--	--	--	--	--	--	--	--	--	--	--	--
c64052_g4	13566.5	5135.35	1.4015	1.5106e-14	1.2383e-11	4364	AGG36452.1	0	aminopeptidase N2 [Chilo suppressalis]	JQ747495.1	0	Chilo suppressalis aminopeptidase N2 (APN2) mRNA, complete cds	--	--	--	--	Q11000	2819	0	Membrane alanyl aminopeptidase OS=Heliothis virescens PE=1 SV=1	PF01433	Peptidase family M1	--	--	GO:0008270//GO:0008237	zinc ion binding//metallopeptidase activity	--	--	KOG1046	Puromycin-sensitive aminopeptidase and related aminopeptidases
c57985_g1	93.4173	11.6366	3.005	1.628e-14	1.3245e-11	1145	--	--	--	--	--	--	--	--	--	--	--	--	--	--	--	--	--	--	--	--	--	--	--	--
c56119_g4	33609.6	12702.3	1.4038	2.1864e-14	1.7655e-11	2774	XP_004923480.1	5.27984e-19	PREDICTED: uncharacterized protein LOC101739350 [Bombyx mori]	--	--	--	--	--	--	--	--	--	--	--	--	--	--	--	--	--	--	--	--	--
c59535_g1	13776.7	5201.51	1.4052	2.3158e-14	1.8425e-11	11364	XP_011561529.1	0	PREDICTED: protein-methionine sulfoxide oxidase Mical-like [Plutella xylostella]	XM_011564019.1	0	PREDICTED: Plutella xylostella protein-methionine sulfoxide oxidase MICAL2-like (LOC105392405), partial mRNA	--	--	--	--	Q86BA1	1773	0	Protein-methionine sulfoxide oxidase Mical OS=Drosophila melanogaster GN=Mical PE=1 SV=1	PF05834//PF12831//PF05138//PF01266//PF07992//PF01134//PF00412//PF01494//PF00070	Lycopene cyclase protein//FAD dependent oxidoreductase//Phenylacetic acid catabolic protein//FAD dependent oxidoreductase//Pyridine nucleotide-disulphide oxidoreductase//Glucose inhibited division protein A//LIM domain//FAD binding domain//Pyridine nucleotide-disulphide oxidoreductase	GO:0055114//GO:0010124//GO:0016117//GO:0008033	oxidation-reduction process//phenylacetate catabolic process//carotenoid biosynthetic process//tRNA processing	GO:0008270//GO:0016705//GO:0071949//GO:0050660//GO:0016491	zinc ion binding//oxidoreductase activity, acting on paired donors, with incorporation or reduction of molecular oxygen//FAD binding//flavin adenine dinucleotide binding//oxidoreductase activity	--	--	--	--
c65338_g1	105946	19372.2	2.4513	2.3084e-14	1.8425e-11	2083	XP_004923541.1	9.76906e-59	PREDICTED: uncharacterized protein LOC101739721 [Bombyx mori]	--	--	--	--	--	--	--	--	--	--	--	PF08245	Mur ligase middle domain	GO:0009058	biosynthetic process	GO:0005524	ATP binding	--	--	--	--
c52021_g1	225.81	901.7	-1.9975	2.9677e-14	2.3439e-11	5811	--	--	--	--	--	--	--	--	--	--	--	--	--	--	PF01465//PF06281	GRIP domain//Protein of unknown function (DUF1035)	GO:0000042	protein targeting to Golgi	GO:0005198//GO:0005515	structural molecule activity//protein binding	GO:0016021	integral component of membrane	--	--
c52693_g1	1552.14	553.096	1.4887	3.0114e-14	2.3612e-11	946	XP_011550539.1	2.3642e-30	PREDICTED: uncharacterized protein LOC105382368 isoform X2 [Plutella xylostella]	--	--	--	--	--	--	--	--	--	--	--	--	--	--	--	--	--	--	--	--	--
c57725_g3	70.7614	276.79	-1.9678	3.1815e-14	2.4766e-11	3635	--	--	--	--	--	--	--	--	--	--	--	--	--	--	--	--	--	--	--	--	--	--	--	--
c62247_g1	33353.6	13046.1	1.3542	5.1833e-14	4.006e-11	1875	EHJ63215.1	4.24848e-13	hypothetical protein KGM_16449 [Danaus plexippus]	--	--	--	--	--	--	--	--	--	--	--	--	--	--	--	--	--	--	--	--	--
c61881_g1	117.176	396.875	-1.76	5.3816e-14	4.1298e-11	1986	XP_012550124.1	9.64069e-24	PREDICTED: uncharacterized protein LOC101736632 [Bombyx mori]	--	--	--	--	--	--	--	--	--	--	--	--	--	--	--	--	--	--	--	--	--
c60197_g1	3443.31	1295.42	1.4104	6.5352e-14	4.9798e-11	2882	XP_004921880.1	1.28093e-137	PREDICTED: zinc transporter ZIP1 [Bombyx mori]	--	--	--	K14709	SLC39A1_2_3, ZIP1_2_3	solute carrier family 39 (zinc transporter), member 1/2/3	http://www.genome.jp/dbget-bin/www_bget?ko:K14709	P59889	245	7.12265e-21	Zinc transporter ZIP1 OS=Danio rerio GN=slc39a1 PE=2 SV=1	PF02535	ZIP Zinc transporter	GO:0055085//GO:0030001	transmembrane transport//metal ion transport	GO:0046873	metal ion transmembrane transporter activity	GO:0016020	membrane	KOG1558	Fe2+/Zn2+ regulated transporter
c43889_g2	61.7233	4.37366	3.8189	6.8788e-14	5.2049e-11	1454	XP_011565414.1	0	PREDICTED: dynein beta chain, ciliary-like [Plutella xylostella]	XM_011567112.1	0	PREDICTED: Plutella xylostella dynein beta chain, ciliary-like (LOC105395174), mRNA	K10408	DNAH	dynein heavy chain, axonemal	http://www.genome.jp/dbget-bin/www_bget?ko:K10408	P39057	1527	0	Dynein beta chain, ciliary OS=Heliocidaris crassispina PE=1 SV=1	PF03028//PF02981	Dynein heavy chain and region D6 of dynein motor//Restriction endonuclease FokI, recognition domain	GO:0007018//GO:0009307//GO:0007017//GO:0006308	microtubule-based movement//DNA restriction-modification system//microtubule-based process//DNA catabolic process	GO:0009036//GO:0003777//GO:0003677	Type II site-specific deoxyribonuclease activity//microtubule motor activity//DNA binding	GO:0009359//GO:0030286//GO:0005874	Type II site-specific deoxyribonuclease complex//dynein complex//microtubule	KOG3595	Dyneins, heavy chain
c59268_g1	109182	42435	1.3634	7.0091e-14	5.2667e-11	2617	XP_004931375.1	9.11733e-121	PREDICTED: uncharacterized protein LOC101737697 [Bombyx mori]	--	--	--	--	--	--	--	--	--	--	--	--	--	--	--	--	--	--	--	--	--
c57219_g1	80424.1	31065.2	1.3723	7.0765e-14	5.2807e-11	1623	ACB54936.1	2.41062e-116	chitin deacetylase [Helicoverpa armigera]	--	--	--	--	--	--	--	--	--	--	--	PF01522	Polysaccharide deacetylase	GO:0005975//GO:0006807	carbohydrate metabolic process//nitrogen compound metabolic process	GO:0016810	hydrolase activity, acting on carbon-nitrogen (but not peptide) bonds	--	--	--	--
c51865_g1	239.61	23.99	3.3202	7.2614e-14	5.3816e-11	1368	ACZ68116.1	1.03244e-77	masquerade-like serine proteinase [Pieris rapae]	--	--	--	--	--	--	--	E7EML9	338	5.84226e-34	Serine protease 44 OS=Homo sapiens GN=PRSS44 PE=3 SV=3	PF10233//PF00089	Uncharacterized conserved protein CG6151-P//Trypsin	GO:0006508	proteolysis	GO:0004252	serine-type endopeptidase activity	GO:0016021	integral component of membrane	KOG3627	Trypsin
c56139_g1	15045.9	5873.76	1.357	9.253e-14	6.8109e-11	2012	AIY69030.1	0	carboxyl/choline esterase [Chilo suppressalis]	KJ023202.1	0	Chilo suppressalis isolate CsuEst4 carboxyl/choline esterase mRNA, complete cds	K03927	CES2	carboxylesterase 2	http://www.genome.jp/dbget-bin/www_bget?ko:K03927	B2D0J5	474	1.11226e-49	Venom carboxylesterase-6 OS=Apis mellifera PE=2 SV=1	PF07859	alpha/beta hydrolase fold	GO:0008152	metabolic process	GO:0016787	hydrolase activity	--	--	KOG1516	Carboxylesterase and related proteins
c56988_g2	118656	46342	1.3564	9.6534e-14	7.0576e-11	1523	AFW03964.1	3.67925e-142	chymotrypsin 1 [Diatraea saccharalis]	--	--	--	K09634	TMPRSS3	transmembrane protease, serine 3	http://www.genome.jp/dbget-bin/www_bget?ko:K09634	P35041	287	1.71902e-27	Trypsin-7 OS=Anopheles gambiae GN=TRYP7 PE=2 SV=2	PF00089	Trypsin	GO:0006508	proteolysis	GO:0004252	serine-type endopeptidase activity	--	--	KOG3627	Trypsin
c52449_g1	348.778	104.331	1.7411	1.0832e-13	7.866e-11	2314	XP_004924046.1	0	PREDICTED: arylsulfatase B-like [Bombyx mori]	--	--	--	K12375	ARSI_J	arylsulfatase I/J	http://www.genome.jp/dbget-bin/www_bget?ko:K12375	Q32KJ8	714	3.66411e-82	Arylsulfatase I OS=Rattus norvegicus GN=Arsi PE=2 SV=1	PF00884//PF01663	Sulfatase//Type I phosphodiesterase / nucleotide pyrophosphatase	GO:0008152	metabolic process	GO:0003824//GO:0008484	catalytic activity//sulfuric ester hydrolase activity	--	--	KOG3867	Sulfatase
c52853_g1	252.106	1055.27	-2.0655	1.141e-13	8.2307e-11	942	BAM17810.1	5.15523e-148	obstructor-A [Papilio xuthus]	XM_011557134.1	0	PREDICTED: Plutella xylostella peritrophin-1 (LOC105386546), mRNA	--	--	--	--	A8XWX5	131	4.1151e-07	Chondroitin proteoglycan 2 OS=Caenorhabditis briggsae GN=cpg-2 PE=3 SV=2	PF01607	Chitin binding Peritrophin-A domain	GO:0006030	chitin metabolic process	GO:0008061	chitin binding	GO:0005576	extracellular region	--	--
c65121_g4	116.096	18.9093	2.6181	1.2277e-13	8.7972e-11	546	--	--	--	--	--	--	--	--	--	--	--	--	--	--	--	--	--	--	--	--	--	--	--	--
c37903_g1	4704.89	1816.52	1.373	1.4242e-13	1.0139e-10	1674	XP_004933211.1	1.01772e-156	PREDICTED: sensory neuron membrane protein 2 [Bombyx mori]	--	--	--	--	--	--	--	E1JI63	708	1.35637e-83	Sensory neuron membrane protein 2 OS=Drosophila melanogaster GN=Snmp2 PE=2 SV=1	PF01130	CD36 family	GO:0007155	cell adhesion	--	--	GO:0016020	membrane	KOG3776	Plasma membrane glycoprotein CD36 and related membrane receptors
c64887_g1	181509	71418.9	1.3457	1.698e-13	1.2008e-10	1429	AAP33177.1	3.98862e-47	peritrophin 1 [Mamestra configurata]	--	--	--	--	--	--	--	O76217	135	3.5033e-08	Peritrophin-1 OS=Anopheles gambiae GN=Aper1 PE=2 SV=2	PF03427//PF01607//PF02565	Carbohydrate binding domain (family 19)//Chitin binding Peritrophin-A domain//Recombination protein O C terminal	GO:0006030//GO:0006032//GO:0006310//GO:0006281	chitin metabolic process//chitin catabolic process//DNA recombination//DNA repair	GO:0008061	chitin binding	GO:0005576	extracellular region	--	--
c64614_g2	27928.4	1696.13	4.0414	2.2043e-13	1.5488e-10	3049	BAE98325.1	0	arylphorin [Chilo suppressalis]	AB248058.1	0	Chilo suppressalis mRNA for arylphorin, complete cds	--	--	--	--	P14296	1693	0	Arylphorin subunit alpha OS=Manduca sexta PE=2 SV=1	--	--	--	--	--	--	--	--	--	--
c57691_g1	501.745	126.8	1.9844	2.4583e-13	1.7161e-10	595	XP_011557370.1	4.74581e-33	PREDICTED: uncharacterized protein LOC105388196 [Plutella xylostella]	--	--	--	--	--	--	--	--	--	--	--	--	--	--	--	--	--	--	--	--	--
c59416_g1	911.462	306.508	1.5723	3.0586e-13	2.1215e-10	2178	EHJ74660.1	1.93516e-139	hypothetical protein KGM_07481 [Danaus plexippus]	--	--	--	--	--	--	--	Q5RFR0	413	3.1672e-43	Alpha-tocopherol transfer protein-like OS=Pongo abelii GN=TTPAL PE=2 SV=1	--	--	--	--	--	--	--	--	KOG1471	Phosphatidylinositol transfer protein SEC14 and related proteins
c62776_g1	14999	5964.16	1.3305	3.6308e-13	2.5023e-10	2318	AHW57316.1	1.00841e-170	CYP9A69 [Chilo suppressalis]	KF701150.1	1.75586e-163	Chilo suppressalis CYP9A 11 mRNA, partial cds	K15003	CYP9	cytochrome P450, family 9	http://www.genome.jp/dbget-bin/www_bget?ko:K15003	Q964T2	806	6.91648e-96	Cytochrome P450 9e2 OS=Blattella germanica GN=CYP9E2 PE=2 SV=1	PF00067	Cytochrome P450	GO:0055114	oxidation-reduction process	GO:0005506//GO:0020037//GO:0016705	iron ion binding//heme binding//oxidoreductase activity, acting on paired donors, with incorporation or reduction of molecular oxygen	--	--	KOG0158	Cytochrome P450 CYP3/CYP5/CYP6/CYP9 subfamilies
c60217_g1	464.547	148.486	1.6455	3.6989e-13	2.5331e-10	939	--	--	--	--	--	--	--	--	--	--	--	--	--	--	--	--	--	--	--	--	--	--	--	--
c64103_g2	6842.9	1748.23	1.9687	4.6108e-13	3.1377e-10	2951	AGG36501.1	0	aminopeptidase N3, partial [Chilo suppressalis]	JX101320.1	0	Chilo suppressalis aminopeptidase N3 (APN3) mRNA, partial cds	--	--	--	--	Q11001	1286	1.82277e-158	Membrane alanyl aminopeptidase (Fragment) OS=Manduca sexta PE=1 SV=1	PF01433//PF01421	Peptidase family M1//Reprolysin (M12B) family zinc metalloprotease	GO:0006508	proteolysis	GO:0008237//GO:0008270//GO:0004222	metallopeptidase activity//zinc ion binding//metalloendopeptidase activity	--	--	KOG1046	Puromycin-sensitive aminopeptidase and related aminopeptidases
c56280_g1	342.544	73.324	2.2239	5.7753e-13	3.9057e-10	1196	XP_004921652.1	1.88591e-104	PREDICTED: 15-hydroxyprostaglandin dehydrogenase [NAD(+)]-like [Bombyx mori]	--	--	--	K00069	HPGD	15-hydroxyprostaglandin dehydrogenase (NAD)	http://www.genome.jp/dbget-bin/www_bget?ko:K00069	Q70UN9	281	3.95322e-27	Alcohol dehydrogenase 1 OS=Ceratitis cosyra GN=ADH1 PE=3 SV=1	PF01370//PF00106//PF01073	NAD dependent epimerase/dehydratase family//short chain dehydrogenase//3-beta hydroxysteroid dehydrogenase/isomerase family	GO:0006694//GO:0055114//GO:0008152//GO:0008210//GO:0008209//GO:0008207	steroid biosynthetic process//oxidation-reduction process//metabolic process//estrogen metabolic process//androgen metabolic process//C21-steroid hormone metabolic process	GO:0050662//GO:0003824//GO:0016616//GO:0016491//GO:0003854	coenzyme binding//catalytic activity//oxidoreductase activity, acting on the CH-OH group of donors, NAD or NADP as acceptor//oxidoreductase activity//3-beta-hydroxy-delta5-steroid dehydrogenase activity	--	--	KOG1205	Predicted dehydrogenase
c53724_g1	6477.73	16012.5	-1.3056	6.4276e-13	4.3198e-10	2397	XP_011566504.1	1.29139e-18	PREDICTED: uncharacterized protein LOC105396217, partial [Plutella xylostella]	--	--	--	--	--	--	--	--	--	--	--	PF15453//PF05098	Protein incorporated later into Tight Junctions//Late expression factor 4 (LEF-4)	GO:0006355	regulation of transcription, DNA-templated	--	--	GO:0005923	bicellular tight junction	--	--
c63823_g1	58.6331	226.33	-1.9486	7.0582e-13	4.7143e-10	2273	XP_012683920.1	7.3053e-33	PREDICTED: zinc finger MYM-type protein 1-like [Clupea harengus]	--	--	--	--	--	--	--	Q5SVZ6	100	1.19832e-08	Zinc finger MYM-type protein 1 OS=Homo sapiens GN=ZMYM1 PE=2 SV=1	--	--	--	--	--	--	--	--	--	--
c62457_g1	5414.48	2185.04	1.3092	1.0776e-12	7.1536e-10	2281	ABD62775.1	0	esterase [Chilo suppressalis]	DQ401089.1	0	Chilo suppressalis esterase (est5) mRNA, partial cds	--	--	--	--	B2D0J5	623	1.39343e-69	Venom carboxylesterase-6 OS=Apis mellifera PE=2 SV=1	PF07859//PF00326	alpha/beta hydrolase fold//Prolyl oligopeptidase family	GO:0006508//GO:0008152	proteolysis//metabolic process	GO:0008236//GO:0016787	serine-type peptidase activity//hydrolase activity	--	--	KOG1516	Carboxylesterase and related proteins
c56776_g2	1.47341e+06	601380	1.2928	1.0961e-12	7.2316e-10	1678	AAX62032.1	6.48434e-122	trypsin-like serine protease [Ostrinia nubilalis]	JQ429438.1	5.16206e-73	Diatraea saccharalis trypsin 2 (TRY2) mRNA, complete cds	K09752	TMPRSS11F	transmembrane protease, serine 11F	http://www.genome.jp/dbget-bin/www_bget?ko:K09752	P35047	870	1.70469e-111	Trypsin, alkaline C OS=Manduca sexta PE=2 SV=1	PF00089	Trypsin	GO:0006508	proteolysis	GO:0004252	serine-type endopeptidase activity	--	--	KOG3627	Trypsin
c38369_g1	87.9438	12.2944	2.8386	1.1657e-12	7.6443e-10	468	--	--	--	--	--	--	--	--	--	--	--	--	--	--	--	--	--	--	--	--	--	--	--	--
c56271_g1	1.64557	48.0281	-4.8672	1.1847e-12	7.7221e-10	1571	XP_012544368.1	1.35266e-119	PREDICTED: uncharacterized protein LOC101737575 [Bombyx mori]	--	--	--	--	--	--	--	Q6QLQ4	125	2.19582e-06	C-type lectin domain family 7 member A OS=Mus musculus GN=Clec7a PE=1 SV=3	--	--	--	--	--	--	--	--	--	--
c55092_g1	53.8628	3.95503	3.7675	1.5238e-12	9.8733e-10	659	--	--	--	--	--	--	--	--	--	--	--	--	--	--	--	--	--	--	--	--	--	--	--	--
c61453_g2	355.775	112.211	1.6648	1.5814e-12	1.0185e-09	1634	XP_011556278.1	6.52479e-53	PREDICTED: uncharacterized protein LOC105387270 [Plutella xylostella]	--	--	--	--	--	--	--	P21328	286	2.16745e-25	RNA-directed DNA polymerase from mobile element jockey OS=Drosophila melanogaster GN=pol PE=1 SV=1	--	--	--	--	--	--	--	--	--	--
c57622_g1	0.386824	55.3036	-7.1596	1.8087e-12	1.158e-09	2493	XP_012550145.1	5.36838e-138	PREDICTED: uncharacterized protein LOC101736774 [Bombyx mori]	XM_011564014.1	4.68085e-65	PREDICTED: Plutella xylostella uncharacterized LOC105392399 (LOC105392399), partial mRNA	--	--	--	--	--	--	--	--	--	--	--	--	--	--	--	--	--	--
c56667_g2	13037.5	5296.79	1.2995	1.8552e-12	1.1808e-09	1246	XP_004921766.2	2.30702e-65	PREDICTED: uncharacterized protein LOC101742914 [Bombyx mori]	--	--	--	--	--	--	--	--	--	--	--	PF07260//PF06331	Progressive ankylosis protein (ANKH)//Transcription factor TFIIH complex subunit Tfb5	GO:0035435//GO:0006355//GO:0006817//GO:0006289	phosphate ion transmembrane transport//regulation of transcription, DNA-templated//phosphate ion transport//nucleotide-excision repair	GO:0015114	phosphate ion transmembrane transporter activity	GO:0000439//GO:0016021	core TFIIH complex//integral component of membrane	--	--
c64751_g1	1082	2709.71	-1.3244	1.9574e-12	1.2386e-09	4580	EHJ69301.1	0	putative Insulin receptor precursor [Danaus plexippus]	--	--	--	K04527	INSR	insulin receptor	http://www.genome.jp/dbget-bin/www_bget?ko:K04527	O02466	674	2.58289e-70	Insulin-like peptide receptor OS=Branchiostoma lanceolatum PE=2 SV=1	PF07714//PF00069	Protein tyrosine kinase//Protein kinase domain	GO:0006468	protein phosphorylation	GO:0005524//GO:0004672	ATP binding//protein kinase activity	--	--	KOG4258	Insulin/growth factor receptor (contains protein kinase domain)
c64009_g2	2003.85	653.773	1.6159	2.1727e-12	1.3668e-09	684	ADI61817.1	9.32197e-25	endonuclease-reverse transcriptase [Bombyx mori]	FP340431.1	3.64313e-26	12E11_HaBAC_fin, Helicoverpa armigera BAC, pupae DNA	--	--	--	--	--	--	--	--	--	--	--	--	--	--	--	--	--	--
c54718_g1	3002.57	1208.32	1.3132	2.3318e-12	1.4584e-09	2841	XP_004928475.1	1.63897e-149	PREDICTED: multiple C2 and transmembrane domain-containing protein 1-like [Bombyx mori]>gi|827552546|ref|XP_012548034.1| PREDICTED: multiple C2 and transmembrane domain-containing protein 1-like [Bombyx mori]	--	--	--	--	--	--	--	Q6DN14	474	2.72037e-47	Multiple C2 and transmembrane domain-containing protein 1 OS=Homo sapiens GN=MCTP1 PE=2 SV=2	PF10391//PF00168//PF03083	Fingers domain of DNA polymerase lambda//C2 domain//Sugar efflux transporter for intercellular exchange	--	--	GO:0003677//GO:0005515//GO:0034061	DNA binding//protein binding//DNA polymerase activity	GO:0016021//GO:0005634	integral component of membrane//nucleus	KOG1030	Predicted Ca2+-dependent phospholipid-binding protein
c59746_g1	1464.98	457.173	1.6801	3.0575e-12	1.9014e-09	1945	XP_004927495.1	0	PREDICTED: organic cation transporter protein-like isoform X2 [Bombyx mori]	--	--	--	--	--	--	--	Q9VCA2	546	1.07292e-59	Organic cation transporter protein OS=Drosophila melanogaster GN=Orct PE=1 SV=1	PF07690//PF00083	Major Facilitator Superfamily//Sugar (and other) transporter	GO:0055085	transmembrane transport	GO:0022857	transmembrane transporter activity	GO:0016021	integral component of membrane	KOG0255	Synaptic vesicle transporter SVOP and related transporters (major facilitator superfamily)
c55258_g1	1237.69	3064.99	-1.3082	3.1719e-12	1.9612e-09	4272	XP_004931453.1	0	PREDICTED: 3-phosphoinositide-dependent protein kinase 1 isoform X1 [Bombyx mori]	AK382335.1	0	Bombyx mori mRNA, clone: fdpe13P09	K06276	PDPK1	3-phosphoinositide dependent protein kinase-1	http://www.genome.jp/dbget-bin/www_bget?ko:K06276	Q9W0V1	973	7.52801e-112	3-phosphoinositide-dependent protein kinase 1 OS=Drosophila melanogaster GN=Pdk1 PE=1 SV=4	PF05750//PF06293//PF00069//PF07714	Rubella capsid protein//Lipopolysaccharide kinase (Kdo/WaaP) family//Protein kinase domain//Protein tyrosine kinase	GO:0006468	protein phosphorylation	GO:0005524//GO:0004672//GO:0016773	ATP binding//protein kinase activity//phosphotransferase activity, alcohol group as acceptor	GO:0016020//GO:0019013//GO:0016021	membrane//viral nucleocapsid//integral component of membrane	KOG0592	3-phosphoinositide-dependent protein kinase (PDK1)
c45478_g1	115.69	1383.06	-3.5795	3.1948e-12	1.9641e-09	503	--	--	--	--	--	--	--	--	--	--	--	--	--	--	--	--	--	--	--	--	--	--	--	--
c51269_g2	56.4718	4.6811	3.5926	3.2218e-12	1.9696e-09	638	AFM77775.1	4.18109e-15	chymotrypsin-like serine protease 16 [Ostrinia nubilalis]	--	--	--	--	--	--	--	--	--	--	--	PF00089	Trypsin	GO:0006508	proteolysis	GO:0004252	serine-type endopeptidase activity	--	--	--	--
c64018_g1	3760.87	1374.64	1.452	3.4052e-12	2.0699e-09	4570	XP_011565931.1	2.12956e-150	PREDICTED: growth/differentiation factor 8-like [Plutella xylostella]	XM_011550839.1	6.30543e-106	PREDICTED: Plutella xylostella growth/differentiation factor 8-like (LOC105381168), mRNA	K05497	GDF8_11	growth differentiation factor 8/11	http://www.genome.jp/dbget-bin/www_bget?ko:K05497	Q8UWD7	567	5.82581e-62	Growth/differentiation factor 8 OS=Synoicus chinensis GN=MSTN PE=2 SV=1	PF00026//PF00019	Eukaryotic aspartyl protease//Transforming growth factor beta like domain	GO:0040007//GO:0006508//GO:0008283//GO:0007165	growth//proteolysis//cell proliferation//signal transduction	GO:0008083//GO:0004190	growth factor activity//aspartic-type endopeptidase activity	--	--	KOG3900	Transforming growth factor beta, bone morphogenetic protein and related proteins
c61292_g1	150.216	35.9724	2.0621	3.4635e-12	2.0937e-09	2093	NP_001266310.1	0	beta,beta-carotene 15,15'-monooxygenase-like [Bombyx mori]>gi|384402276|gb|AFH88673.1| predicted carotinoid oxygenase [Bombyx mori]	--	--	--	K18048	ninaB	carotenoid isomerooxygenase	http://www.genome.jp/dbget-bin/www_bget?ko:K18048	A8Y9I2	1912	0	Carotenoid isomerooxygenase OS=Galleria mellonella GN=ninaB PE=1 SV=1	PF00048	Small cytokines (intecrine/chemokine), interleukin-8 like	GO:0006955//GO:0006935//GO:0007165	immune response//chemotaxis//signal transduction	GO:0008009	chemokine activity	GO:0005576	extracellular region	--	--
c49402_g1	40.8431	170.988	-2.0657	4.7573e-12	2.8598e-09	884	XP_004928623.1	5.02579e-152	PREDICTED: chondroitin proteoglycan 2-like [Bombyx mori]	--	--	--	--	--	--	--	A8XWX5	142	1.36105e-08	Chondroitin proteoglycan 2 OS=Caenorhabditis briggsae GN=cpg-2 PE=3 SV=2	PF01607	Chitin binding Peritrophin-A domain	GO:0006030	chitin metabolic process	GO:0008061	chitin binding	GO:0005576	extracellular region	--	--
c58236_g1	58.9051	373.182	-2.6634	5.6681e-12	3.3885e-09	3378	XP_004927459.1	1.72953e-24	PREDICTED: uncharacterized protein LOC101736716 [Bombyx mori]>gi|512911631|ref|XP_004927460.1| PREDICTED: uncharacterized protein LOC101736716 [Bombyx mori]	XM_004927403.2	3.77531e-72	PREDICTED: Bombyx mori uncharacterized LOC101736716 (LOC101736716), transcript variant X2, mRNA	--	--	--	--	--	--	--	--	PF04277//PF15761//PF05887	Oxaloacetate decarboxylase, gamma chain//Immortalisation up-regulated protein//Procyclic acidic repetitive protein (PARP)	GO:0071436//GO:0006525//GO:0006090//GO:0006560//GO:0006814	sodium ion export//arginine metabolic process//pyruvate metabolic process//proline metabolic process//sodium ion transport	GO:0008948//GO:0015081	oxaloacetate decarboxylase activity//sodium ion transmembrane transporter activity	GO:0005634//GO:0016020	nucleus//membrane	--	--
c59242_g5	50.5587	3.62938	3.8002	6.3597e-12	3.781e-09	505	--	--	--	--	--	--	--	--	--	--	--	--	--	--	--	--	--	--	--	--	--	--	--	--
c61221_g3	1421.4	556.709	1.3523	6.713e-12	3.9692e-09	4476	XP_011554180.1	7.04531e-124	PREDICTED: probable peroxisomal acyl-coenzyme A oxidase 1 [Plutella xylostella]	KJ622085.1	6.7218e-46	Agrotis segetum clone 3960 putative peroxisomal acyl-CoA oxidase mRNA, partial cds	K00232	E1.3.3.6, ACOX1, ACOX3	acyl-CoA oxidase	http://www.genome.jp/dbget-bin/www_bget?ko:K00232	Q7KML2	785	5.33983e-88	Probable peroxisomal acyl-coenzyme A oxidase 1 OS=Drosophila melanogaster GN=CG5009 PE=1 SV=1	PF01756//PF02271//PF02770//PF01736//PF06253	Acyl-CoA oxidase//Ubiquinol-cytochrome C reductase complex 14kD subunit//Acyl-CoA dehydrogenase, middle domain//Polyomavirus agnoprotein//Trimethylamine methyltransferase (MTTB)	GO:0055114//GO:0006637//GO:0015948//GO:0006118//GO:0006635//GO:0006122	oxidation-reduction process//acyl-CoA metabolic process//methanogenesis//obsolete electron transport//fatty acid beta-oxidation//mitochondrial electron transport, ubiquinol to cytochrome c	GO:0003995//GO:0003997//GO:0008168//GO:0003677	acyl-CoA dehydrogenase activity//acyl-CoA oxidase activity//methyltransferase activity//DNA binding	GO:0005750//GO:0005777	mitochondrial respiratory chain complex III//peroxisome	KOG0136	Acyl-CoA oxidase
c49106_g1	57.1785	5.11794	3.4818	7.9135e-12	4.6536e-09	631	--	--	--	--	--	--	--	--	--	--	--	--	--	--	--	--	--	--	--	--	--	--	--	--
c65379_g1	1357.33	539.118	1.3321	8.3599e-12	4.8895e-09	5653	XP_011556465.1	0	PREDICTED: RNA-directed DNA polymerase from mobile element jockey-like [Plutella xylostella]	--	--	--	--	--	--	--	P21328	341	1.0498e-30	RNA-directed DNA polymerase from mobile element jockey OS=Drosophila melanogaster GN=pol PE=1 SV=1	PF04513//PF06320//PF06156//PF00038//PF06009	Baculovirus polyhedron envelope protein, PEP, C terminus//GCN5-like protein 1 (GCN5L1)//Protein of unknown function (DUF972)//Intermediate filament protein//Laminin Domain II	GO:0007155//GO:0006260	cell adhesion//DNA replication	GO:0005198	structural molecule activity	GO:0019031//GO:0019028//GO:0031083//GO:0005882	viral envelope//viral capsid//BLOC-1 complex//intermediate filament	KOG1075	FOG: Reverse transcriptase
c60242_g3	2348.39	957.956	1.2936	8.5675e-12	4.984e-09	914	--	--	--	--	--	--	--	--	--	--	--	--	--	--	--	--	--	--	--	--	--	--	--	--
c65771_g2	167.871	42.2111	1.9917	1.1171e-11	6.4639e-09	1131	--	--	--	--	--	--	--	--	--	--	--	--	--	--	PF01466	Skp1 family, dimerisation domain	GO:0006511	ubiquitin-dependent protein catabolic process	--	--	--	--	--	--
c64367_g1	647.73	239.963	1.4326	1.4329e-11	8.2471e-09	1202	--	--	--	--	--	--	--	--	--	--	--	--	--	--	--	--	--	--	--	--	--	--	--	--
c50391_g1	509.746	33.272	3.9374	1.5009e-11	8.5926e-09	1699	XP_012550979.1	6.706e-124	PREDICTED: uncharacterized protein LOC101745349 [Bombyx mori]	--	--	--	--	--	--	--	--	--	--	--	PF01466//PF04719//PF06293	Skp1 family, dimerisation domain//hTAFII28-like protein conserved region//Lipopolysaccharide kinase (Kdo/WaaP) family	GO:0006511//GO:0006367	ubiquitin-dependent protein catabolic process//transcription initiation from RNA polymerase II promoter	GO:0005524//GO:0016773	ATP binding//phosphotransferase activity, alcohol group as acceptor	GO:0005634//GO:0016020	nucleus//membrane	--	--
c49924_g1	135.558	31.152	2.1215	1.7016e-11	9.6905e-09	1154	XP_012545639.1	9.31632e-20	PREDICTED: uncharacterized protein LOC105841600 [Bombyx mori]	--	--	--	--	--	--	--	--	--	--	--	--	--	--	--	--	--	--	--	--	--
c63088_g4	85.9063	14.0741	2.6097	1.8416e-11	1.0433e-08	419	--	--	--	--	--	--	--	--	--	--	--	--	--	--	--	--	--	--	--	--	--	--	--	--
c65016_g1	12332.2	2911.39	2.0827	1.901e-11	1.0713e-08	4206	AHW57324.1	0	CYP321F3 [Chilo suppressalis]	KF701154.1	0	Chilo suppressalis CYP321F3 mRNA, complete cds	K07424	CYP3A	cytochrome P450, family 3, subfamily A	http://www.genome.jp/dbget-bin/www_bget?ko:K07424	O61387	546	6.77077e-58	Cytochrome P450 6B7 OS=Helicoverpa armigera GN=CYP6B7 PE=2 SV=1	PF00067	Cytochrome P450	GO:0055114	oxidation-reduction process	GO:0020037//GO:0016705//GO:0005506	heme binding//oxidoreductase activity, acting on paired donors, with incorporation or reduction of molecular oxygen//iron ion binding	--	--	KOG0158	Cytochrome P450 CYP3/CYP5/CYP6/CYP9 subfamilies
c50015_g1	140.92	32.5026	2.1163	2.0732e-11	1.1623e-08	319	--	--	--	--	--	--	--	--	--	--	--	--	--	--	--	--	--	--	--	--	--	--	--	--
c51809_g2	1195.56	68.3948	4.1277	2.1277e-11	1.1867e-08	1145	AFG17055.1	9.11914e-56	juvenile hormone binding protein [Omphisa fuscidentalis]	--	--	--	--	--	--	--	P15500	385	5.11196e-42	Juvenile hormone-binding protein (Fragment) OS=Manduca sexta GN=JHBP PE=1 SV=2	PF00538	linker histone H1 and H5 family	GO:0006334	nucleosome assembly	GO:0003677	DNA binding	GO:0000786//GO:0005634	nucleosome//nucleus	--	--
c55929_g1	13.1902	149.27	-3.5004	2.2566e-11	1.2521e-08	7861	EHJ76252.1	0	hypothetical protein KGM_00314 [Danaus plexippus]	--	--	--	--	--	--	--	--	--	--	--	PF02166//PF07941	Androgen receptor//Potassium channel Kv1.4 tandem inactivation domain	GO:0030521//GO:0006813//GO:0007165//GO:0006355	androgen receptor signaling pathway//potassium ion transport//signal transduction//regulation of transcription, DNA-templated	GO:0030955//GO:0003677//GO:0005249//GO:0005496//GO:0004882	potassium ion binding//DNA binding//voltage-gated potassium channel activity//steroid binding//androgen receptor activity	GO:0008076//GO:0005634//GO:0016021	voltage-gated potassium channel complex//nucleus//integral component of membrane	--	--
c53080_g1	3867.25	935.662	2.0472	2.5716e-11	1.4197e-08	1682	XP_004932641.1	0	PREDICTED: uncharacterized protein LOC101743953 [Bombyx mori]	--	--	--	--	--	--	--	--	--	--	--	PF03490	Variant-surface-glycoprotein phospholipase C	GO:0006650	glycerophospholipid metabolic process	GO:0047396	glycosylphosphatidylinositol diacylglycerol-lyase activity	--	--	--	--
c61202_g5	3649	8525.87	-1.2243	2.6424e-11	1.4514e-08	718	ADM26737.1	2.40743e-132	heat shock protein 90 [Ostrinia furnacalis]	AB206477.1	0	Chilo suppressalis hsp90 mRNA for heat shock protein 90, complete cds	K04079	htpG, HSP90A	molecular chaperone HtpG	http://www.genome.jp/dbget-bin/www_bget?ko:K04079	Q9BLC5	988	6.68293e-128	Heat shock protein 83 OS=Bombyx mori GN=Hsp83 PE=1 SV=1	--	--	--	--	--	--	--	--	KOG0019	Molecular chaperone (HSP90 family)
c52174_g1	190.875	52.2157	1.8701	2.735e-11	1.4946e-08	1339	AEW46874.1	0	seminal fluid protein CSSFP024 [Chilo suppressalis]	JN033721.1	0	Chilo suppressalis seminal fluid protein CSSFP024 mRNA, complete cds	--	--	--	--	P13582	290	3.10144e-35	Serine protease easter OS=Drosophila melanogaster GN=ea PE=1 SV=3	PF00089	Trypsin	GO:0006508	proteolysis	GO:0004252	serine-type endopeptidase activity	--	--	KOG3627	Trypsin
c58317_g2	4223.7	1579.61	1.4189	2.8995e-11	1.5766e-08	1363	XP_004923510.1	7.68918e-82	PREDICTED: protein lethal(2)essential for life-like [Bombyx mori]	--	--	--	K09542	CRYAB	crystallin, alpha B	http://www.genome.jp/dbget-bin/www_bget?ko:K09542	P82147	376	9.54127e-41	Protein lethal(2)essential for life OS=Drosophila melanogaster GN=l(2)efl PE=1 SV=1	PF00525	Alpha crystallin A chain, N terminal	GO:0007423	sensory organ development	GO:0005212	structural constituent of eye lens	--	--	KOG3591	Alpha crystallins
c51809_g1	1307.55	28.4052	5.5246	3.0529e-11	1.6517e-08	1139	AFG17055.1	1.69875e-53	juvenile hormone binding protein [Omphisa fuscidentalis]	--	--	--	--	--	--	--	P15500	372	3.00212e-40	Juvenile hormone-binding protein (Fragment) OS=Manduca sexta GN=JHBP PE=1 SV=2	--	--	--	--	--	--	--	--	--	--
c60316_g1	2820.69	6561.94	-1.2181	3.1035e-11	1.6707e-08	2531	AGG36457.1	0	glycosyltransferase 2 [Chilo suppressalis]	--	--	--	K00699	UGT	glucuronosyltransferase	http://www.genome.jp/dbget-bin/www_bget?ko:K00699	Q88168	815	1.08523e-96	Ecdysteroid UDP-glucosyltransferase OS=Spodoptera littoralis nuclear polyhedrosis virus GN=EGT PE=3 SV=1	PF00201//PF04101	UDP-glucoronosyl and UDP-glucosyl transferase//Glycosyltransferase family 28 C-terminal domain	GO:0008152	metabolic process	GO:0016758	transferase activity, transferring hexosyl groups	--	--	KOG1192	UDP-glucuronosyl and UDP-glucosyl transferase
c56516_g1	119938	49885.9	1.2656	3.2743e-11	1.7539e-08	840	--	--	--	--	--	--	--	--	--	--	--	--	--	--	--	--	--	--	--	--	--	--	--	--
c53669_g1	7.21923	121.685	-4.0752	3.5657e-11	1.9006e-08	1667	XP_004929353.1	0	PREDICTED: lipase 3-like [Bombyx mori]	XM_001864441.1	2.6154e-06	Culex quinquefasciatus lysosomal acid lipase, mRNA	K14452	LIPF	gastric triacylglycerol lipase	http://www.genome.jp/dbget-bin/www_bget?ko:K14452	O46108	912	1.00934e-115	Lipase 3 OS=Drosophila melanogaster GN=Lip3 PE=2 SV=1	PF04083//PF12011//PF01738//PF02230	Partial alpha/beta-hydrolase lipase region//Domain of unknown function (DUF3503)//Dienelactone hydrolase family//Phospholipase/Carboxylesterase	GO:0006629	lipid metabolic process	GO:0017111//GO:0016787	nucleoside-triphosphatase activity//hydrolase activity	--	--	KOG2624	Triglyceride lipase-cholesterol esterase
c62251_g1	8474.18	3196.46	1.4066	3.5844e-11	1.9012e-08	2455	AFK64822.1	2.18741e-173	trypsin-like proteinase [Chilo suppressalis]	JN315758.1	0	Chilo suppressalis isolate CT002 trypsin-like proteinase mRNA, complete cds	--	--	--	--	Q7SIG2	392	3.19884e-41	Chymotrypsin-1 OS=Solenopsis invicta PE=1 SV=1	PF00089	Trypsin	GO:0006508	proteolysis	GO:0004252	serine-type endopeptidase activity	--	--	KOG3627	Trypsin
c53275_g1	1798.44	665.69	1.4338	3.8315e-11	2.0223e-08	1417	XP_011550937.1	3.69775e-102	PREDICTED: osteopetrosis-associated transmembrane protein 1 [Plutella xylostella]	--	--	--	--	--	--	--	Q86WC4	242	3.06411e-21	Osteopetrosis-associated transmembrane protein 1 OS=Homo sapiens GN=OSTM1 PE=1 SV=1	--	--	--	--	--	--	--	--	KOG4617	Uncharacterized conserved protein
c56776_g1	697.101	212.477	1.7141	4.0782e-11	2.1421e-08	697	--	--	--	AC239115.1	2.93426e-12	Bicyclus anynana clone BA_Ba19O01, complete sequence	--	--	--	--	--	--	--	--	--	--	--	--	--	--	--	--	--	--
c35316_g1	66.7379	0	Inf	4.9586e-11	2.5919e-08	947	EHJ74055.1	2.58481e-166	hypothetical protein KGM_18591 [Danaus plexippus]	--	--	--	--	--	--	--	--	--	--	--	--	--	--	--	--	--	--	--	--	--
c44109_g1	109.432	0.285005	8.5848	5.4904e-11	2.8561e-08	3863	--	--	--	--	--	--	--	--	--	--	Q8JPR2	721	5.94037e-76	RNA-directed RNA polymerase L OS=Bunyavirus La Crosse (isolate Human/United States/L78/1978) GN=L PE=3 SV=1	PF00346//PF16588//PF01134//PF04196	Respiratory-chain NADH dehydrogenase, 49 Kd subunit//C2H2 zinc-finger//Glucose inhibited division protein A//Bunyavirus RNA dependent RNA polymerase	GO:0006351//GO:0006144//GO:0055114//GO:0008033//GO:0019079	transcription, DNA-templated//purine nucleobase metabolic process//oxidation-reduction process//tRNA processing//viral genome replication	GO:0050660//GO:0003968//GO:0016651//GO:0003676//GO:0051287//GO:0008270//GO:0048038	flavin adenine dinucleotide binding//RNA-directed RNA polymerase activity//oxidoreductase activity, acting on NAD(P)H//nucleic acid binding//NAD binding//zinc ion binding//quinone binding	GO:0031379	RNA-directed RNA polymerase complex	--	--
c60282_g1	459.489	84.7339	2.439	6.761e-11	3.5003e-08	2048	--	--	--	--	--	--	--	--	--	--	--	--	--	--	PF17051	Cytochrome C oxidase assembly factor 2	GO:0033617	mitochondrial respiratory chain complex IV assembly	--	--	--	--	--	--
c65050_g1	987.724	401.697	1.298	6.9892e-11	3.6012e-08	5608	ADI61831.1	0	endonuclease-reverse transcriptase [Bombyx mori]	--	--	--	--	--	--	--	O02751	322	5.16306e-29	Craniofacial development protein 2 OS=Bos taurus GN=CFDP2 PE=1 SV=2	PF01609//PF02285//PF10186//PF04827//PF07353	Transposase DDE domain//Cytochrome oxidase c subunit VIII//Vacuolar sorting 38 and autophagy-related subunit 14//Plant transposon protein//Uroplakin II	GO:0010508//GO:0015992//GO:0061024//GO:0006313//GO:0006123	positive regulation of autophagy//proton transport//membrane organization//transposition, DNA-mediated//mitochondrial electron transport, cytochrome c to oxygen	GO:0004803//GO:0003677//GO:0004129//GO:0016788	transposase activity//DNA binding//cytochrome-c oxidase activity//hydrolase activity, acting on ester bonds	GO:0045277//GO:0030176	respiratory chain complex IV//integral component of endoplasmic reticulum membrane	KOG1075	FOG: Reverse transcriptase
c61202_g1	11935.5	27148.8	-1.1856	7.032e-11	3.6061e-08	1831	ADK55516.1	0	heat shock protein 90 [Spodoptera litura]>gi|304368177|gb|ADM26738.1| heat shock protein 90 [Spodoptera litura]	AB206477.1	0	Chilo suppressalis hsp90 mRNA for heat shock protein 90, complete cds	K04079	htpG, HSP90A	molecular chaperone HtpG	http://www.genome.jp/dbget-bin/www_bget?ko:K04079	Q9BLC5	2164	0	Heat shock protein 83 OS=Bombyx mori GN=Hsp83 PE=1 SV=1	PF00183//PF03896	Hsp90 protein//Translocon-associated protein (TRAP), alpha subunit	GO:0006457//GO:0006950	protein folding//response to stress	GO:0051082//GO:0005524	unfolded protein binding//ATP binding	GO:0005789	endoplasmic reticulum membrane	KOG0019	Molecular chaperone (HSP90 family)
c60576_g1	2111.02	7674.25	-1.8621	7.211e-11	3.6805e-08	5314	EHJ68659.1	0	teashirt-like protein [Danaus plexippus]	XM_012694048.1	0	PREDICTED: Bombyx mori protein tiptop-like (LOC101737217), mRNA	--	--	--	--	Q9U3V5	1087	2.39905e-124	Protein tiptop OS=Drosophila melanogaster GN=tio PE=2 SV=2	PF09788//PF00096//PF13912	Transmembrane protein 55A//Zinc finger, C2H2 type//C2H2-type zinc finger	GO:0046856	phosphatidylinositol dephosphorylation	GO:0034597//GO:0046872	phosphatidylinositol-4,5-bisphosphate 4-phosphatase activity//metal ion binding	--	--	--	--
c50033_g2	229.844	2033.11	-3.145	8.0125e-11	4.0703e-08	353	--	--	--	--	--	--	--	--	--	--	--	--	--	--	--	--	--	--	--	--	--	--	--	--
c59035_g2	69.5038	9.63221	2.8512	8.2373e-11	4.1649e-08	738	--	--	--	--	--	--	--	--	--	--	--	--	--	--	--	--	--	--	--	--	--	--	--	--
c57094_g1	10.7848	75.8379	-2.8139	9.3915e-11	4.7264e-08	3037	XP_012553045.1	0	PREDICTED: uncharacterized protein LOC101736353 [Bombyx mori]	XM_011571009.1	9.2278e-88	PREDICTED: Plutella xylostella uncharacterized LOC105398770 (LOC105398770), transcript variant X3, mRNA	--	--	--	--	--	--	--	--	PF01607	Chitin binding Peritrophin-A domain	GO:0006030	chitin metabolic process	GO:0008061	chitin binding	GO:0005576	extracellular region	--	--
c59665_g1	588.606	225.943	1.3813	1.1461e-10	5.7411e-08	2562	AFC35300.1	3.01311e-53	diapause associated protein 1 [Antheraea pernyi]	--	--	--	K04565	SOD1	superoxide dismutase, Cu-Zn family	http://www.genome.jp/dbget-bin/www_bget?ko:K04565	P22233	318	8.44089e-32	Superoxide dismutase [Cu-Zn] OS=Spinacia oleracea GN=SODCC PE=2 SV=1	PF00080//PF00863	Copper/zinc superoxide dismutase (SODC)//Peptidase family C4	GO:0006508//GO:0006801//GO:0055114	proteolysis//superoxide metabolic process//oxidation-reduction process	GO:0008234//GO:0046872	cysteine-type peptidase activity//metal ion binding	--	--	KOG0441	Cu2+/Zn2+ superoxide dismutase SOD1
c39123_g1	232.703	71.4492	1.7035	1.1986e-10	5.9765e-08	1022	AII16887.1	4.94993e-57	microsomal glutathione S-transferase [Antheraea yamamai]	--	--	--	K00799	GST, gst	glutathione S-transferase	http://www.genome.jp/dbget-bin/www_bget?ko:K00799	P10620	220	4.55274e-20	Microsomal glutathione S-transferase 1 OS=Homo sapiens GN=MGST1 PE=1 SV=1	--	--	--	--	--	--	--	--	--	--
c50469_g1	772.967	262.02	1.5607	1.2057e-10	5.9843e-08	814	BAM19037.1	1.98574e-108	simila to CG9917 [Papilio polytes]	--	--	--	--	--	--	--	P83632	887	1.8139e-118	27 kDa hemolymph protein OS=Galleria mellonella PE=1 SV=1	--	--	--	--	--	--	--	--	--	--
c48888_g1	0.773648	35.5448	-5.5218	1.259e-10	6.2203e-08	1444	AEW46914.1	0	seminal fluid protein CSSFP066 [Chilo suppressalis]	JN033761.1	0	Chilo suppressalis seminal fluid protein CSSFP066 mRNA, partial cds	--	--	--	--	O76879	149	2.04805e-09	Circadian clock-controlled protein OS=Drosophila melanogaster GN=anon-3B1.2 PE=2 SV=2	--	--	--	--	--	--	--	--	--	--
c58790_g3	25.1417	115.143	-2.1953	1.2652e-10	6.2229e-08	533	--	--	--	--	--	--	--	--	--	--	--	--	--	--	--	--	--	--	--	--	--	--	--	--
c63940_g1	7003.53	3062.14	1.1935	1.4127e-10	6.9164e-08	2658	XP_011556087.1	0	PREDICTED: solute carrier family 28 member 3-like [Plutella xylostella]	--	--	--	K11536	SLC28A	pyrimidine nucleoside transport protein	http://www.genome.jp/dbget-bin/www_bget?ko:K11536	Q9MZT2	787	7.70726e-91	Sodium/nucleoside cotransporter 1 OS=Oryctolagus cuniculus GN=SLC28A1 PE=2 SV=1	--	--	--	--	--	--	--	--	KOG3747	Concentrative Na+-nucleoside cotransporter CNT1/CNT2
c64042_g1	52.9745	186.158	-1.8132	1.5669e-10	7.637e-08	1795	KMQ83242.1	4.19129e-10	transposable element tc3 transposase [Lasius niger]	--	--	--	--	--	--	--	--	--	--	--	PF02362//PF08220//PF01498	B3 DNA binding domain//DeoR-like helix-turn-helix domain//Transposase	GO:0006355//GO:0015074//GO:0006313	regulation of transcription, DNA-templated//DNA integration//transposition, DNA-mediated	GO:0003700//GO:0003677	transcription factor activity, sequence-specific DNA binding//DNA binding	GO:0005622//GO:0005667	intracellular//transcription factor complex	--	--
c55891_g1	346.904	84.2758	2.0413	1.6546e-10	8.0286e-08	3226	XP_011860022.1	1.33415e-105	PREDICTED: transposable element P transposase isoform X3 [Vollenhovia emeryi]	--	--	--	--	--	--	--	Q7M3K2	348	4.26751e-32	Transposable element P transposase OS=Drosophila melanogaster GN=T PE=1 SV=2	PF05485	THAP domain	--	--	GO:0003676	nucleic acid binding	--	--	--	--
c55505_g2	7.62357	78.9309	-3.3721	1.8455e-10	8.9147e-08	1083	BAM17981.1	5.37251e-112	C-type lectin - mannose binding [Papilio xuthus]	--	--	--	--	--	--	--	Q9N1X4	181	2.46905e-13	Pulmonary surfactant-associated protein D OS=Sus scrofa GN=SFTPD PE=1 SV=1	--	--	--	--	--	--	--	--	KOG4297	C-type lectin
c56998_g1	71.9179	10.8694	2.7261	2.0679e-10	9.8567e-08	937	XP_004922754.1	2.27346e-108	PREDICTED: phosphatidylethanolamine-binding protein homolog F40A3.3-like [Bombyx mori]>gi|512891728|ref|XP_004922755.1| PREDICTED: phosphatidylethanolamine-binding protein homolog F40A3.3-like [Bombyx mori]	--	--	--	--	--	--	--	O16264	507	8.43301e-61	Phosphatidylethanolamine-binding protein homolog F40A3.3 OS=Caenorhabditis elegans GN=F40A3.3 PE=3 SV=1	--	--	--	--	--	--	--	--	KOG3346	Phosphatidylethanolamine binding protein
c61615_g3	15361.8	6853.21	1.1645	2.0646e-10	9.8567e-08	3903	AIY69029.1	0	carboxyl/choline esterase [Chilo suppressalis]	KJ023201.1	0	Chilo suppressalis isolate CsuEst3 carboxyl/choline esterase mRNA, complete cds	--	--	--	--	P35502	494	9.77418e-51	Esterase FE4 OS=Myzus persicae PE=1 SV=1	PF07859//PF00149//PF00326//PF10503	alpha/beta hydrolase fold//Calcineurin-like phosphoesterase//Prolyl oligopeptidase family//Esterase PHB depolymerase	GO:0008152//GO:0006508	metabolic process//proteolysis	GO:0016787//GO:0008236	hydrolase activity//serine-type peptidase activity	GO:0005576	extracellular region	KOG1516	Carboxylesterase and related proteins
c62601_g2	124.47	28.784	2.1125	2.0542e-10	9.8567e-08	3571	XP_004923856.1	0	PREDICTED: piggyBac transposable element-derived protein 4-like isoform X1 [Bombyx mori]	AB455814.1	0	Bombyx mori DNA, transposable element: BmpiggyBac-MER85	--	--	--	--	Q96DM1	715	3.1194e-80	PiggyBac transposable element-derived protein 4 OS=Homo sapiens GN=PGBD4 PE=2 SV=3	PF01780	Ribosomal L37ae protein family	GO:0042254//GO:0006412	ribosome biogenesis//translation	GO:0003735	structural constituent of ribosome	GO:0005622//GO:0005840	intracellular//ribosome	--	--
c57220_g1	9768.92	2375.3	2.0401	2.1264e-10	1.0091e-07	844	AGM53636.1	6.11477e-29	histone H4, partial [Orcula dolium]	XM_007253002.1	9.41876e-53	PREDICTED: Astyanax mexicanus histone H4-like (LOC103030673), partial mRNA	K11254	H4	histone H4	http://www.genome.jp/dbget-bin/www_bget?ko:K11254	Q8MTV8	286	4.37824e-30	Histone H4 OS=Aplysia californica GN=His.H4 PE=3 SV=3	--	--	--	--	--	--	--	--	KOG3467	Histone H4
c56748_g1	501.451	191.332	1.39	2.144e-10	1.0131e-07	718	--	--	--	--	--	--	--	--	--	--	--	--	--	--	--	--	--	--	--	--	--	--	--	--
c65406_g3	2.00783	41.6346	-4.3741	2.181e-10	1.0261e-07	1328	XP_011560032.1	7.34576e-159	PREDICTED: LOW QUALITY PROTEIN: uncharacterized protein LOC105390427, partial [Plutella xylostella]	--	--	--	K19511	PXDN, VPO1	peroxidase	http://www.genome.jp/dbget-bin/www_bget?ko:K19511	Q9VEG6	411	5.09717e-42	Chorion peroxidase OS=Drosophila melanogaster GN=Pxt PE=2 SV=3	PF05699	hAT family C-terminal dimerisation region	--	--	GO:0046983	protein dimerization activity	--	--	KOG2408	Peroxidase/oxygenase
c63256_g1	120.926	379.516	-1.65	2.3885e-10	1.1188e-07	3436	XP_315863.3	4.57174e-165	AGAP005839-PA [Anopheles gambiae str. PEST]>gi|157015763|gb|EAA11941.4| AGAP005839-PA [Anopheles gambiae str. PEST]	--	--	--	K08220	FLVCR, SLC49A1_2	MFS transporter, FLVCR family, feline leukemia virus subgroup C receptor-related protein	http://www.genome.jp/dbget-bin/www_bget?ko:K08220	O01735	1019	9.01494e-123	Uncharacterized MFS-type transporter C09D4.1 OS=Caenorhabditis elegans GN=C09D4.1 PE=3 SV=2	PF00083//PF07690//PF03137	Sugar (and other) transporter//Major Facilitator Superfamily//Organic Anion Transporter Polypeptide (OATP) family	GO:0006810//GO:0055085	transport//transmembrane transport	GO:0022857//GO:0005215	transmembrane transporter activity//transporter activity	GO:0016021//GO:0016020	integral component of membrane//membrane	KOG2563	Permease of the major facilitator superfamily
c57648_g2	13586.4	6146.57	1.1443	2.6969e-10	1.2578e-07	522	XP_011549713.1	6.21006e-28	PREDICTED: mucin-2-like [Plutella xylostella]	--	--	--	--	--	--	--	--	--	--	--	PF01607	Chitin binding Peritrophin-A domain	GO:0006030	chitin metabolic process	GO:0008061	chitin binding	GO:0005576	extracellular region	--	--
c62304_g2	665.076	267.087	1.3162	2.7669e-10	1.2849e-07	2203	XP_004928253.1	1.57568e-70	PREDICTED: uncharacterized protein LOC101746574 [Bombyx mori]	--	--	--	--	--	--	--	--	--	--	--	PF03188	Eukaryotic cytochrome b561	--	--	--	--	GO:0016021	integral component of membrane	--	--
c56854_g1	264.778	88.2533	1.5851	2.9024e-10	1.3421e-07	1286	XP_004927388.1	3.42324e-25	PREDICTED: uncharacterized protein LOC101736890 [Bombyx mori]	--	--	--	--	--	--	--	--	--	--	--	PF01299	Lysosome-associated membrane glycoprotein (Lamp)	--	--	--	--	GO:0016020	membrane	--	--
c51930_g3	2425.7	783.942	1.6296	3.1292e-10	1.4408e-07	301	AAP33177.1	9.71841e-19	peritrophin 1 [Mamestra configurata]	--	--	--	--	--	--	--	--	--	--	--	PF00943//PF01607//PF06964	Alphavirus E2 glycoprotein//Chitin binding Peritrophin-A domain//Alpha-L-arabinofuranosidase C-terminus	GO:0005975//GO:0009117//GO:0006030//GO:0046373	carbohydrate metabolic process//nucleotide metabolic process//chitin metabolic process//L-arabinose metabolic process	GO:0005198//GO:0008061//GO:0046556	structural molecule activity//chitin binding//alpha-L-arabinofuranosidase activity	GO:0005576//GO:0019028	extracellular region//viral capsid	--	--
c56939_g1	1002	249.054	2.0083	3.4021e-10	1.5598e-07	654	--	--	--	--	--	--	--	--	--	--	--	--	--	--	--	--	--	--	--	--	--	--	--	--
c59842_g1	246.762	80.3367	1.619	3.6818e-10	1.6809e-07	564	--	--	--	--	--	--	--	--	--	--	--	--	--	--	--	--	--	--	--	--	--	--	--	--
c62375_g2	2.76396	44.1421	-3.9973	3.7634e-10	1.711e-07	1393	--	--	--	--	--	--	--	--	--	--	--	--	--	--	--	--	--	--	--	--	--	--	--	--
c59627_g3	4862.48	2028.66	1.2612	3.9693e-10	1.797e-07	4822	AIN34701.1	0	fatty alcohol acetyltransferase [Agrotis segetum]	--	--	--	K00637	E2.3.1.26, SOAT	sterol O-acyltransferase	http://www.genome.jp/dbget-bin/www_bget?ko:K00637	Q61263	649	5.36091e-71	Sterol O-acyltransferase 1 OS=Mus musculus GN=Soat1 PE=1 SV=2	--	--	--	--	--	--	--	--	KOG0380	Sterol O-acyltransferase/Diacylglycerol O-acyltransferase
c57567_g1	2814.46	1204.08	1.2249	4.4473e-10	2.005e-07	2089	XP_004926374.1	2.62978e-172	PREDICTED: glycine N-methyltransferase-like [Bombyx mori]	--	--	--	K00552	GNMT	glycine N-methyltransferase	http://www.genome.jp/dbget-bin/www_bget?ko:K00552	P13255	856	3.37842e-107	Glycine N-methyltransferase OS=Rattus norvegicus GN=Gnmt PE=1 SV=2	PF05724//PF05175//PF08241//PF01209//PF01135//PF00325//PF07757	Thiopurine S-methyltransferase (TPMT)//Methyltransferase small domain//Methyltransferase domain//ubiE/COQ5 methyltransferase family//Protein-L-isoaspartate(D-aspartate) O-methyltransferase (PCMT)//Bacterial regulatory proteins, crp family//Predicted AdoMet-dependent methyltransferase	GO:0006355//GO:0008152//GO:0046500//GO:0006464//GO:0006479	regulation of transcription, DNA-templated//metabolic process//S-adenosylmethionine metabolic process//cellular protein modification process//protein methylation	GO:0008168//GO:0004719//GO:0008757//GO:0003677	methyltransferase activity//protein-L-isoaspartate (D-aspartate) O-methyltransferase activity//S-adenosylmethionine-dependent methyltransferase activity//DNA binding	--	--	--	--
c64165_g1	634.851	254.338	1.3197	4.7803e-10	2.1462e-07	2724	ADZ95942.1	1.57769e-24	reverse transcriptase, partial [Oeneis sculda]>gi|326578793|gb|ADZ95943.1| reverse transcriptase, partial [Oeneis sculda]	--	--	--	--	--	--	--	Q9NBX4	124	1.8224e-07	Probable RNA-directed DNA polymerase from transposon X-element OS=Drosophila melanogaster GN=X-element\ORF2 PE=3 SV=1	--	--	--	--	--	--	--	--	--	--
c50526_g1	17879.5	8058.86	1.1497	5.2279e-10	2.3339e-07	2635	EHJ66063.1	4.50041e-77	hypothetical protein KGM_17464 [Danaus plexippus]	--	--	--	--	--	--	--	--	--	--	--	--	--	--	--	--	--	--	--	--	--
c62609_g1	12822.1	5927.93	1.113	5.2415e-10	2.3339e-07	4707	XP_011563595.1	0	PREDICTED: uncharacterized protein LOC105393518 [Plutella xylostella]	--	--	--	K14452	LIPF	gastric triacylglycerol lipase	http://www.genome.jp/dbget-bin/www_bget?ko:K14452	O46108	737	1.82427e-84	Lipase 3 OS=Drosophila melanogaster GN=Lip3 PE=2 SV=1	PF06367//PF06736//PF04083	Diaphanous FH3 Domain//Protein of unknown function (DUF1211)//Partial alpha/beta-hydrolase lipase region	GO:0006813//GO:0006629//GO:0016043	potassium ion transport//lipid metabolic process//cellular component organization	GO:0003779//GO:0005267	actin binding//potassium channel activity	--	--	KOG2624	Triglyceride lipase-cholesterol esterase
c62634_g3	4643.12	2103.81	1.1421	5.6281e-10	2.4958e-07	398	AAN63949.1	1.63253e-20	peritrophic matrix insect intestinal mucin [Plutella xylostella]	--	--	--	--	--	--	--	O76217	113	1.11921e-06	Peritrophin-1 OS=Anopheles gambiae GN=Aper1 PE=2 SV=2	PF01607//PF08168	Chitin binding Peritrophin-A domain//NUC205 domain	GO:0006030	chitin metabolic process	GO:0008061	chitin binding	GO:0005576//GO:0005634	extracellular region//nucleus	--	--
c37729_g1	1486.54	608.019	1.2898	5.8175e-10	2.5693e-07	255	ABW06596.1	1.25792e-20	intestinal mucin [Spodoptera exigua]	--	--	--	--	--	--	--	O76217	106	3.35587e-06	Peritrophin-1 OS=Anopheles gambiae GN=Aper1 PE=2 SV=2	PF01607//PF03427	Chitin binding Peritrophin-A domain//Carbohydrate binding domain (family 19)	GO:0006030//GO:0006032	chitin metabolic process//chitin catabolic process	GO:0008061	chitin binding	GO:0005576	extracellular region	--	--
c65922_g1	2537.52	1112.22	1.19	6.2521e-10	2.75e-07	2251	XP_011562641.1	0	PREDICTED: solute carrier family 10 member 6-like [Plutella xylostella]>gi|768441796|ref|XP_011562642.1| PREDICTED: solute carrier family 10 member 6-like [Plutella xylostella]>gi|768441798|ref|XP_011562643.1| PREDICTED: solute carrier family 10 member 6-like [Plutella xylostella]	--	--	--	K14343	SLC10A3_5	solute carrier family 10 (sodium/bile acid cotransporter), member 3/5	http://www.genome.jp/dbget-bin/www_bget?ko:K14343	P09131	334	1.37263e-31	P3 protein OS=Homo sapiens GN=SLC10A3 PE=2 SV=1	PF01758	Sodium Bile acid symporter family	--	--	--	--	GO:0016020	membrane	KOG2718	Na+-bile acid cotransporter
c58822_g3	6352.45	1646.39	1.948	6.4113e-10	2.8086e-07	1073	XP_004922423.1	6.04706e-25	PREDICTED: BCL-6 corepressor-like protein 1 [Bombyx mori]	--	--	--	--	--	--	--	--	--	--	--	--	--	--	--	--	--	--	--	--	--
c57725_g1	43.8852	158.288	-1.8507	6.5398e-10	2.8533e-07	1997	--	--	--	--	--	--	--	--	--	--	--	--	--	--	PF01186	Lysyl oxidase	GO:0055114	oxidation-reduction process	GO:0005507//GO:0016641	copper ion binding//oxidoreductase activity, acting on the CH-NH2 group of donors, oxygen as acceptor	--	--	--	--
c57302_g1	10.7727	70.9582	-2.7196	6.5665e-10	2.8535e-07	2584	XP_012553393.1	3.11878e-123	PREDICTED: mucin-5AC [Bombyx mori]	--	--	--	--	--	--	--	--	--	--	--	--	--	--	--	--	--	--	--	--	--
c60780_g1	5799.3	2634.38	1.1384	6.9043e-10	2.9883e-07	1829	NP_001159620.1	1.06398e-177	juvenile hormone epoxide hydrolase-like protein 4 [Bombyx mori]>gi|255977198|dbj|BAH97091.1| juvenile hormone epoxide hydrolase-like protein 4 [Bombyx mori]	--	--	--	K10719	JHEH	juvenile hormone epoxide hydrolase	http://www.genome.jp/dbget-bin/www_bget?ko:K10719	Q6U6J0	1122	1.33731e-145	Juvenile hormone epoxide hydrolase OS=Bombyx mori GN=JHEH PE=1 SV=1	--	--	--	--	GO:0016787	hydrolase activity	--	--	--	--
c53568_g1	43261.5	19576.1	1.144	7.1502e-10	3.0701e-07	1170	AAN63949.1	1.70245e-22	peritrophic matrix insect intestinal mucin [Plutella xylostella]	--	--	--	--	--	--	--	--	--	--	--	PF01607//PF00331//PF03796	Chitin binding Peritrophin-A domain//Glycosyl hydrolase family 10//DnaB-like helicase C terminal domain	GO:0006030//GO:0006260//GO:0005975	chitin metabolic process//DNA replication//carbohydrate metabolic process	GO:0004553//GO:0005524//GO:0003678//GO:0008061	hydrolase activity, hydrolyzing O-glycosyl compounds//ATP binding//DNA helicase activity//chitin binding	GO:0005576//GO:0005657	extracellular region//replication fork	--	--
c59382_g2	208348	95397	1.127	7.1255e-10	3.0701e-07	2078	ACB54935.1	0	chitin deacetylase [Helicoverpa armigera]	--	--	--	--	--	--	--	--	--	--	--	PF10417//PF01522	C-terminal domain of 1-Cys peroxiredoxin//Polysaccharide deacetylase	GO:0006807//GO:0005975//GO:0055114	nitrogen compound metabolic process//carbohydrate metabolic process//oxidation-reduction process	GO:0051920//GO:0016810	peroxiredoxin activity//hydrolase activity, acting on carbon-nitrogen (but not peptide) bonds	--	--	--	--
c59760_g2	468.423	154.87	1.5968	7.1945e-10	3.0769e-07	1238	--	--	--	--	--	--	--	--	--	--	--	--	--	--	--	--	--	--	--	--	--	--	--	--
c47797_g2	12639	5863.34	1.1081	7.4191e-10	3.1605e-07	512	--	--	--	--	--	--	--	--	--	--	--	--	--	--	--	--	--	--	--	--	--	--	--	--
c59880_g1	133.377	35.0406	1.9284	8.4322e-10	3.578e-07	2091	XP_004922812.1	1.0034e-27	PREDICTED: zinc carboxypeptidase-like [Bombyx mori]	--	--	--	--	--	--	--	--	--	--	--	--	--	--	--	--	--	--	--	KOG2650	Zinc carboxypeptidase
c61783_g1	570.233	61.5821	3.211	9.2166e-10	3.8955e-07	2040	XP_004926386.1	8.21319e-157	PREDICTED: facilitated trehalose transporter Tret1-like isoform X1 [Bombyx mori]	--	--	--	--	--	--	--	B0WC46	419	1.00833e-42	Facilitated trehalose transporter Tret1 OS=Culex quinquefasciatus GN=Tret1 PE=3 SV=1	PF07690//PF00083	Major Facilitator Superfamily//Sugar (and other) transporter	GO:0055085	transmembrane transport	GO:0022857	transmembrane transporter activity	GO:0016021	integral component of membrane	KOG0254	Predicted transporter (major facilitator superfamily)
c46573_g1	33.1176	4367.66	-7.0431	9.4707e-10	3.9874e-07	883	BAM18879.1	5.58466e-36	cuticular protein PpolCPT3 [Papilio polytes]	AK382984.1	1.10075e-156	Bombyx mori mRNA, clone: fepM16P07	--	--	--	--	--	--	--	--	--	--	--	--	--	--	--	--	--	--
c66049_g1	96954.7	44621.9	1.1196	9.6964e-10	4.0666e-07	5558	XP_012551842.1	1.94304e-19	PREDICTED: mucin-2 [Bombyx mori]	--	--	--	--	--	--	--	--	--	--	--	PF01607//PF01821	Chitin binding Peritrophin-A domain//Anaphylotoxin-like domain	GO:0006030	chitin metabolic process	GO:0008061	chitin binding	GO:0005576	extracellular region	--	--
c48515_g2	27.1469	0.570011	5.5737	9.813e-10	4.0996e-07	661	NP_001182633.1	2.83697e-59	ionotropic GABA-aminobutyric acid receptor GRD [Bombyx mori]>gi|306448443|gb|ADM88004.1| ionotropic GABA-aminobutyric acid receptor GRD [Bombyx mori]	--	--	--	K05175	GABRA	gamma-aminobutyric acid receptor subunit alpha	http://www.genome.jp/dbget-bin/www_bget?ko:K05175	P26048	225	7.13211e-20	Gamma-aminobutyric acid receptor subunit alpha-2 OS=Mus musculus GN=Gabra2 PE=1 SV=1	PF02931	Neurotransmitter-gated ion-channel ligand binding domain	GO:0006821//GO:0007214//GO:0006810//GO:0006811	chloride transport//gamma-aminobutyric acid signaling pathway//transport//ion transport	GO:0004890//GO:0005230	GABA-A receptor activity//extracellular ligand-gated ion channel activity	GO:0016021//GO:0005886//GO:0016020//GO:0030054//GO:0045211	integral component of membrane//plasma membrane//membrane//cell junction//postsynaptic membrane	KOG3642	GABA receptor
c64538_g2	1288.79	569.212	1.179	1.1409e-09	4.7478e-07	3174	XP_004933531.2	0	PREDICTED: facilitated trehalose transporter Tret1-like [Bombyx mori]	--	--	--	--	--	--	--	A9ZSY2	641	1.95567e-71	Facilitated trehalose transporter Tret1 OS=Apis mellifera ligustica GN=Tret1 PE=1 SV=1	PF07690//PF00083//PF07973	Major Facilitator Superfamily//Sugar (and other) transporter//Threonyl and Alanyl tRNA synthetase second additional domain	GO:0055085//GO:0043039	transmembrane transport//tRNA aminoacylation	GO:0005524//GO:0022857//GO:0016876	ATP binding//transmembrane transporter activity//ligase activity, forming aminoacyl-tRNA and related compounds	GO:0016021	integral component of membrane	KOG0254	Predicted transporter (major facilitator superfamily)
c61751_g3	32.1274	1.36055	4.5615	1.168e-09	4.8422e-07	265	--	--	--	--	--	--	--	--	--	--	--	--	--	--	--	--	--	--	--	--	--	--	--	--
c46082_g1	76.9386	9.49859	3.0179	1.1967e-09	4.9421e-07	423	--	--	--	--	--	--	--	--	--	--	--	--	--	--	--	--	--	--	--	--	--	--	--	--
c40369_g1	209.528	68.389	1.6153	1.2653e-09	5.2056e-07	668	--	--	--	--	--	--	--	--	--	--	--	--	--	--	--	--	--	--	--	--	--	--	--	--
c57955_g1	4.04728	46.9515	-3.5361	1.2772e-09	5.2348e-07	802	XP_012544175.1	1.22964e-22	PREDICTED: alpha-protein kinase 1 [Bombyx mori]	--	--	--	--	--	--	--	--	--	--	--	--	--	--	--	--	--	--	--	--	--
c54537_g3	6.79373	57.2972	-3.0762	1.3103e-09	5.3502e-07	1124	BAM19463.1	1.84094e-28	unknown unsecreted protein [Papilio xuthus]	--	--	--	--	--	--	--	O44111	127	1.41304e-06	Uricase (Fragment) OS=Drosophila subobscura GN=Uro PE=2 SV=1	--	--	--	--	--	--	--	--	--	--
c61914_g1	1547.51	687.981	1.1695	1.3541e-09	5.508e-07	2321	--	--	--	--	--	--	--	--	--	--	--	--	--	--	--	--	--	--	--	--	--	--	--	--
c63709_g1	32611.3	13301.6	1.2938	1.3612e-09	5.5164e-07	2478	ABU98625.1	1.58806e-171	carboxypeptidase [Helicoverpa armigera]	--	--	--	--	--	--	--	Q504N0	558	1.3114e-61	Carboxypeptidase A2 OS=Mus musculus GN=Cpa2 PE=2 SV=1	PF02244//PF00246	Carboxypeptidase activation peptide//Zinc carboxypeptidase	GO:0006508	proteolysis	GO:0008270//GO:0004180//GO:0004181	zinc ion binding//carboxypeptidase activity//metallocarboxypeptidase activity	--	--	KOG2650	Zinc carboxypeptidase
c58397_g1	336.494	84.0974	2.0004	1.3711e-09	5.5356e-07	654	XP_011556592.1	1.30223e-46	PREDICTED: uncharacterized protein LOC105387557 [Plutella xylostella]	--	--	--	--	--	--	--	--	--	--	--	--	--	--	--	--	--	--	--	--	--
c58829_g1	468.328	186.106	1.3314	1.4562e-09	5.8574e-07	1786	XP_011563712.1	4.51484e-171	PREDICTED: senecionine N-oxygenase-like isoform X2 [Plutella xylostella]	--	--	--	K00485	FMO	dimethylaniline monooxygenase (N-oxide forming)	http://www.genome.jp/dbget-bin/www_bget?ko:K00485	Q8MP06	591	3.65686e-86	Senecionine N-oxygenase OS=Tyria jacobaeae GN=sno1 PE=1 SV=1	PF07992//PF01266//PF01494//PF00070//PF00743//PF01593//PF05834	Pyridine nucleotide-disulphide oxidoreductase//FAD dependent oxidoreductase//FAD binding domain//Pyridine nucleotide-disulphide oxidoreductase//Flavin-binding monooxygenase-like//Flavin containing amine oxidoreductase//Lycopene cyclase protein	GO:0016117//GO:0055114	carotenoid biosynthetic process//oxidation-reduction process	GO:0016491//GO:0004499//GO:0050660//GO:0050661//GO:0071949//GO:0016705	oxidoreductase activity//N,N-dimethylaniline monooxygenase activity//flavin adenine dinucleotide binding//NADP binding//FAD binding//oxidoreductase activity, acting on paired donors, with incorporation or reduction of molecular oxygen	--	--	KOG1399	Flavin-containing monooxygenase
c59561_g2	4288.46	1982.09	1.1134	1.5801e-09	6.3324e-07	4745	EHJ71650.1	1.77469e-155	hypothetical protein KGM_08501 [Danaus plexippus]	--	--	--	K10430	MAP2	microtubule-associated protein 2	http://www.genome.jp/dbget-bin/www_bget?ko:K10430	P15146	313	3.0311e-27	Microtubule-associated protein 2 OS=Rattus norvegicus GN=Map2 PE=1 SV=3	PF00418//PF02443	Tau and MAP protein, tubulin-binding repeat//Circovirus capsid protein	GO:0019069	viral capsid assembly	GO:0015631	tubulin binding	GO:0045298//GO:0042025	tubulin complex//host cell nucleus	KOG2418	Microtubule-associated protein TAU
c59479_g1	399.502	112.171	1.8325	1.6551e-09	6.6085e-07	687	NP_001093275.1	7.12035e-124	myo-inositol oxygenase [Bombyx mori]>gi|95102966|gb|ABF51424.1| myo-inositol oxygenase [Bombyx mori]	XM_010710628.1	2.8494e-22	PREDICTED: Meleagris gallopavo myo-inositol oxygenase (MIOX), mRNA	K00469	MIOX	inositol oxygenase	http://www.genome.jp/dbget-bin/www_bget?ko:K00469	Q9QXN5	544	1.01841e-66	Inositol oxygenase OS=Mus musculus GN=Miox PE=1 SV=2	PF05153	Myo-inositol oxygenase	GO:0055114//GO:0019310	oxidation-reduction process//inositol catabolic process	GO:0005506//GO:0050113	iron ion binding//inositol oxygenase activity	GO:0005737	cytoplasm	--	--
c65738_g2	120.924	23.7073	2.3507	1.8223e-09	7.2493e-07	1988	EFA13518.1	5.70749e-158	hypothetical protein TcasGA2_TC001491 [Tribolium castaneum]	--	--	--	--	--	--	--	P04323	925	3.19411e-109	Retrovirus-related Pol polyprotein from transposon 17.6 OS=Drosophila melanogaster GN=pol PE=3 SV=1	--	--	--	--	--	--	--	--	KOG0017	FOG: Transposon-encoded proteins with TYA, reverse transcriptase, integrase domains in various combinations
c54537_g4	10.3243	67.9625	-2.7187	1.9193e-09	7.6071e-07	976	NP_001037382.1	2.71339e-170	uricase [Bombyx mori]>gi|76156035|gb|ABA39861.1| uricase [Bombyx mori]	--	--	--	K00365	uaZ	urate oxidase	http://www.genome.jp/dbget-bin/www_bget?ko:K00365	P22673	670	2.42688e-83	Uricase OS=Drosophila pseudoobscura pseudoobscura GN=Uro PE=2 SV=2	--	--	GO:0055114//GO:0019628//GO:0006144	oxidation-reduction process//urate catabolic process//purine nucleobase metabolic process	GO:0004846	urate oxidase activity	GO:0005777	peroxisome	KOG1599	Uricase (urate oxidase)
c61263_g1	73.8238	13.7961	2.4198	2.0424e-09	8.0654e-07	888	--	--	--	--	--	--	--	--	--	--	--	--	--	--	--	--	--	--	--	--	--	--	--	--
c63755_g2	3013.19	1390.75	1.1154	2.146e-09	8.4438e-07	503	EHJ74146.1	2.53709e-60	juvenile hormone epoxide hydrolase [Danaus plexippus]	--	--	--	K01253	EPHX1	microsomal epoxide hydrolase	http://www.genome.jp/dbget-bin/www_bget?ko:K01253	Q6U6J0	438	2.78428e-50	Juvenile hormone epoxide hydrolase OS=Bombyx mori GN=JHEH PE=1 SV=1	--	--	--	--	--	--	--	--	--	--
c66136_g1	8277.43	3842.54	1.1071	2.2632e-09	8.8728e-07	8877	XP_011548207.1	0	PREDICTED: uncharacterized protein LOC105380376 [Plutella xylostella]	--	--	--	--	--	--	--	--	--	--	--	PF02283	Cobinamide kinase / cobinamide phosphate guanyltransferase	GO:0051188//GO:0009236	cofactor biosynthetic process//cobalamin biosynthetic process	GO:0000166//GO:0043752	nucleotide binding//adenosylcobinamide kinase activity	--	--	--	--
c52357_g1	12.4287	125.689	-3.3381	2.3088e-09	9.0189e-07	964	XP_011563231.1	1.89378e-47	PREDICTED: uncharacterized protein LOC105393195 [Plutella xylostella]	XM_011564929.1	1.8484e-35	PREDICTED: Plutella xylostella uncharacterized LOC105393195 (LOC105393195), mRNA	--	--	--	--	--	--	--	--	--	--	--	--	--	--	--	--	--	--
c55165_g2	4394.99	2061.29	1.0923	2.3405e-09	9.1097e-07	1806	EHJ72496.1	0	putative selenium-binding protein [Danaus plexippus]	XM_004534372.1	7.83551e-12	PREDICTED: Ceratitis capitata selenium-binding protein 1 (LOC101458590), mRNA	K17285	SELENBP1	selenium-binding protein 1	http://www.genome.jp/dbget-bin/www_bget?ko:K17285	Q6DCH7	1429	0	Selenium-binding protein 1-B OS=Xenopus laevis GN=selenbp1-b PE=2 SV=1	PF05694//PF00982	56kDa selenium binding protein (SBP56)//Glycosyltransferase family 20	GO:0005992	trehalose biosynthetic process	GO:0003824//GO:0008430	catalytic activity//selenium binding	--	--	KOG0918	Selenium-binding protein
c57340_g2	0	37.197	#NAME?	2.3585e-09	9.1469e-07	869	--	--	--	--	--	--	--	--	--	--	--	--	--	--	--	--	--	--	--	--	--	--	--	--
c62846_g2	464.591	187.108	1.3121	2.6081e-09	1.0079e-06	4329	EHJ72885.1	0	hypothetical protein KGM_13877 [Danaus plexippus]	JN033743.1	0	Chilo suppressalis seminal fluid protein CSSFP046 mRNA, complete cds	--	--	--	--	O46040	277	4.03518e-24	Protein msta, isoform A OS=Drosophila melanogaster GN=msta PE=2 SV=3	PF00089//PF00856	Trypsin//SET domain	GO:0006508	proteolysis	GO:0005515//GO:0004252	protein binding//serine-type endopeptidase activity	--	--	KOG3627	Trypsin
c52879_g1	103.388	24.2384	2.0927	2.7125e-09	1.0445e-06	2984	XP_012551789.1	0	PREDICTED: alpha-mannosidase 2-like [Bombyx mori]	--	--	--	K01191	E3.2.1.24	alpha-mannosidase	http://www.genome.jp/dbget-bin/www_bget?ko:K01191	Q16706	891	1.06059e-100	Alpha-mannosidase 2 OS=Homo sapiens GN=MAN2A1 PE=1 SV=2	PF01074//PF09261//PF04857//PF07748	Glycosyl hydrolases family 38 N-terminal domain//Alpha mannosidase, middle domain//CAF1 family ribonuclease//Glycosyl hydrolases family 38 C-terminal domain	GO:0006013//GO:0005975	mannose metabolic process//carbohydrate metabolic process	GO:0004559//GO:0004553//GO:0015923//GO:0008270	alpha-mannosidase activity//hydrolase activity, hydrolyzing O-glycosyl compounds//mannosidase activity//zinc ion binding	GO:0005634	nucleus	KOG1959	Glycosyl hydrolase, family 38 - alpha-mannosidase
c61491_g1	757.923	1669.59	-1.1394	2.7859e-09	1.069e-06	5264	EHJ68158.1	8.21198e-144	putative centaurin alpha [Danaus plexippus]	--	--	--	--	--	--	--	O75689	497	1.98526e-52	Arf-GAP with dual PH domain-containing protein 1 OS=Homo sapiens GN=ADAP1 PE=1 SV=2	--	--	--	--	--	--	--	--	--	--
c62972_g1	17.0742	314.995	-4.2054	2.8181e-09	1.0775e-06	4153	AGX32025.1	0	chitinase [Ostrinia furnacalis]	KF318218.1	0	Ostrinia furnacalis chitinase mRNA, complete cds	K01183	E3.2.1.14	chitinase	http://www.genome.jp/dbget-bin/www_bget?ko:K01183	Q9W5U2	1463	3.08741e-170	Probable chitinase 3 OS=Drosophila melanogaster GN=Cht3 PE=2 SV=2	PF01607//PF00704	Chitin binding Peritrophin-A domain//Glycosyl hydrolases family 18	GO:0005975//GO:0006030	carbohydrate metabolic process//chitin metabolic process	GO:0004553//GO:0008061	hydrolase activity, hydrolyzing O-glycosyl compounds//chitin binding	GO:0005576	extracellular region	KOG2806	Chitinase
c57039_g1	2772.92	1278.21	1.1173	2.8428e-09	1.0831e-06	1662	AEW46867.1	0	seminal fluid protein CSSFP001 [Chilo suppressalis]	JN033716.1	1.72512e-117	Chilo suppressalis seminal fluid protein CSSFP019 mRNA, partial cds	K01229	LCT	lactase-phlorizin hydrolase	http://www.genome.jp/dbget-bin/www_bget?ko:K01229	Q95X01	1118	1.05175e-145	Myrosinase 1 OS=Brevicoryne brassicae PE=1 SV=1	PF00232	Glycosyl hydrolase family 1	GO:0005975	carbohydrate metabolic process	GO:0004553	hydrolase activity, hydrolyzing O-glycosyl compounds	--	--	--	--
c66050_g1	81.7614	236.899	-1.5348	2.8872e-09	1.0962e-06	4984	EHJ73416.1	0	putative pol-like protein [Danaus plexippus]	--	--	--	--	--	--	--	Q9NBX4	361	3.49183e-33	Probable RNA-directed DNA polymerase from transposon X-element OS=Drosophila melanogaster GN=X-element\ORF2 PE=3 SV=1	PF00075//PF00098	RNase H//Zinc knuckle	GO:0051252	regulation of RNA metabolic process	GO:0003676//GO:0004523//GO:0008270	nucleic acid binding//RNA-DNA hybrid ribonuclease activity//zinc ion binding	--	--	--	--
c52742_g1	2580.4	1198.56	1.1063	2.9053e-09	1.0992e-06	4084	XP_004932859.1	0	PREDICTED: probable 3',5'-cyclic phosphodiesterase pde-5 [Bombyx mori]	--	--	--	K18438	PDE10	cAMP and cAMP-inhibited cGMP 3',5'-cyclic phosphodiesterase 10	http://www.genome.jp/dbget-bin/www_bget?ko:K18438	P91119	1392	2.85345e-173	Probable 3',5'-cyclic phosphodiesterase pde-5 OS=Caenorhabditis elegans GN=pde-5 PE=3 SV=3	PF13185//PF01590//PF00233//PF13492	GAF domain//GAF domain//3'5'-cyclic nucleotide phosphodiesterase//GAF domain	GO:0006144//GO:0007165	purine nucleobase metabolic process//signal transduction	GO:0004114//GO:0005515	3',5'-cyclic-nucleotide phosphodiesterase activity//protein binding	--	--	KOG3689	Cyclic nucleotide phosphodiesterase
c30486_g1	0.411393	69.5203	-7.4008	2.9703e-09	1.1199e-06	315	XP_003745028.1	1.20609e-16	PREDICTED: 60S ribosomal protein L34-like [Metaseiulus occidentalis]	HQ291444.1	2.23253e-144	Nosema bombycis clone NBO_54g0010 60S ribosomal protein L34 mRNA, complete cds	K02915	RP-L34e, RPL34	large subunit ribosomal protein L34e	http://www.genome.jp/dbget-bin/www_bget?ko:K02915	Q8SSA2	333	2.68388e-39	60S ribosomal protein L34 OS=Encephalitozoon cuniculi (strain GB-M1) GN=RPL34 PE=1 SV=1	PF01199//PF01363	Ribosomal protein L34e//FYVE zinc finger	GO:0042254//GO:0006412	ribosome biogenesis//translation	GO:0046872//GO:0003735	metal ion binding//structural constituent of ribosome	GO:0005840//GO:0005622	ribosome//intracellular	KOG1790	60s ribosomal protein L34
c57955_g2	3.21574	109.144	-5.0849	3.8959e-09	1.4637e-06	1613	EHJ70472.1	9.01315e-145	hypothetical protein KGM_21191 [Danaus plexippus]	XM_012688721.1	6.06048e-112	PREDICTED: Bombyx mori alpha-protein kinase 1 (LOC101735908), mRNA	K17914	KIF13	kinesin family member 13	http://www.genome.jp/dbget-bin/www_bget?ko:K17914	--	--	--	--	--	--	--	--	--	--	--	--	--	--
c62473_g1	505.564	120.506	2.0688	4.0454e-09	1.5146e-06	1494	EHJ64936.1	5.88431e-06	Gag protein [Danaus plexippus]	--	--	--	--	--	--	--	--	--	--	--	--	--	--	--	--	--	--	--	--	--
c65450_g1	55.4278	178.151	-1.6844	4.1651e-09	1.554e-06	2117	XP_011456308.1	1.54597e-18	PREDICTED: uncharacterized protein LOC105348534, partial [Crassostrea gigas]	--	--	--	--	--	--	--	--	--	--	--	--	--	--	--	--	--	--	--	--	--
c63838_g3	1824.3	728.779	1.3238	4.2492e-09	1.58e-06	1530	XP_012547041.1	2.74256e-150	PREDICTED: ecto-nucleotidase isoform X1 [Bombyx mori]	--	--	--	K01081	E3.1.3.5	5'-nucleotidase	http://www.genome.jp/dbget-bin/www_bget?ko:K01081	Q9XZ43	678	1.24694e-79	Protein 5NUC OS=Lutzomyia longipalpis GN=5NUC PE=1 SV=1	PF02872	5'-nucleotidase, C-terminal domain	GO:0009166	nucleotide catabolic process	GO:0016787	hydrolase activity	--	--	--	--
c63642_g1	6208.73	2941.88	1.0776	4.6377e-09	1.7185e-06	2662	XP_012549875.1	0	PREDICTED: toll-like receptor 3 [Bombyx mori]	--	--	--	K05398	TLR1	toll-like receptor 1	http://www.genome.jp/dbget-bin/www_bget?ko:K05398	Q704V6	238	4.69288e-19	Toll-like receptor 6 OS=Bos taurus GN=TLR6 PE=2 SV=1	PF01582//PF00560//PF13676//PF13855//PF00229	TIR domain//Leucine Rich Repeat//TIR domain//Leucine rich repeat//TNF(Tumour Necrosis Factor) family	GO:0006955//GO:0007165	immune response//signal transduction	GO:0005515//GO:0005164	protein binding//tumor necrosis factor receptor binding	GO:0016020	membrane	KOG0619	FOG: Leucine rich repeat
c50987_g2	191.804	64.2808	1.5772	5.2976e-09	1.9564e-06	516	AHC05672.1	4.90777e-64	chemosensory protein, partial [Chilo suppressalis]	KC579434.1	0	Chilo suppressalis isolate CSP1 chemosensory protein mRNA, partial cds	--	--	--	--	Q9W1C9	134	1.94191e-09	Ejaculatory bulb-specific protein 3 OS=Drosophila melanogaster GN=PebIII PE=1 SV=2	PF05823//PF00879	Nematode fatty acid retinoid binding protein (Gp-FAR-1)//Defensin propeptide	GO:0006952	defense response	GO:0008289	lipid binding	--	--	--	--
c55365_g5	73.4275	13.6582	2.4265	5.3977e-09	1.9866e-06	329	--	--	--	--	--	--	--	--	--	--	--	--	--	--	--	--	--	--	--	--	--	--	--	--
c63942_g5	30341.2	7360.52	2.0434	5.4984e-09	2.0168e-06	1391	ACG69475.1	1.34093e-69	astacin [Spodoptera frugiperda]	--	--	--	--	--	--	--	P98068	212	1.1836e-16	Protein SpAN OS=Strongylocentrotus purpuratus GN=SPAN PE=2 SV=1	PF01400	Astacin (Peptidase family M12A)	GO:0006508	proteolysis	GO:0004222	metalloendopeptidase activity	--	--	KOG3714	Meprin A metalloprotease
c65514_g1	259.891	93.4516	1.4756	5.5933e-09	2.0446e-06	1318	XP_012544026.1	3.06531e-54	PREDICTED: uncharacterized protein LOC105841315 [Bombyx mori]	--	--	--	--	--	--	--	--	--	--	--	PF02146	Sir2 family	--	--	GO:0070403	NAD+ binding	--	--	--	--
c63906_g1	1954.06	612.143	1.6745	6.4019e-09	2.3323e-06	3655	XP_011559184.1	0	PREDICTED: uncharacterized protein LOC105389720 [Plutella xylostella]	--	--	--	--	--	--	--	P08548	245	1.74534e-19	LINE-1 reverse transcriptase homolog OS=Nycticebus coucang PE=3 SV=1	--	--	--	--	--	--	--	--	KOG1075	FOG: Reverse transcriptase
c54681_g1	227.133	618.401	-1.445	6.7602e-09	2.4546e-06	2219	--	--	--	--	--	--	--	--	--	--	--	--	--	--	PF02532	Photosystem II reaction centre I protein (PSII 4.8 kDa protein)	GO:0015979	photosynthesis	--	--	GO:0009523//GO:0009539//GO:0016020	photosystem II//photosystem II reaction center//membrane	--	--
c59316_g1	1.17628	417.753	-8.4723	6.9528e-09	2.5161e-06	2599	XP_003285601.1	0	hypothetical protein DICPUDRAFT_46211 [Dictyostelium purpureum]>gi|325084423|gb|EGC37851.1| hypothetical protein DICPUDRAFT_46211 [Dictyostelium purpureum]	--	--	--	--	--	--	--	P42730	1648	0	Chaperone protein ClpB1 OS=Arabidopsis thaliana GN=CLPB1 PE=1 SV=2	PF08477//PF00910//PF02861//PF05557//PF00437//PF00004//PF01695//PF04851//PF07724//PF02367//PF06068//PF03193//PF06414//PF00931//PF07728//PF00005//PF01637//PF05496//PF00158//PF03266//PF06309	Ras of Complex, Roc, domain of DAPkinase//RNA helicase//Clp amino terminal domain, pathogenicity island component//Mitotic checkpoint protein//Type II/IV secretion system protein//ATPase family associated with various cellular activities (AAA)//IstB-like ATP binding protein//Type III restriction enzyme, res subunit//AAA domain (Cdc48 subfamily)//Threonylcarbamoyl adenosine biosynthesis protein Ts…	GO:0007264//GO:0006310//GO:0006281//GO:0006810//GO:0019538//GO:0006355//GO:0007094//GO:0002949	small GTPase mediated signal transduction//DNA recombination//DNA repair//transport//protein metabolic process//regulation of transcription, DNA-templated//mitotic spindle assembly checkpoint//tRNA threonylcarbamoyladenosine modification	GO:0008134//GO:0043531//GO:0016301//GO:0003924//GO:0009378//GO:0016787//GO:0016887//GO:0005524//GO:0003723//GO:0005525//GO:0003677//GO:0098519//GO:0003678//GO:0003724	transcription factor binding//ADP binding//kinase activity//GTPase activity//four-way junction helicase activity//hydrolase activity//ATPase activity//ATP binding//RNA binding//GTP binding//DNA binding//nucleotide phosphatase activity, acting on free nucleotides//DNA helicase activity//RNA helicase activity	GO:0009379//GO:0005657//GO:0005667	Holliday junction helicase complex//replication fork//transcription factor complex	KOG1051	Chaperone HSP104 and related ATP-dependent Clp proteases
c42147_g1	238.46	85.4991	1.4798	7.2516e-09	2.6155e-06	711	AEA76322.1	2.24803e-21	363_100_1 protein [Mamestra configurata]	--	--	--	--	--	--	--	--	--	--	--	PF05210	Sprouty protein (Spry)	GO:0009966//GO:0007275	regulation of signal transduction//multicellular organismal development	--	--	GO:0016020	membrane	--	--
c64716_g1	16661.3	4819.48	1.7896	7.5049e-09	2.6978e-06	2813	EHJ72675.1	4.61159e-106	hatching enzyme-like protein [Danaus plexippus]	--	--	--	--	--	--	--	C9D7R2	205	4.34647e-16	Astacin-like metalloprotease toxin 2 OS=Loxosceles intermedia PE=2 SV=1	PF01400	Astacin (Peptidase family M12A)	GO:0006508	proteolysis	GO:0004222	metalloendopeptidase activity	--	--	KOG3714	Meprin A metalloprotease
c29034_g1	139.239	1171.64	-3.0729	7.7504e-09	2.7677e-06	1936	AKJ26157.1	0	chitin deacetylase 1 [Ostrinia furnacalis]	KP000854.1	0	Cnaphalocrocis medinalis chitin deacetylase 1 mRNA, complete cds	--	--	--	--	P98167	134	1.1013e-06	SCO-spondin OS=Bos taurus GN=SSPO PE=2 SV=2	PF01522//PF01607//PF00057	Polysaccharide deacetylase//Chitin binding Peritrophin-A domain//Low-density lipoprotein receptor domain class A	GO:0006030//GO:0005975//GO:0006807	chitin metabolic process//carbohydrate metabolic process//nitrogen compound metabolic process	GO:0016810//GO:0005515//GO:0008061	hydrolase activity, acting on carbon-nitrogen (but not peptide) bonds//protein binding//chitin binding	GO:0005576	extracellular region	--	--
c62073_g1	558.979	239.8	1.221	7.7381e-09	2.7677e-06	932	--	--	--	--	--	--	--	--	--	--	--	--	--	--	--	--	--	--	--	--	--	--	--	--
c14527_g1	90.3086	0.290614	8.2796	9.1766e-09	3.2662e-06	4761	XP_012548306.1	2.45166e-07	PREDICTED: stathmin isoform X2 [Bombyx mori]	XM_012692852.1	8.62132e-95	PREDICTED: Bombyx mori stathmin (LOC692907), transcript variant X2, mRNA	--	--	--	--	--	--	--	--	PF02230	Phospholipase/Carboxylesterase	--	--	GO:0016787	hydrolase activity	--	--	--	--
c64828_g2	18199	8879.55	1.0353	9.8375e-09	3.49e-06	1679	AFI81420.1	0	alkaline phosphatase 2 [Diatraea saccharalis]	JQ747498.1	3.10865e-70	Chilo suppressalis alkaline phosphatase 3 (ALP3) mRNA, complete cds	K01077	E3.1.3.1, phoA, phoB	alkaline phosphatase	http://www.genome.jp/dbget-bin/www_bget?ko:K01077	P29523	1256	4.37888e-165	Membrane-bound alkaline phosphatase OS=Bombyx mori GN=Alp-m PE=1 SV=4	PF01663//PF00245//PF01676	Type I phosphodiesterase / nucleotide pyrophosphatase//Alkaline phosphatase//Metalloenzyme superfamily	GO:0008152	metabolic process	GO:0046872//GO:0016791//GO:0003824	metal ion binding//phosphatase activity//catalytic activity	--	--	KOG4126	Alkaline phosphatase
c65772_g1	583.502	1662.83	-1.5108	1.1033e-08	3.9014e-06	6429	XP_003744915.1	3.76931e-65	PREDICTED: RNA-directed DNA polymerase from mobile element jockey-like [Metaseiulus occidentalis]	--	--	--	--	--	--	--	P21328	368	7.44538e-34	RNA-directed DNA polymerase from mobile element jockey OS=Drosophila melanogaster GN=pol PE=1 SV=1	PF01544//PF05008//PF06005//PF05929//PF09726//PF07851	CorA-like Mg2+ transporter protein//Vesicle transport v-SNARE protein N-terminus//Protein of unknown function (DUF904)//Phage capsid scaffolding protein (GPO) serine peptidase//Transmembrane protein//TMPIT-like protein	GO:0000917//GO:0030001//GO:0055085//GO:0006886//GO:0019069//GO:0043093	barrier septum assembly//metal ion transport//transmembrane transport//intracellular protein transport//viral capsid assembly//FtsZ-dependent cytokinesis	GO:0046873	metal ion transmembrane transporter activity	GO:0016021//GO:0016020//GO:0005737	integral component of membrane//membrane//cytoplasm	KOG1075	FOG: Reverse transcriptase
c53917_g1	135.861	39.9329	1.7665	1.1192e-08	3.9447e-06	1122	AFQ37934.1	3.17316e-48	trypsinogen, partial [Helicoverpa punctigera]	--	--	--	--	--	--	--	P35042	402	2.62538e-44	Trypsin CFT-1 OS=Choristoneura fumiferana PE=1 SV=1	PF00089	Trypsin	GO:0006508	proteolysis	GO:0004252	serine-type endopeptidase activity	--	--	--	--
c40529_g1	105.179	2671.36	-4.6667	1.1363e-08	3.992e-06	963	AET71142.1	1.23466e-16	cuticular protein glycine-rich 20 [Antheraea yamamai]	JN082717.1	4.99049e-56	Antheraea yamamai cuticular protein glycine-rich 20 (CPGR20) mRNA, complete cds	--	--	--	--	--	--	--	--	--	--	--	--	--	--	--	--	--	--
c41146_g1	6018.58	2872.21	1.0673	1.1832e-08	4.1433e-06	454	YP_009050355.1	7.72918e-32	NADH dehydrogenase subunit 3 (mitochondrion) [Chilo auricilius]>gi|602166141|gb|AHN85832.1| NADH dehydrogenase subunit 3 (mitochondrion) [Chilo auricilius]	HQ860290.1	8.94479e-170	Chilo suppressalis mitochondrion, complete genome	K03880	ND3	NADH-ubiquinone oxidoreductase chain 3	http://www.genome.jp/dbget-bin/www_bget?ko:K03880	P34850	242	7.43405e-25	NADH-ubiquinone oxidoreductase chain 3 OS=Anopheles gambiae GN=mt:ND3 PE=3 SV=1	--	--	--	--	--	--	--	--	KOG4662	NADH dehydrogenase subunit 3 and related proteins
c60076_g4	90.5436	5.90381	3.9389	1.2319e-08	4.2997e-06	1184	--	--	--	--	--	--	--	--	--	--	--	--	--	--	--	--	--	--	--	--	--	--	--	--
c63539_g1	8290.71	962.363	3.1068	1.3148e-08	4.5744e-06	1944	--	--	--	--	--	--	--	--	--	--	--	--	--	--	--	--	--	--	--	--	--	--	--	--
c60069_g1	1355.93	594.427	1.1897	1.3209e-08	4.5811e-06	3892	KFM57554.1	0	Transposon Ty3-I Gag-Pol polyprotein, partial [Stegodyphus mimosarum]	--	--	--	--	--	--	--	Q7LHG5	652	9.29529e-68	Transposon Ty3-I Gag-Pol polyprotein OS=Saccharomyces cerevisiae (strain ATCC 204508 / S288c) GN=TY3B-I PE=3 SV=2	PF13683//PF00098//PF00665	Integrase core domain//Zinc knuckle//Integrase core domain	GO:0015074	DNA integration	GO:0003676//GO:0008270	nucleic acid binding//zinc ion binding	--	--	KOG0017	FOG: Transposon-encoded proteins with TYA, reverse transcriptase, integrase domains in various combinations
c61263_g3	246.824	91.7954	1.427	1.3376e-08	4.5947e-06	1078	--	--	--	--	--	--	--	--	--	--	--	--	--	--	--	--	--	--	--	--	--	--	--	--
c61429_g1	1466.76	357.903	2.035	1.3311e-08	4.5947e-06	1884	--	--	--	--	--	--	--	--	--	--	--	--	--	--	--	--	--	--	--	--	--	--	--	--
c65619_g1	35377.2	17152.8	1.0444	1.3342e-08	4.5947e-06	1896	--	--	--	--	--	--	--	--	--	--	--	--	--	--	--	--	--	--	--	--	--	--	--	--
c47150_g1	7.1156	130.183	-4.1934	1.3521e-08	4.6297e-06	357	--	--	--	XM_004931407.2	1.41423e-22	PREDICTED: Bombyx mori pupal cuticle protein C1B-like (LOC101735891), mRNA	--	--	--	--	--	--	--	--	--	--	--	--	--	--	--	--	--	--
c60234_g4	170.03	601.539	-1.8229	1.3714e-08	4.681e-06	6270	KMQ88645.1	1.29122e-149	helentron 5 helitron-like transposon replicase helicase endonuclease protein [Lasius niger]	--	--	--	--	--	--	--	Q0R4F1	433	1.96254e-42	ATP-dependent DNA helicase PIF1 OS=Xenopus laevis GN=pif1 PE=2 SV=1	PF06309//PF05970//PF02689//PF02562//PF04843//PF00418	Torsin//PIF1-like helicase//Helicase//PhoH-like protein//Herpesvirus tegument protein, N-terminal conserved region//Tau and MAP protein, tubulin-binding repeat	GO:0006281//GO:0000723//GO:0006508	DNA repair//telomere maintenance//proteolysis	GO:0004386//GO:0003678//GO:0008233//GO:0015631//GO:0005524	helicase activity//DNA helicase activity//peptidase activity//tubulin binding//ATP binding	GO:0005657//GO:0045298	replication fork//tubulin complex	KOG0987	DNA helicase PIF1/RRM3
c57580_g1	32.1545	119.289	-1.8914	1.4195e-08	4.83e-06	743	--	--	--	--	--	--	--	--	--	--	--	--	--	--	--	--	--	--	--	--	--	--	--	--
c64828_g1	1164.21	536.416	1.1179	1.466e-08	4.9725e-06	563	ACB54953.1	4.0165e-10	alkaline phosphatase [Helicoverpa armigera]	EU325563.1	8.30219e-22	Helicoverpa armigera clone HaC5S01068 alkaline phosphatase mRNA, partial cds	--	--	--	--	P29523	144	1.34592e-09	Membrane-bound alkaline phosphatase OS=Bombyx mori GN=Alp-m PE=1 SV=4	PF00245	Alkaline phosphatase	GO:0008152	metabolic process	GO:0016791	phosphatase activity	--	--	--	--
c48741_g1	85.0073	20.2177	2.072	1.4841e-08	5.0182e-06	1382	--	--	--	--	--	--	--	--	--	--	--	--	--	--	--	--	--	--	--	--	--	--	--	--
c45826_g1	77.5507	7.80031	3.3135	1.4985e-08	5.0512e-06	506	--	--	--	--	--	--	--	--	--	--	--	--	--	--	--	--	--	--	--	--	--	--	--	--
c64828_g3	6232.97	3043.8	1.034	1.5214e-08	5.1124e-06	973	AFI81420.1	2.11174e-43	alkaline phosphatase 2 [Diatraea saccharalis]	EU325563.1	1.45297e-31	Helicoverpa armigera clone HaC5S01068 alkaline phosphatase mRNA, partial cds	K01077	E3.1.3.1, phoA, phoB	alkaline phosphatase	http://www.genome.jp/dbget-bin/www_bget?ko:K01077	P29523	286	6.24256e-27	Membrane-bound alkaline phosphatase OS=Bombyx mori GN=Alp-m PE=1 SV=4	PF00612//PF00245	IQ calmodulin-binding motif//Alkaline phosphatase	GO:0008152	metabolic process	GO:0016791//GO:0005515	phosphatase activity//protein binding	--	--	--	--
c58750_g2	61.6233	10.8648	2.5038	1.5418e-08	5.165e-06	890	--	--	--	JQ747498.1	3.50479e-67	Chilo suppressalis alkaline phosphatase 3 (ALP3) mRNA, complete cds	--	--	--	--	--	--	--	--	--	--	--	--	--	--	--	--	--	--
c42523_g1	114.609	21.7393	2.3983	1.5623e-08	5.2174e-06	336	--	--	--	--	--	--	--	--	--	--	--	--	--	--	--	--	--	--	--	--	--	--	--	--
c65484_g1	5374.06	2630.19	1.0308	1.71e-08	5.6932e-06	7655	EFA01929.1	0	hypothetical protein TcasGA2_TC007543 [Tribolium castaneum]	--	--	--	--	--	--	--	Q7LHG5	988	1.70619e-107	Transposon Ty3-I Gag-Pol polyprotein OS=Saccharomyces cerevisiae (strain ATCC 204508 / S288c) GN=TY3B-I PE=3 SV=2	PF09668//PF00665//PF00098//PF15168//PF13683	Aspartyl protease//Integrase core domain//Zinc knuckle//Triple QxxK/R motif-containing protein family//Integrase core domain	GO:0015074//GO:0006508	DNA integration//proteolysis	GO:0003676//GO:0004190//GO:0008270	nucleic acid binding//aspartic-type endopeptidase activity//zinc ion binding	GO:0005789	endoplasmic reticulum membrane	KOG0017	FOG: Transposon-encoded proteins with TYA, reverse transcriptase, integrase domains in various combinations
c64308_g1	14731.9	7223.97	1.0281	1.7365e-08	5.7635e-06	2524	EHJ75281.1	1.63435e-152	UDP-glucosyltransferase [Danaus plexippus]	--	--	--	K00699	UGT	glucuronosyltransferase	http://www.genome.jp/dbget-bin/www_bget?ko:K00699	Q64676	424	1.15198e-42	2-hydroxyacylsphingosine 1-beta-galactosyltransferase OS=Mus musculus GN=Ugt8 PE=2 SV=2	PF00201//PF04101	UDP-glucoronosyl and UDP-glucosyl transferase//Glycosyltransferase family 28 C-terminal domain	GO:0008152	metabolic process	GO:0016758	transferase activity, transferring hexosyl groups	--	--	KOG1192	UDP-glucuronosyl and UDP-glucosyl transferase
c56603_g1	1976.31	4075.38	-1.0441	1.7594e-08	5.8042e-06	2617	EHJ63286.1	0	putative jumonji domain containing 1B [Danaus plexippus]	XM_004932625.2	0	PREDICTED: Bombyx mori lysine-specific demethylase 3B (LOC101737516), mRNA	K15601	KDM3	lysine-specific demethylase 3	http://www.genome.jp/dbget-bin/www_bget?ko:K15601	Q7LBC6	1146	3.44672e-134	Lysine-specific demethylase 3B OS=Homo sapiens GN=KDM3B PE=1 SV=2	PF06209	Cofactor of BRCA1 (COBRA1)	GO:0045892	negative regulation of transcription, DNA-templated	--	--	GO:0005634	nucleus	KOG1356	Putative transcription factor 5qNCA, contains JmjC domain
c64951_g3	151475	75252.5	1.0093	1.7591e-08	5.8042e-06	444	ACI45417.1	3.99002e-58	chymotrypsin-like serine proteinase C3 [Ostrinia nubilalis]	--	--	--	--	--	--	--	P54630	138	2.30979e-09	Trypsin zeta OS=Drosophila erecta GN=zetaTry PE=3 SV=1	PF00089	Trypsin	GO:0006508	proteolysis	GO:0004252	serine-type endopeptidase activity	--	--	--	--
c59625_g1	271.929	104.484	1.38	1.7753e-08	5.8387e-06	586	--	--	--	--	--	--	--	--	--	--	--	--	--	--	--	--	--	--	--	--	--	--	--	--
c60694_g3	4.40783	119.265	-4.758	1.8227e-08	5.9765e-06	1702	XP_011562297.1	8.67263e-175	PREDICTED: elongation of very long chain fatty acids protein 7-like [Plutella xylostella]>gi|768411179|ref|XP_011562306.1| PREDICTED: elongation of very long chain fatty acids protein 7-like [Plutella xylostella]>gi|768446324|ref|XP_011565097.1| PREDICTED: elongation of very long chain fatty acids protein 7-like [Plutella xylostella]>gi|768446326|ref|XP_011565098.1| PREDICTED: elongation of very …	AK402677.1	4.77727e-138	Papilio polytes mRNA for elongase, complete cds, sequence id: Pp-0981	K10250	ELOVL7	elongation of very long chain fatty acids protein 7	http://www.genome.jp/dbget-bin/www_bget?ko:K10250	A1L3X0	588	3.27567e-69	Elongation of very long chain fatty acids protein 7 OS=Homo sapiens GN=ELOVL7 PE=1 SV=1	PF01151	GNS1/SUR4 family	--	--	--	--	GO:0016021	integral component of membrane	KOG3071	Fatty acyl-CoA elongase/Polyunsaturated fatty acid specific elongation enzyme
c54271_g1	61.8802	10.9521	2.4983	1.8474e-08	6.039e-06	1317	--	--	--	--	--	--	--	--	--	--	--	--	--	--	--	--	--	--	--	--	--	--	--	--
c58587_g3	352006	163861	1.1031	1.9399e-08	6.3033e-06	1397	--	--	--	--	--	--	--	--	--	--	--	--	--	--	--	--	--	--	--	--	--	--	--	--
c61976_g1	1033.98	476.371	1.118	1.938e-08	6.3033e-06	1585	XP_011558586.1	5.40906e-113	PREDICTED: phytanoyl-CoA dioxygenase, peroxisomal-like [Plutella xylostella]	AK385895.1	1.14754e-09	Bombyx mori mRNA, clone: fphe12P12	K00477	PHYH	phytanoyl-CoA hydroxylase	http://www.genome.jp/dbget-bin/www_bget?ko:K00477	P57093	591	2.9656e-69	Phytanoyl-CoA dioxygenase, peroxisomal OS=Rattus norvegicus GN=Phyh PE=1 SV=2	--	--	--	--	--	--	--	--	KOG3290	Peroxisomal phytanoyl-CoA hydroxylase
c59227_g1	38171.2	77250.8	-1.0171	1.9842e-08	6.4279e-06	2231	AHX25886.1	2.05175e-55	Niemann-Pick type C2 protein Npc2-t01 [Helicoverpa armigera]	--	--	--	--	--	--	--	Q9DGJ3	121	4.26864e-06	Epididymal secretory protein E1 OS=Danio rerio GN=npc2 PE=2 SV=1	--	--	--	--	--	--	--	--	--	--
c56844_g3	1530.16	565.071	1.4372	1.9936e-08	6.4392e-06	728	--	--	--	--	--	--	--	--	--	--	--	--	--	--	--	--	--	--	--	--	--	--	--	--
c61219_g2	88.8929	239.94	-1.4325	2.0336e-08	6.5489e-06	2984	XP_011193658.1	2.81789e-97	PREDICTED: zinc finger BED domain-containing protein 6 [Bactrocera cucurbitae]	--	--	--	--	--	--	--	O75132	131	2.70286e-15	Zinc finger BED domain-containing protein 4 OS=Homo sapiens GN=ZBED4 PE=1 SV=2	PF05699//PF00096//PF02892//PF03194	hAT family C-terminal dimerisation region//Zinc finger, C2H2 type//BED zinc finger//LUC7 N_terminus	GO:0006376	mRNA splice site selection	GO:0046983//GO:0003729//GO:0046872//GO:0003677	protein dimerization activity//mRNA binding//metal ion binding//DNA binding	GO:0005685	U1 snRNP	KOG1121	Tam3-transposase (Ac family)
c62341_g2	393.51	1172.26	-1.5748	2.1625e-08	6.9432e-06	3734	AHX37227.1	9.20548e-53	chemosensory protein 5 [Conogethes punctiferalis]	KC907760.1	2.58635e-49	Sesamia inferens clone SinfCSP24 putative chemosensory protein mRNA, partial cds	--	--	--	--	Q9W1C9	212	1.383e-17	Ejaculatory bulb-specific protein 3 OS=Drosophila melanogaster GN=PebIII PE=1 SV=2	PF05823	Nematode fatty acid retinoid binding protein (Gp-FAR-1)	--	--	GO:0008289	lipid binding	--	--	--	--
c45093_g1	140.293	354.946	-1.3392	2.3357e-08	7.4772e-06	1081	XP_011568846.1	1.66802e-75	PREDICTED: ecdysteroid-regulated 16 kDa protein-like [Plutella xylostella]	--	--	--	K13443	NPC2	Niemann-Pick C2 protein	http://www.genome.jp/dbget-bin/www_bget?ko:K13443	Q25481	580	3.27707e-72	Ecdysteroid-regulated 16 kDa protein OS=Manduca sexta GN=ESR16 PE=2 SV=1	--	--	--	--	--	--	--	--	--	--
c55295_g1	24950.8	6168.47	2.0161	2.3965e-08	7.6493e-06	2057	AHW57312.1	0	CYP6CV5 [Chilo suppressalis]	KF701142.1	0	Chilo suppressalis CYP6CV5 mRNA, complete cds	K14999	CYP6	cytochrome P450, family 6	http://www.genome.jp/dbget-bin/www_bget?ko:K14999	O61387	818	7.57193e-99	Cytochrome P450 6B7 OS=Helicoverpa armigera GN=CYP6B7 PE=2 SV=1	PF02262//PF00067	CBL proto-oncogene N-terminal domain 1//Cytochrome P450	GO:0007165//GO:0007166//GO:0055114	signal transduction//cell surface receptor signaling pathway//oxidation-reduction process	GO:0004871//GO:0020037//GO:0005506//GO:0016705	signal transducer activity//heme binding//iron ion binding//oxidoreductase activity, acting on paired donors, with incorporation or reduction of molecular oxygen	GO:0005634	nucleus	KOG0158	Cytochrome P450 CYP3/CYP5/CYP6/CYP9 subfamilies
c40971_g1	6.02544	611.843	-6.666	2.5003e-08	7.9569e-06	855	--	--	--	AK405026.1	2.30413e-153	Papilio polytes mRNA, putative 3'UTR of hypothetical protein, sequence id: Pp-0537, expressed in epidermis	--	--	--	--	--	--	--	--	--	--	--	--	--	--	--	--	--	--
c49525_g1	350.182	110.169	1.6684	2.6144e-08	8.2959e-06	838	XP_004925870.1	8.7056e-47	PREDICTED: uncharacterized protein LOC101746422 [Bombyx mori]	--	--	--	--	--	--	--	--	--	--	--	--	--	--	--	--	--	--	--	--	--
c65738_g1	144.548	46.5404	1.635	2.69e-08	8.5107e-06	3012	XP_012547467.1	0	PREDICTED: uncharacterized protein LOC101738890 [Bombyx mori]	--	--	--	--	--	--	--	P10394	517	3.27796e-52	Retrovirus-related Pol polyprotein from transposon 412 OS=Drosophila melanogaster GN=POL PE=3 SV=1	PF05313//PF13683//PF00665//PF04354	Poxvirus P21 membrane protein//Integrase core domain//Integrase core domain//ZipA, C-terminal FtsZ-binding domain	GO:0000917//GO:0015074	barrier septum assembly//DNA integration	--	--	GO:0016021	integral component of membrane	KOG0017	FOG: Transposon-encoded proteins with TYA, reverse transcriptase, integrase domains in various combinations
c58596_g1	445.933	153.361	1.5399	2.7005e-08	8.5191e-06	1484	XP_004922451.1	7.1652e-169	PREDICTED: uncharacterized protein LOC101742189 [Bombyx mori]	--	--	--	--	--	--	--	Q9V0D5	496	1.49316e-55	Malate dehydrogenase OS=Pyrococcus abyssi (strain GE5 / Orsay) GN=mdh PE=3 SV=1	PF02615	Malate/L-lactate dehydrogenase	GO:0055114//GO:0008152	oxidation-reduction process//metabolic process	GO:0016491	oxidoreductase activity	--	--	--	--
c48447_g2	26.3713	1.06994	4.6234	2.7198e-08	8.5302e-06	360	--	--	--	--	--	--	--	--	--	--	--	--	--	--	--	--	--	--	--	--	--	--	--	--
c62628_g2	42.2343	138.177	-1.71	2.7168e-08	8.5302e-06	968	--	--	--	--	--	--	--	--	--	--	--	--	--	--	--	--	--	--	--	--	--	--	--	--
c54038_g2	2779.98	1093.12	1.3466	2.8657e-08	8.9619e-06	3483	EHJ67830.1	9.32593e-178	hypothetical protein KGM_02562 [Danaus plexippus]	--	--	--	K13751	SLC24A3, NCKX3	solute carrier family 24 (sodium/potassium/calcium exchanger), member 3	http://www.genome.jp/dbget-bin/www_bget?ko:K13751	Q49SH1	298	7.01374e-50	Sodium/potassium/calcium exchanger 5 OS=Danio rerio GN=slc24a5 PE=2 SV=1	PF06703//PF01699//PF10483//PF00382	Microsomal signal peptidase 25 kDa subunit (SPC25)//Sodium/calcium exchanger protein//Elongator subunit Iki1//Transcription factor TFIIB repeat	GO:0055085//GO:0006465	transmembrane transport//signal peptide processing	GO:0008233//GO:0017025	peptidase activity//TBP-class protein binding	GO:0033588//GO:0016021//GO:0005787	Elongator holoenzyme complex//integral component of membrane//signal peptidase complex	KOG1307	K+-dependent Ca2+/Na+ exchanger NCKX1 and related proteins
c60534_g1	188.579	556.446	-1.5611	2.9348e-08	9.1513e-06	639	--	--	--	--	--	--	--	--	--	--	--	--	--	--	--	--	--	--	--	--	--	--	--	--
c64951_g2	70369.5	35238.1	0.99781	2.9709e-08	9.2374e-06	3822	ACR15986.2	1.82116e-30	serine protease 11 [Mamestra configurata]	--	--	--	K01316	PRSS7	protease, serine, 7 (enterokinase)	http://www.genome.jp/dbget-bin/www_bget?ko:K01316	P00771	201	1.80654e-15	Brachyurin OS=Uca pugilator PE=1 SV=2	PF04004//PF16974//PF16818	Leo1-like protein//High-affinity nitrate transporter accessory//Protein SLM4	GO:0010167//GO:0016570//GO:0015706//GO:0016237//GO:0006368//GO:0007165	response to nitrate//histone modification//nitrate transport//microautophagy//transcription elongation from RNA polymerase II promoter//signal transduction	--	--	GO:0034448//GO:0016593	EGO complex//Cdc73/Paf1 complex	--	--
c59396_g2	1861.26	904.186	1.0416	3.043e-08	9.4344e-06	673	XP_004922257.1	6.14275e-98	PREDICTED: putative aminopeptidase W07G4.4 [Bombyx mori]	--	--	--	K01255	CARP, pepA	leucyl aminopeptidase	http://www.genome.jp/dbget-bin/www_bget?ko:K01255	Q27245	244	2.63932e-22	Putative aminopeptidase W07G4.4 OS=Caenorhabditis elegans GN=lap-2 PE=3 SV=1	--	--	--	--	--	--	--	--	--	--
c61304_g1	1553.83	3326.74	-1.0983	3.1429e-08	9.7164e-06	1909	XP_012548785.1	1.04417e-25	PREDICTED: uncharacterized protein LOC105842136 [Bombyx mori]	--	--	--	--	--	--	--	--	--	--	--	PF07926//PF16740	TPR/MLP1/MLP2-like protein//Spindle and kinetochore-associated protein 2	GO:0000090//GO:0007067//GO:0031110//GO:0006606//GO:0051301//GO:0007059	mitotic anaphase//mitotic nuclear division//regulation of microtubule polymerization or depolymerization//protein import into nucleus//cell division//chromosome segregation	GO:0008017	microtubule binding	GO:0000940//GO:0045298//GO:0005876	condensed chromosome outer kinetochore//tubulin complex//spindle microtubule	--	--
c60220_g3	1019.62	2227.3	-1.1273	3.2725e-08	1.0088e-05	2187	AAQ74260.1	0	desaturase [Spodoptera littoralis]	XM_011561686.1	6.52628e-98	PREDICTED: Plutella xylostella acyl-CoA Delta(11) desaturase-like (LOC105390386), transcript variant X3, mRNA	K00507	SCD, desC	stearoyl-CoA desaturase (delta-9 desaturase)	http://www.genome.jp/dbget-bin/www_bget?ko:K00507	P13516	758	1.81538e-91	Acyl-CoA desaturase 1 OS=Mus musculus GN=Scd1 PE=1 SV=2	PF00487	Fatty acid desaturase	GO:0006629	lipid metabolic process	--	--	--	--	KOG1600	Fatty acid desaturase
c38604_g1	84.9025	934.232	-3.4599	3.3797e-08	1.0389e-05	230	EHJ77904.1	1.88321e-16	hypothetical protein KGM_21006 [Danaus plexippus]	--	--	--	--	--	--	--	--	--	--	--	--	--	--	--	--	--	--	--	--	--
c59930_g4	67.3371	13.1569	2.3556	3.4678e-08	1.063e-05	359	--	--	--	--	--	--	--	--	--	--	--	--	--	--	--	--	--	--	--	--	--	--	--	--
c61393_g1	8937.28	17871.9	-0.99979	3.4913e-08	1.0641e-05	3188	NP_001166838.1	9.50647e-172	nucleosome assembly protein isoform 1 [Bombyx mori]>gi|827538487|ref|XP_012551204.1| PREDICTED: nucleosome assembly protein isoform X1 [Bombyx mori]>gi|95102568|gb|ABF51222.1| nucleosome assembly protein isoform 1 [Bombyx mori]	XM_011559997.1	0	PREDICTED: Plutella xylostella nucleosome assembly protein 1-like 1 (LOC105388954), transcript variant X2, mRNA	K11279	NAP1L1, NRP	nucleosome assembly protein 1-like 1	http://www.genome.jp/dbget-bin/www_bget?ko:K11279	P28656	681	5.04178e-78	Nucleosome assembly protein 1-like 1 OS=Mus musculus GN=Nap1l1 PE=1 SV=2	PF00956	Nucleosome assembly protein (NAP)	GO:0006334	nucleosome assembly	--	--	GO:0005634	nucleus	KOG1507	Nucleosome assembly protein NAP-1
c61462_g2	49.9157	278.961	-2.4825	3.484e-08	1.0641e-05	4333	--	--	--	AK402840.1	2.80002e-99	Papilio xuthus mRNA, putative 3'UTR of hypothetical protein, sequence id: Px-0549, expressed in epidermis	--	--	--	--	--	--	--	--	--	--	--	--	--	--	--	--	--	--
c45299_g1	1145.29	536.498	1.0941	3.5487e-08	1.0786e-05	845	AEW46869.1	3.86167e-95	seminal fluid protein CSSFP019 [Chilo suppressalis]	JN033716.1	0	Chilo suppressalis seminal fluid protein CSSFP019 mRNA, partial cds	K01229	LCT	lactase-phlorizin hydrolase	http://www.genome.jp/dbget-bin/www_bget?ko:K01229	Q95X01	337	2.01426e-34	Myrosinase 1 OS=Brevicoryne brassicae PE=1 SV=1	PF00232//PF09198	Glycosyl hydrolase family 1//Bacteriophage T4 beta-glucosyltransferase	GO:0006304//GO:0005975	DNA modification//carbohydrate metabolic process	GO:0004553//GO:0033821	hydrolase activity, hydrolyzing O-glycosyl compounds//DNA beta-glucosyltransferase activity	--	--	--	--
c47210_g1	19.2523	2469.05	-7.0028	3.5911e-08	1.0884e-05	1347	NP_001166710.1	7.21714e-56	cuticular protein RR-1 motif 44 precursor [Bombyx mori]>gi|223671190|tpd|FAA00547.1| TPA: putative cuticle protein [Bombyx mori]	--	--	--	--	--	--	--	Q7M4F3	259	4.06348e-25	Endocuticle structural glycoprotein SgAbd-2 OS=Schistocerca gregaria PE=1 SV=1	--	--	--	--	--	--	--	--	--	--
c56701_g1	7.58489	150.258	-4.3082	3.7755e-08	1.1384e-05	2009	XP_011564301.1	0	PREDICTED: putative fatty acyl-CoA reductase CG5065 [Plutella xylostella]	--	--	--	K13356	FAR	fatty acyl-CoA reductase	http://www.genome.jp/dbget-bin/www_bget?ko:K13356	A1ZAI5	972	3.0032e-120	Putative fatty acyl-CoA reductase CG5065 OS=Drosophila melanogaster GN=CG5065 PE=3 SV=1	PF01073//PF01118//PF03015//PF01370//PF01113	3-beta hydroxysteroid dehydrogenase/isomerase family//Semialdehyde dehydrogenase, NAD binding domain//Male sterility protein//NAD dependent epimerase/dehydratase family//Dihydrodipicolinate reductase, N-terminus	GO:0009089//GO:0008209//GO:0008207//GO:0008210//GO:0055114//GO:0006694//GO:0009085	lysine biosynthetic process via diaminopimelate//androgen metabolic process//C21-steroid hormone metabolic process//estrogen metabolic process//oxidation-reduction process//steroid biosynthetic process//lysine biosynthetic process	GO:0003854//GO:0016616//GO:0008839//GO:0016620//GO:0080019//GO:0003824//GO:0051287//GO:0050662	3-beta-hydroxy-delta5-steroid dehydrogenase activity//oxidoreductase activity, acting on the CH-OH group of donors, NAD or NADP as acceptor//4-hydroxy-tetrahydrodipicolinate reductase//oxidoreductase activity, acting on the aldehyde or oxo group of donors, NAD or NADP as acceptor//fatty-acyl-CoA reductase (alcohol-forming) activity//catalytic activity//NAD binding//coenzyme binding	--	--	KOG1221	Acyl-CoA reductase
c60443_g1	23.2751	93.2564	-2.0024	3.777e-08	1.1384e-05	1503	EFA13187.1	1.46562e-22	hypothetical protein TcasGA2_TC006862 [Tribolium castaneum]	--	--	--	--	--	--	--	--	--	--	--	PF09195	Restriction endonuclease BglII	GO:0009307//GO:0006308	DNA restriction-modification system//DNA catabolic process	GO:0009036	Type II site-specific deoxyribonuclease activity	GO:0009359	Type II site-specific deoxyribonuclease complex	--	--
c57725_g2	22.4277	91.7277	-2.0321	3.7956e-08	1.1408e-05	1536	--	--	--	--	--	--	--	--	--	--	--	--	--	--	--	--	--	--	--	--	--	--	--	--
c65701_g1	1087.02	509.894	1.0921	3.8914e-08	1.1664e-05	4680	XP_003744915.1	1.43775e-47	PREDICTED: RNA-directed DNA polymerase from mobile element jockey-like [Metaseiulus occidentalis]	--	--	--	--	--	--	--	Q9NBX4	291	3.0419e-25	Probable RNA-directed DNA polymerase from transposon X-element OS=Drosophila melanogaster GN=X-element\ORF2 PE=3 SV=1	PF04111//PF01166//PF13851//PF05445	Autophagy protein Apg6//TSC-22/dip/bun family//Growth-arrest specific micro-tubule binding//Poxvirus serine/threonine protein kinase	GO:0006355//GO:0006914//GO:0048870	regulation of transcription, DNA-templated//autophagy//cell motility	GO:0004672//GO:0003700//GO:0005524	protein kinase activity//transcription factor activity, sequence-specific DNA binding//ATP binding	GO:0031514//GO:0005667	motile cilium//transcription factor complex	KOG1075	FOG: Reverse transcriptase
c45325_g1	153.474	46.1438	1.7338	4.1067e-08	1.2275e-05	390	--	--	--	--	--	--	--	--	--	--	--	--	--	--	--	--	--	--	--	--	--	--	--	--
c65955_g1	1259.67	468.799	1.426	4.2192e-08	1.2576e-05	2494	XP_012548700.1	1.18536e-147	PREDICTED: nose resistant to fluoxetine protein 6-like [Bombyx mori]	--	--	--	--	--	--	--	Q09225	282	2.60642e-24	Nose resistant to fluoxetine protein 6 OS=Caenorhabditis elegans GN=nrf-6 PE=1 SV=3	PF01757	Acyltransferase family	--	--	GO:0016747	transferase activity, transferring acyl groups other than amino-acyl groups	--	--	KOG3700	Predicted acyltransferase
c63079_g1	187.843	20.7577	3.1778	4.3104e-08	1.2813e-05	1494	--	--	--	--	--	--	--	--	--	--	--	--	--	--	--	--	--	--	--	--	--	--	--	--
c59620_g2	4063.78	2010.75	1.0151	4.3608e-08	1.2927e-05	1704	XP_012550963.1	1.03913e-108	PREDICTED: venom protease-like [Bombyx mori]	--	--	--	--	--	--	--	P05049	293	4.20236e-27	Serine protease snake OS=Drosophila melanogaster GN=snk PE=1 SV=2	PF05676//PF00089	NADH-ubiquinone oxidoreductase B18 subunit (NDUFB7)//Trypsin	GO:0006814//GO:0006508//GO:0006744//GO:0015992//GO:0006120//GO:0006118	sodium ion transport//proteolysis//ubiquinone biosynthetic process//proton transport//mitochondrial electron transport, NADH to ubiquinone//obsolete electron transport	GO:0003954//GO:0008137//GO:0004252	NADH dehydrogenase activity//NADH dehydrogenase (ubiquinone) activity//serine-type endopeptidase activity	GO:0005739	mitochondrion	KOG3627	Trypsin
c50420_g1	4003.25	1990.31	1.0082	4.6243e-08	1.3671e-05	307	EHJ78604.1	3.13827e-10	intestinal mucin [Danaus plexippus]	--	--	--	--	--	--	--	--	--	--	--	PF01607	Chitin binding Peritrophin-A domain	GO:0006030	chitin metabolic process	GO:0008061	chitin binding	GO:0005576	extracellular region	--	--
c65838_g1	68.6674	197.791	-1.5263	5.0827e-08	1.4986e-05	6714	XP_012547467.1	0	PREDICTED: uncharacterized protein LOC101738890 [Bombyx mori]	--	--	--	--	--	--	--	P04323	1404	1.35619e-165	Retrovirus-related Pol polyprotein from transposon 17.6 OS=Drosophila melanogaster GN=pol PE=3 SV=1	PF00665//PF13683//PF01480//PF09177//PF02308//PF04048	Integrase core domain//Integrase core domain//PWI domain//Syntaxin 6, N-terminal//MgtC family//Sec8 exocyst complex component specific domain	GO:0015074//GO:0006904//GO:0006397//GO:0048193//GO:0015031	DNA integration//vesicle docking involved in exocytosis//mRNA processing//Golgi vesicle transport//protein transport	--	--	GO:0000145//GO:0016020	exocyst//membrane	KOG0017	FOG: Transposon-encoded proteins with TYA, reverse transcriptase, integrase domains in various combinations
c61578_g1	31.7545	111.125	-1.8072	5.707e-08	1.678e-05	2250	XP_011875029.1	0	PREDICTED: uncharacterized protein LOC105565991 [Vollenhovia emeryi]	--	--	--	--	--	--	--	--	--	--	--	--	--	--	--	--	--	--	--	--	--
c59400_g1	33154.5	16673.2	0.99167	5.7461e-08	1.6849e-05	2696	ACX49763.1	0	beta-fructofuranosidase 2 [Manduca sexta]	--	--	--	--	--	--	--	P0DJA7	812	7.36963e-96	Sucrose-6-phosphate hydrolase OS=Zymomonas mobilis subsp. mobilis (strain ATCC 31821 / ZM4 / CP4) GN=sacA PE=1 SV=1	--	--	--	--	--	--	--	--	KOG0228	Beta-fructofuranosidase (invertase)
c60902_g1	2468.16	1220.41	1.0161	5.7792e-08	1.6901e-05	1793	AHW57316.1	0	CYP9A69 [Chilo suppressalis]	KF701146.1	0	Chilo suppressalis CYP9A69 mRNA, complete cds	K15003	CYP9	cytochrome P450, family 9	http://www.genome.jp/dbget-bin/www_bget?ko:K15003	Q964T2	841	6.28064e-103	Cytochrome P450 9e2 OS=Blattella germanica GN=CYP9E2 PE=2 SV=1	PF00067	Cytochrome P450	GO:0055114	oxidation-reduction process	GO:0020037//GO:0016705//GO:0005506	heme binding//oxidoreductase activity, acting on paired donors, with incorporation or reduction of molecular oxygen//iron ion binding	--	--	KOG0158	Cytochrome P450 CYP3/CYP5/CYP6/CYP9 subfamilies
c54655_g1	2.82721	702.692	-7.9574	6.3491e-08	1.8517e-05	2057	AAR11781.1	6.3813e-81	heat shock protein 90 [Azumapecten farreri]	XM_002995776.1	1.21072e-159	Nosema ceranae BRL01 hypothetical protein (NCER_101194) mRNA, complete cds	K04079	htpG, HSP90A	molecular chaperone HtpG	http://www.genome.jp/dbget-bin/www_bget?ko:K04079	Q8SSE8	1133	4.30371e-143	Heat shock protein 90 OS=Encephalitozoon cuniculi (strain GB-M1) GN=HSP90 PE=1 SV=1	PF00183	Hsp90 protein	GO:0006950//GO:0006457	response to stress//protein folding	GO:0005524//GO:0051082	ATP binding//unfolded protein binding	--	--	KOG0019	Molecular chaperone (HSP90 family)
c55143_g1	1133.37	542.108	1.064	6.5514e-08	1.9056e-05	2023	XP_004923091.2	7.89027e-140	PREDICTED: uncharacterized protein C1683.06c-like [Bombyx mori]	--	--	--	--	--	--	--	Q8LAC4	232	1.70549e-19	Probable uridine nucleosidase 2 OS=Arabidopsis thaliana GN=URH2 PE=2 SV=1	--	--	--	--	--	--	--	--	KOG2938	Predicted inosine-uridine preferring nucleoside hydrolase
c55538_g1	3533.67	8602.78	-1.2836	6.6787e-08	1.9374e-05	3678	XP_004923610.1	2.62594e-146	PREDICTED: nuclear factor interleukin-3-regulated protein [Bombyx mori]	KM675558.1	0	Spodoptera frugiperda strain corn isolate JJ14d vrille (vri) gene, partial cds	K12114	VRI	vrille	http://www.genome.jp/dbget-bin/www_bget?ko:K12114	Q6IMZ0	244	4.76341e-20	Nuclear factor interleukin-3-regulated protein OS=Rattus norvegicus GN=Nfil3 PE=2 SV=1	PF02183//PF00170//PF03131//PF07716	Homeobox associated leucine zipper//bZIP transcription factor//bZIP Maf transcription factor//Basic region leucine zipper	GO:0006355	regulation of transcription, DNA-templated	GO:0003677//GO:0043565//GO:0003700	DNA binding//sequence-specific DNA binding//transcription factor activity, sequence-specific DNA binding	GO:0005667//GO:0005634	transcription factor complex//nucleus	KOG3119	Basic region leucine zipper transcription factor
c65844_g1	972.708	446.921	1.122	6.8364e-08	1.9779e-05	2599	AIY69048.1	0	carboxyl/choline esterase [Chilo suppressalis]	KJ023220.1	0	Chilo suppressalis isolate CsuEst22 carboxyl/choline esterase mRNA, complete cds	K01050	BCHE	cholinesterase	http://www.genome.jp/dbget-bin/www_bget?ko:K01050	P12992	515	1.6187e-54	Juvenile hormone esterase OS=Heliothis virescens PE=1 SV=2	PF07859//PF02230	alpha/beta hydrolase fold//Phospholipase/Carboxylesterase	GO:0008152	metabolic process	GO:0016787	hydrolase activity	--	--	KOG1516	Carboxylesterase and related proteins
c62680_g1	1612.98	790.995	1.028	7.0676e-08	2.0393e-05	1836	XP_004930400.1	2.2994e-102	PREDICTED: sulfotransferase 1C4 [Bombyx mori]	XM_011561339.1	2.1234e-42	PREDICTED: Plutella xylostella sulfotransferase family cytosolic 1B member 1 (LOC105390097), mRNA	--	--	--	--	O75897	395	1.77118e-41	Sulfotransferase 1C4 OS=Homo sapiens GN=SULT1C4 PE=1 SV=2	PF00685	Sulfotransferase domain	--	--	GO:0008146	sulfotransferase activity	--	--	KOG1584	Sulfotransferase
c56505_g1	19042.8	9644.13	0.98153	7.158e-08	2.0599e-05	2833	XP_004931474.1	7.0703e-63	PREDICTED: lipase 3-like [Bombyx mori]	--	--	--	K19406	LIPM	lipase-like abhydrolase domain-containing protein 3	http://www.genome.jp/dbget-bin/www_bget?ko:K19406	O46107	350	1.55348e-33	Lipase 1 OS=Drosophila melanogaster GN=Lip1 PE=2 SV=2	PF01738//PF04083	Dienelactone hydrolase family//Partial alpha/beta-hydrolase lipase region	GO:0006629	lipid metabolic process	GO:0016787	hydrolase activity	--	--	KOG2624	Triglyceride lipase-cholesterol esterase
c59174_g2	0.773648	30.5362	-5.3027	7.2065e-08	2.0683e-05	2091	XP_012551892.1	0	PREDICTED: LOW QUALITY PROTEIN: serine proteinase stubble-like [Bombyx mori]	--	--	--	--	--	--	--	Q05319	611	1.19906e-66	Serine proteinase stubble OS=Drosophila melanogaster GN=Sb PE=2 SV=2	PF00089	Trypsin	GO:0006508	proteolysis	GO:0004252	serine-type endopeptidase activity	--	--	KOG3627	Trypsin
c50264_g1	3.56218	38.3355	-3.4278	7.256e-08	2.0771e-05	890	EHJ73024.1	1.10668e-28	hypothetical protein KGM_12606 [Danaus plexippus]	--	--	--	--	--	--	--	--	--	--	--	--	--	--	--	--	--	--	--	--	--
c63608_g2	1084.61	463.681	1.226	7.4103e-08	2.1156e-05	2303	XP_012543956.1	0	PREDICTED: protein MCM10 homolog isoform X1 [Bombyx mori]>gi|827541383|ref|XP_012543957.1| PREDICTED: protein MCM10 homolog isoform X2 [Bombyx mori]	--	--	--	K10736	MCM10	minichromosome maintenance protein 10	http://www.genome.jp/dbget-bin/www_bget?ko:K10736	Q9VIE6	1284	2.42766e-163	Protein MCM10 homolog OS=Drosophila melanogaster GN=Mcm10 PE=1 SV=2	PF09329	Primase zinc finger	GO:0006260	DNA replication	--	--	GO:0005634	nucleus	KOG3056	Protein required for S-phase initiation or completion
c53177_g1	34.4272	3.41306	3.3344	7.792e-08	2.2187e-05	298	--	--	--	--	--	--	--	--	--	--	--	--	--	--	--	--	--	--	--	--	--	--	--	--
c48515_g1	33.3904	2.81362	3.5689	8.0852e-08	2.2962e-05	1143	EHJ77212.1	7.14676e-100	cys-loop ligand-gated ion channel subunit [Danaus plexippus]	--	--	--	K05175	GABRA	gamma-aminobutyric acid receptor subunit alpha	http://www.genome.jp/dbget-bin/www_bget?ko:K05175	Q8BHJ7	172	5.33644e-12	Gamma-aminobutyric acid receptor subunit alpha-5 OS=Mus musculus GN=Gabra5 PE=1 SV=1	PF02932	Neurotransmitter-gated ion-channel transmembrane region	GO:0006811	ion transport	--	--	GO:0016020	membrane	KOG3642	GABA receptor
c62548_g2	130.489	15.7051	3.0546	8.2837e-08	2.3464e-05	741	--	--	--	--	--	--	--	--	--	--	--	--	--	--	--	--	--	--	--	--	--	--	--	--
c57170_g2	6261.97	3180.98	0.97714	8.4582e-08	2.3896e-05	2276	BAM19834.1	4.18472e-148	unknown unsecreted protein, partial [Papilio xuthus]	--	--	--	K01639	E4.1.3.3, nanA, NPL	N-acetylneuraminate lyase	http://www.genome.jp/dbget-bin/www_bget?ko:K01639	Q9DCJ9	452	1.49869e-48	N-acetylneuraminate lyase OS=Mus musculus GN=Npl PE=1 SV=1	PF00701//PF01081	Dihydrodipicolinate synthetase family//KDPG and KHG aldolase	GO:0008152	metabolic process	GO:0016829	lyase activity	--	--	--	--
c59352_g2	1883.01	679.095	1.4714	8.7068e-08	2.4516e-05	2038	ADE05584.1	0	cytochrome P450 6AB13 [Manduca sexta]	FJ795021.1	2.80623e-101	Bombyx mandarina cytochrome P450 CYP6AB5 (Cyp6AB5) mRNA, complete cds	K14999	CYP6	cytochrome P450, family 6	http://www.genome.jp/dbget-bin/www_bget?ko:K14999	Q27664	856	1.6056e-104	Cytochrome P450 6B2 OS=Helicoverpa armigera GN=CYP6B2 PE=2 SV=1	PF00067	Cytochrome P450	GO:0055114	oxidation-reduction process	GO:0016705//GO:0020037//GO:0005506	oxidoreductase activity, acting on paired donors, with incorporation or reduction of molecular oxygen//heme binding//iron ion binding	--	--	KOG0158	Cytochrome P450 CYP3/CYP5/CYP6/CYP9 subfamilies
c59363_g1	988.076	442.826	1.1579	8.7232e-08	2.4516e-05	2318	AEW46871.1	0	seminal fluid protein CSSFP021 [Chilo suppressalis]	JN033718.1	0	Chilo suppressalis seminal fluid protein CSSFP021 mRNA, complete cds	K01229	LCT	lactase-phlorizin hydrolase	http://www.genome.jp/dbget-bin/www_bget?ko:K01229	Q95X01	1085	8.57157e-138	Myrosinase 1 OS=Brevicoryne brassicae PE=1 SV=1	PF00232//PF00150	Glycosyl hydrolase family 1//Cellulase (glycosyl hydrolase family 5)	GO:0005975	carbohydrate metabolic process	GO:0004553	hydrolase activity, hydrolyzing O-glycosyl compounds	--	--	--	--
c30163_g1	7566.09	3847.82	0.97551	9.1165e-08	2.5555e-05	2295	BAM19117.1	0	catalase [Papilio polytes]	JQ663444.1	0	Spodoptera litura catalase mRNA, complete cds	K03781	katE, CAT, catB, srpA	catalase	http://www.genome.jp/dbget-bin/www_bget?ko:K03781	P17336	1978	0	Catalase OS=Drosophila melanogaster GN=Cat PE=1 SV=2	PF00199	Catalase	GO:0055114//GO:0006804//GO:0015947//GO:0006568//GO:0006979	oxidation-reduction process//obsolete peroxidase reaction//methane metabolic process//tryptophan metabolic process//response to oxidative stress	GO:0020037//GO:0004096	heme binding//catalase activity	--	--	KOG0047	Catalase
c61063_g1	16.339	74.6298	-2.1914	9.1679e-08	2.5633e-05	5347	XP_012553108.1	0	PREDICTED: uncharacterized protein LOC101741141 isoform X1 [Bombyx mori]	XM_012697656.1	3.93076e-09	PREDICTED: Bombyx mori uncharacterized LOC101741141 (LOC101741141), transcript variant X3, mRNA	--	--	--	--	A2ASS6	151	3.73663e-08	Titin OS=Mus musculus GN=Ttn PE=1 SV=1	PF01825//PF00008//PF13895//PF09243	GPCR proteolysis site, GPS, motif//EGF-like domain//Immunoglobulin domain//Mitochondrial small ribosomal subunit Rsm22	GO:0006412	translation	GO:0005515//GO:0008168	protein binding//methyltransferase activity	GO:0016020	membrane	KOG2408	Peroxidase/oxygenase
c62617_g1	34.7296	136.602	-1.9757	9.204e-08	2.5667e-05	5301	EHJ74614.1	3.75332e-134	hypothetical protein KGM_20723 [Danaus plexippus]	--	--	--	--	--	--	--	--	--	--	--	PF07989//PF03973	Centrosomin N-terminal motif 1//Triabin	GO:0030682	evasion or tolerance of host defense response	--	--	GO:0005815	microtubule organizing center	--	--
c57058_g1	1207.41	552.353	1.1283	9.5284e-08	2.6504e-05	1521	--	--	--	--	--	--	--	--	--	--	--	--	--	--	--	--	--	--	--	--	--	--	--	--
c62015_g1	71.172	271.35	-1.9308	9.6616e-08	2.6805e-05	666	--	--	--	--	--	--	--	--	--	--	--	--	--	--	--	--	--	--	--	--	--	--	--	--
c57209_g1	505.623	117.577	2.1045	9.832e-08	2.7209e-05	2181	NP_001243943.1	1.67861e-06	hatching enzyme-like II precursor [Bombyx mori]>gi|346991245|gb|AEO53067.1| hatching enzyme-like II [Bombyx mori]	--	--	--	--	--	--	--	--	--	--	--	PF02159	Oestrogen receptor	GO:0043401//GO:0006355//GO:0007165	steroid hormone mediated signaling pathway//regulation of transcription, DNA-templated//signal transduction	GO:0003677//GO:0005496//GO:0030284	DNA binding//steroid binding//estrogen receptor activity	GO:0005634	nucleus	--	--
c59969_g2	147.807	51.0683	1.5332	9.9402e-08	2.7368e-05	1980	AHW57322.1	0	CYP321F1 [Chilo suppressalis]	KF701155.1	0	Chilo suppressalis CYP321F4 mRNA, partial cds	--	--	--	--	Q95036	575	3.15047e-64	Cytochrome P450 6B5 (Fragment) OS=Papilio glaucus GN=CYP6B5 PE=2 SV=1	PF00067	Cytochrome P450	GO:0055114	oxidation-reduction process	GO:0020037//GO:0016705//GO:0005506	heme binding//oxidoreductase activity, acting on paired donors, with incorporation or reduction of molecular oxygen//iron ion binding	--	--	KOG0158	Cytochrome P450 CYP3/CYP5/CYP6/CYP9 subfamilies
c65262_g2	287968	147867	0.96161	9.9237e-08	2.7368e-05	1614	AFK64831.1	2.02943e-118	trypsin-like proteinase [Chilo suppressalis]	JN315767.1	0	Chilo suppressalis isolate CT012 trypsin-like proteinase mRNA, complete cds	--	--	--	--	P35042	444	6.11592e-49	Trypsin CFT-1 OS=Choristoneura fumiferana PE=1 SV=1	PF07465//PF00089	Photosystem I protein M (PsaM)//Trypsin	GO:0015979//GO:0006508	photosynthesis//proteolysis	GO:0004252	serine-type endopeptidase activity	--	--	KOG3627	Trypsin
c61759_g4	0.411393	23.6905	-5.8476	1.0036e-07	2.7563e-05	1177	XP_012544792.1	0	PREDICTED: piggyBac transposable element-derived protein 3-like [Bombyx mori]	XM_012689338.1	0	PREDICTED: Bombyx mori piggyBac transposable element-derived protein 3-like (LOC105841446), mRNA	--	--	--	--	Q6P3X8	298	5.9951e-28	PiggyBac transposable element-derived protein 2 OS=Homo sapiens GN=PGBD2 PE=2 SV=1	--	--	--	--	--	--	--	--	--	--
c64291_g1	630.926	294.458	1.0994	1.017e-07	2.7859e-05	1019	ABE57220.1	7.2693e-39	histone H3, partial [Ammothella appendiculata]	AB219972.1	1.41004e-86	Chilo suppressalis DNA, microsatellite loci CS5	K11253	H3	histone H3	http://www.genome.jp/dbget-bin/www_bget?ko:K11253	P02302	352	1.08121e-38	Histone H3.3C OS=Xenopus laevis GN=h3f3c PE=1 SV=2	PF00125	Core histone H2A/H2B/H3/H4	--	--	GO:0003677	DNA binding	--	--	KOG1745	Histones H3 and H4
c63419_g1	1993.46	989.066	1.0111	1.0275e-07	2.8075e-05	2475	AID66679.1	0	putative peroxisomal acyl-CoA oxidase 1 [Agrotis segetum]	XM_004932347.2	0	PREDICTED: Bombyx mori probable peroxisomal acyl-coenzyme A oxidase 1 (LOC101744675), mRNA	K00232	E1.3.3.6, ACOX1, ACOX3	acyl-CoA oxidase	http://www.genome.jp/dbget-bin/www_bget?ko:K00232	Q7KML2	1846	0	Probable peroxisomal acyl-coenzyme A oxidase 1 OS=Drosophila melanogaster GN=CG5009 PE=1 SV=1	PF00441//PF02770//PF01756	Acyl-CoA dehydrogenase, C-terminal domain//Acyl-CoA dehydrogenase, middle domain//Acyl-CoA oxidase	GO:0055114//GO:0006118//GO:0006635//GO:0006637	oxidation-reduction process//obsolete electron transport//fatty acid beta-oxidation//acyl-CoA metabolic process	GO:0003997//GO:0003995//GO:0016627	acyl-CoA oxidase activity//acyl-CoA dehydrogenase activity//oxidoreductase activity, acting on the CH-CH group of donors	GO:0005777	peroxisome	KOG0136	Acyl-CoA oxidase
c65949_g1	1816.21	905.17	1.0047	1.0515e-07	2.8659e-05	4187	--	--	--	--	--	--	--	--	--	--	--	--	--	--	--	--	--	--	--	--	--	--	--	--
c49312_g1	570.242	164.647	1.7922	1.0853e-07	2.9507e-05	1076	XP_011559227.1	1.18866e-128	PREDICTED: pancreatic triacylglycerol lipase-like [Plutella xylostella]	--	--	--	K19404	LIPH_I	phosphatidic acid-selective&#160;phospholipase A1	http://www.genome.jp/dbget-bin/www_bget?ko:K19404	A5PK46	315	8.28936e-31	Pancreatic lipase-related protein 2 OS=Bos taurus GN=PNLIPRP2 PE=2 SV=1	--	--	--	--	--	--	--	--	--	--
c52917_g1	0.789461	25.7046	-5.025	1.1122e-07	3.0161e-05	1064	XP_011151344.1	9.59044e-06	PREDICTED: uncharacterized protein LOC105190333 [Harpegnathos saltator]	--	--	--	--	--	--	--	--	--	--	--	--	--	--	--	--	--	--	--	--	--
c58103_g2	501.059	227.151	1.1413	1.1164e-07	3.0199e-05	803	XP_004929183.1	1.9793e-66	PREDICTED: androgen-induced gene 1 protein-like isoform X1 [Bombyx mori]>gi|512939880|ref|XP_004934348.1| PREDICTED: androgen-induced gene 1 protein-like isoform X1 [Bombyx mori]	--	--	--	--	--	--	--	Q9D8B1	290	3.70081e-29	Androgen-induced gene 1 protein OS=Mus musculus GN=Aig1 PE=2 SV=1	PF04750	FAR-17a/AIG1-like protein	--	--	--	--	GO:0016021	integral component of membrane	KOG3989	Beta-2-glycoprotein I
c57690_g3	1886.87	773.295	1.2869	1.1432e-07	3.0848e-05	973	AIL29313.1	1.57961e-81	glutathione S-transferase epsilon 4 [Cnaphalocrocis medinalis]	--	--	--	K00799	GST, gst	glutathione S-transferase	http://www.genome.jp/dbget-bin/www_bget?ko:K00799	P46430	449	4.02199e-52	Glutathione S-transferase 1 OS=Manduca sexta GN=GST1 PE=2 SV=1	PF13409//PF13417//PF02798	Glutathione S-transferase, N-terminal domain//Glutathione S-transferase, N-terminal domain//Glutathione S-transferase, N-terminal domain	--	--	GO:0005515	protein binding	--	--	KOG0867	Glutathione S-transferase
c56075_g1	14.8304	69.0749	-2.2196	1.1594e-07	3.1207e-05	5166	EFA13518.1	0	hypothetical protein TcasGA2_TC001491 [Tribolium castaneum]	--	--	--	--	--	--	--	P10394	1826	0	Retrovirus-related Pol polyprotein from transposon 412 OS=Drosophila melanogaster GN=POL PE=3 SV=1	PF05680//PF13683//PF09177//PF02465//PF00665	ATP synthase E chain//Integrase core domain//Syntaxin 6, N-terminal//Flagellar hook-associated protein 2 N-terminus//Integrase core domain	GO:0015074//GO:0048193//GO:0015992//GO:0015986	DNA integration//Golgi vesicle transport//proton transport//ATP synthesis coupled proton transport	GO:0015078	hydrogen ion transmembrane transporter activity	GO:0009424//GO:0000276//GO:0016020	bacterial-type flagellum hook//mitochondrial proton-transporting ATP synthase complex, coupling factor F(o)//membrane	KOG0017	FOG: Transposon-encoded proteins with TYA, reverse transcriptase, integrase domains in various combinations
c50399_g1	97.7714	15.6612	2.6422	1.1747e-07	3.1541e-05	665	--	--	--	--	--	--	--	--	--	--	--	--	--	--	--	--	--	--	--	--	--	--	--	--
c63180_g2	35.5775	3.82747	3.2165	1.2931e-07	3.4633e-05	1474	--	--	--	--	--	--	--	--	--	--	--	--	--	--	--	--	--	--	--	--	--	--	--	--
c60786_g1	4056.32	2058.46	0.97861	1.3259e-07	3.5423e-05	1549	XP_011566658.1	0	PREDICTED: probable 3-hydroxyacyl-CoA dehydrogenase B0272.3 isoform X1 [Plutella xylostella]	--	--	--	K00022	HADH	3-hydroxyacyl-CoA dehydrogenase	http://www.genome.jp/dbget-bin/www_bget?ko:K00022	Q16836	853	1.14777e-108	Hydroxyacyl-coenzyme A dehydrogenase, mitochondrial OS=Homo sapiens GN=HADH PE=1 SV=3	PF02826//PF02276//PF02254//PF02558//PF00106//PF07992//PF03446//PF00070//PF02737//PF03435//PF12831//PF03721//PF08241//PF01210//PF13241//PF01134//PF01266//PF01494//PF00725	D-isomer specific 2-hydroxyacid dehydrogenase, NAD binding domain//Photosynthetic reaction centre cytochrome C subunit//TrkA-N domain//Ketopantoate reductase PanE/ApbA//short chain dehydrogenase//Pyridine nucleotide-disulphide oxidoreductase//NAD binding domain of 6-phosphogluconate dehydrogenase//Pyridine nucleotide-disulphide oxidoreductase//3-hydroxyacyl-CoA dehydrogenase, NAD binding domain//…	GO:0006552//GO:0006813//GO:0008152//GO:0015940//GO:0006554//GO:0006633//GO:0055114//GO:0006098//GO:0019684//GO:0006631//GO:0006574//GO:0019354//GO:0018874//GO:0006118//GO:0006779//GO:0046168//GO:0008033//GO:0006550//GO:0019521//GO:0006568	leucine catabolic process//potassium ion transport//metabolic process//pantothenate biosynthetic process//lysine catabolic process//fatty acid biosynthetic process//oxidation-reduction process//pentose-phosphate shunt//photosynthesis, light reaction//fatty acid metabolic process//valine catabolic process//siroheme biosynthetic process//benzoate metabolic process//obsolete electron transport//porp…	GO:0003857//GO:0050660//GO:0043115//GO:0051287//GO:0008677//GO:0005506//GO:0020037//GO:0071949//GO:0004616//GO:0016616//GO:0016491//GO:0008168//GO:0009055	3-hydroxyacyl-CoA dehydrogenase activity//flavin adenine dinucleotide binding//precorrin-2 dehydrogenase activity//NAD binding//2-dehydropantoate 2-reductase activity//iron ion binding//heme binding//FAD binding//phosphogluconate dehydrogenase (decarboxylating) activity//oxidoreductase activity, acting on the CH-OH group of donors, NAD or NADP as acceptor//oxidoreductase activity//methyltransfera…	GO:0030077	plasma membrane light-harvesting complex	KOG2304	3-hydroxyacyl-CoA dehydrogenase
c52430_g1	133.104	43.7585	1.6049	1.3394e-07	3.5696e-05	1509	XP_004922181.1	1.08681e-130	PREDICTED: dynein light chain 1, axonemal-like [Bombyx mori]	--	--	--	K10411	DNAL1	dynein light chain 1, axonemal	http://www.genome.jp/dbget-bin/www_bget?ko:K10411	Q2KID4	623	2.715e-76	Dynein light chain 1, axonemal OS=Bos taurus GN=DNAL1 PE=2 SV=1	PF00560//PF13855	Leucine Rich Repeat//Leucine rich repeat	--	--	GO:0005515	protein binding	--	--	KOG0531	Protein phosphatase 1, regulatory subunit, and related proteins
c56633_g1	5011.4	2386.94	1.07	1.3594e-07	3.614e-05	2356	ADZ74177.1	0	aminopeptidase P-like protein [Ostrinia nubilalis]	--	--	--	K01262	pepP	Xaa-Pro aminopeptidase	http://www.genome.jp/dbget-bin/www_bget?ko:K01262	B0DZL3	1147	1.73722e-144	Probable Xaa-Pro aminopeptidase P OS=Laccaria bicolor (strain S238N-H82 / ATCC MYA-4686) GN=AMPP PE=3 SV=1	PF01321	Creatinase/Prolidase N-terminal domain	--	--	GO:0016787	hydrolase activity	--	--	KOG2413	Xaa-Pro aminopeptidase
c105184_g1	1700.35	845.332	1.0082	1.3665e-07	3.6241e-05	298	ELK37276.1	1.45423e-30	hypothetical protein MDA_GLEAN10012073 [Myotis davidii]	NR_001445.2	2.67573e-153	Homo sapiens RNA, 7SK small nuclear (RN7SK), small nuclear RNA >gnl|BL_ORD_ID|6331544 TPA: Homo sapiens Small nuclear RNA7SK (RN7SK gene)	--	--	--	--	--	--	--	--	--	--	--	--	--	--	--	--	--	--
c65138_g1	14634.9	7585.28	0.94814	1.3878e-07	3.6714e-05	2346	AHW57306.1	0	CYP6AB53 [Chilo suppressalis]	KF701136.1	0	Chilo suppressalis CYP6AB53 mRNA, complete cds	K14999	CYP6	cytochrome P450, family 6	http://www.genome.jp/dbget-bin/www_bget?ko:K14999	Q95031	693	8.42949e-80	Cytochrome P450 6B6 OS=Helicoverpa armigera GN=CYP6B6 PE=2 SV=1	PF00067//PF01924	Cytochrome P450//Hydrogenase formation hypA family	GO:0055114	oxidation-reduction process	GO:0016705//GO:0020037//GO:0005506//GO:0046872	oxidoreductase activity, acting on paired donors, with incorporation or reduction of molecular oxygen//heme binding//iron ion binding//metal ion binding	--	--	KOG0158	Cytochrome P450 CYP3/CYP5/CYP6/CYP9 subfamilies
c48388_g2	120.882	3.37941	5.1607	1.405e-07	3.7078e-05	395	--	--	--	--	--	--	--	--	--	--	--	--	--	--	--	--	--	--	--	--	--	--	--	--
c63401_g1	7.12436	144.893	-4.3461	1.4248e-07	3.751e-05	4089	XP_004928699.1	0	PREDICTED: uncharacterized protein LOC101738748 [Bombyx mori]	XM_011566352.1	0	PREDICTED: Plutella xylostella nose resistant to fluoxetine protein 6 (LOC105394449), mRNA	--	--	--	--	Q09225	418	2.6462e-40	Nose resistant to fluoxetine protein 6 OS=Caenorhabditis elegans GN=nrf-6 PE=1 SV=3	PF01757	Acyltransferase family	--	--	GO:0016747	transferase activity, transferring acyl groups other than amino-acyl groups	--	--	KOG3700	Predicted acyltransferase
c60968_g1	4825.9	2484.33	0.95794	1.4534e-07	3.8169e-05	6186	NP_001040299.1	4.46911e-51	extramacrochaetae protein [Bombyx mori]>gi|87248123|gb|ABD36114.1| extramacrochaetae protein [Bombyx mori]	XM_011570185.1	1.94535e-67	PREDICTED: Plutella xylostella protein extra-macrochaetae (LOC105398131), mRNA	K17696	EMC	DNA-binding protein inhibitor ID, other	http://www.genome.jp/dbget-bin/www_bget?ko:K17696	P18491	340	1.66716e-33	Protein extra-macrochaetae OS=Drosophila melanogaster GN=emc PE=2 SV=2	PF00010	Helix-loop-helix DNA-binding domain	GO:0045892	negative regulation of transcription, DNA-templated	GO:0046983	protein dimerization activity	GO:0005634//GO:0005737	nucleus//cytoplasm	--	--
c55644_g1	60.7628	4.93851	3.621	1.4678e-07	3.8456e-05	532	--	--	--	--	--	--	--	--	--	--	--	--	--	--	--	--	--	--	--	--	--	--	--	--
c53074_g1	95.6287	241.214	-1.3348	1.4781e-07	3.854e-05	1902	AEW46892.1	0	serine protease inhibitor 003 [Chilo suppressalis]	JN033739.2	0	Chilo suppressalis serine protease inhibitor 003 mRNA, complete cds	--	--	--	--	O73790	503	4.77422e-55	Heterochromatin-associated protein MENT OS=Gallus gallus GN=SERPINB10 PE=1 SV=1	--	--	--	--	--	--	--	--	KOG2392	Serpin
c59267_g1	261.052	643.501	-1.3016	1.4749e-07	3.854e-05	3279	--	--	--	FP340426.1	0	11C15_HaBAC_fin, Helicoverpa armigera BAC, pupae DNA	--	--	--	--	--	--	--	--	--	--	--	--	--	--	--	--	--	--
c59396_g1	3553.04	1820.2	0.96496	1.6001e-07	4.1619e-05	1189	BAM19762.1	2.01555e-177	dipeptidase B, partial [Papilio xuthus]	--	--	--	K01255	CARP, pepA	leucyl aminopeptidase	http://www.genome.jp/dbget-bin/www_bget?ko:K01255	Q27245	650	2.37942e-77	Putative aminopeptidase W07G4.4 OS=Caenorhabditis elegans GN=lap-2 PE=3 SV=1	PF00883	Cytosol aminopeptidase family, catalytic domain	GO:0006508	proteolysis	GO:0004177	aminopeptidase activity	GO:0005622	intracellular	KOG2597	Predicted aminopeptidase of the M17 family
c48104_g1	1.98326	40.3884	-4.348	1.7218e-07	4.4677e-05	926	XP_012551180.1	1.08617e-108	PREDICTED: uncharacterized protein LOC105842467 [Bombyx mori]	--	--	--	--	--	--	--	--	--	--	--	--	--	--	--	--	--	--	--	--	--
c55301_g1	4.77009	690.168	-7.1768	1.9215e-07	4.9741e-05	1824	NP_001166717.1	2.96621e-97	cuticular protein RR-1 motif 34 precursor [Bombyx mori]>gi|223671170|tpd|FAA00537.1| TPA: putative cuticle protein [Bombyx mori]	AK402288.1	1.1579e-104	Papilio polytes mRNA for cuticular protein PpolCPR34, complete cds, sequence id: Pp-0041	--	--	--	--	Q7M4F4	232	2.18468e-20	Endocuticle structural glycoprotein SgAbd-1 OS=Schistocerca gregaria PE=1 SV=1	PF00379	Insect cuticle protein	--	--	GO:0042302	structural constituent of cuticle	--	--	--	--
c61630_g2	4636.48	2383.86	0.95973	1.961e-07	5.0641e-05	1967	XP_012553096.1	0	PREDICTED: LOW QUALITY PROTEIN: uncharacterized protein LOC101745803 [Bombyx mori]	--	--	--	--	--	--	--	P42788	819	6.13767e-102	Zinc carboxypeptidase (Fragment) OS=Simulium vittatum PE=2 SV=1	PF02244//PF00246	Carboxypeptidase activation peptide//Zinc carboxypeptidase	GO:0006508	proteolysis	GO:0004180//GO:0008270//GO:0004181	carboxypeptidase activity//zinc ion binding//metallocarboxypeptidase activity	--	--	KOG2650	Zinc carboxypeptidase
c63443_g1	122.917	291.146	-1.2441	1.9931e-07	5.1259e-05	2406	--	--	--	--	--	--	--	--	--	--	--	--	--	--	--	--	--	--	--	--	--	--	--	--
c64710_g1	268.336	91.4714	1.5526	1.9944e-07	5.1259e-05	3117	KMQ85356.1	3.83971e-148	rna-directed dna polymerase from mobile element jockey-like protein [Lasius niger]	--	--	--	K04739	PRKAR	cAMP-dependent protein kinase regulator	http://www.genome.jp/dbget-bin/www_bget?ko:K04739	P21329	381	5.34096e-36	RNA-directed DNA polymerase from mobile element jockey OS=Drosophila funebris GN=jockey\pol PE=1 SV=1	--	--	--	--	--	--	--	--	KOG1075	FOG: Reverse transcriptase
c52393_g1	2178.11	1106.82	0.97666	2.035e-07	5.2178e-05	354	XP_010965357.1	2.29345e-58	PREDICTED: uncharacterized protein LOC105078493 [Camelus bactrianus]	XR_943840.1	2.54128e-144	PREDICTED: Homo sapiens uncharacterized LOC105378179 (LOC105378179), transcript variant X2, ncRNA	--	--	--	--	Q6B4Z3	176	4.99321e-14	Histone demethylase UTY OS=Pan troglodytes GN=UTY PE=2 SV=1	--	--	--	--	--	--	--	--	--	--
c60026_g1	397.101	176.066	1.1734	2.2437e-07	5.7394e-05	2102	XP_011548879.1	0	PREDICTED: calbindin-32 [Plutella xylostella]	XM_011550577.1	0	PREDICTED: Plutella xylostella calbindin-32 (LOC105380953), mRNA	--	--	--	--	P41044	1353	0	Calbindin-32 OS=Drosophila melanogaster GN=Cbp53E PE=2 SV=1	PF13405//PF00036//PF12763//PF13499//PF13833//PF13202	EF-hand domain//EF hand//Cytoskeletal-regulatory complex EF hand//EF-hand domain pair//EF-hand domain pair//EF hand	--	--	GO:0005509//GO:0005515	calcium ion binding//protein binding	--	--	KOG0027	Calmodulin and related proteins (EF-Hand superfamily)
c47010_g1	2.75691	47.9547	-4.1206	2.2869e-07	5.8225e-05	2976	XP_011883719.1	1.10919e-134	PREDICTED: uncharacterized protein LOC105570877 [Vollenhovia emeryi]	--	--	--	--	--	--	--	--	--	--	--	PF13495//PF00589//PF05869//PF02733//PF02899	Phage integrase, N-terminal SAM-like domain//Phage integrase family//DNA N-6-adenine-methyltransferase (Dam)//Dak1 domain//Phage integrase, N-terminal SAM-like domain	GO:0006306//GO:0046486//GO:0015074//GO:0032775//GO:0006310//GO:0006071	DNA methylation//glycerolipid metabolic process//DNA integration//DNA methylation on adenine//DNA recombination//glycerol metabolic process	GO:0009007//GO:0004371//GO:0003677	site-specific DNA-methyltransferase (adenine-specific) activity//glycerone kinase activity//DNA binding	--	--	--	--
c56918_g1	197.565	438.734	-1.151	2.2854e-07	5.8225e-05	2813	EHJ65263.1	1.06773e-114	transcription factor Ets [Danaus plexippus]	NM_001043437.1	6.55453e-94	Bombyx mori transcription factor Ets (Ets), mRNA >gnl|BL_ORD_ID|561925 Bombyx mori BmEts mRNA for transcription factor BmEts, complete cds	K17102	EHF	ETS homologous factor	http://www.genome.jp/dbget-bin/www_bget?ko:K17102	Q32LN0	256	2.65539e-22	ETS homologous factor OS=Bos taurus GN=EHF PE=2 SV=1	PF00178//PF02198	Ets-domain//Sterile alpha motif (SAM)/Pointed domain	GO:0006355	regulation of transcription, DNA-templated	GO:0043565//GO:0003700	sequence-specific DNA binding//transcription factor activity, sequence-specific DNA binding	GO:0005667//GO:0005634	transcription factor complex//nucleus	KOG3804	Transcription factor NERF and related proteins, contain ETS domain
c48589_g1	282.416	599.293	-1.0854	2.3466e-07	5.9602e-05	686	--	--	--	--	--	--	--	--	--	--	--	--	--	--	--	--	--	--	--	--	--	--	--	--
c61777_g1	942.347	464.097	1.0218	2.4263e-07	6.1483e-05	1027	AHW57316.1	2.78751e-71	CYP9A69 [Chilo suppressalis]	KF701146.1	0	Chilo suppressalis CYP9A69 mRNA, complete cds	K07424	CYP3A	cytochrome P450, family 3, subfamily A	http://www.genome.jp/dbget-bin/www_bget?ko:K07424	Q9VG82	333	3.0616e-33	Probable cytochrome P450 9f2 OS=Drosophila melanogaster GN=Cyp9f2 PE=2 SV=1	PF00067	Cytochrome P450	GO:0055114	oxidation-reduction process	GO:0016705//GO:0020037//GO:0005506	oxidoreductase activity, acting on paired donors, with incorporation or reduction of molecular oxygen//heme binding//iron ion binding	--	--	KOG0158	Cytochrome P450 CYP3/CYP5/CYP6/CYP9 subfamilies
c58339_g1	2011.25	1021.73	0.97708	2.4467e-07	6.1855e-05	4171	XP_004933621.1	0	PREDICTED: uncharacterized protein LOC101746966 [Bombyx mori]>gi|827563089|ref|XP_012552161.1| PREDICTED: uncharacterized protein LOC101746966 [Bombyx mori]	--	--	--	--	--	--	--	--	--	--	--	--	--	--	--	--	--	--	--	--	--
c65205_g1	215.66	84.6688	1.3489	2.4714e-07	6.2333e-05	4417	KMQ83357.1	1.87978e-89	enzymatic polyprotein endonuclease reverse [Lasius niger]	--	--	--	--	--	--	--	P10394	720	2.51821e-76	Retrovirus-related Pol polyprotein from transposon 412 OS=Drosophila melanogaster GN=POL PE=3 SV=1	PF00665	Integrase core domain	GO:0015074	DNA integration	--	--	--	--	KOG0017	FOG: Transposon-encoded proteins with TYA, reverse transcriptase, integrase domains in various combinations
c57675_g5	1300.28	649.722	1.0009	2.4949e-07	6.2619e-05	2319	XP_004930214.1	0	PREDICTED: solute carrier family 12 member 8 [Bombyx mori]	--	--	--	K14428	SLC12A8, CCC9	solute carrier family 12 (potassium/chloride transporters), member 8	http://www.genome.jp/dbget-bin/www_bget?ko:K14428	Q6A4L1	987	4.73494e-120	Solute carrier family 12 member 8 OS=Xenopus laevis GN=slc12a8 PE=2 SV=1	PF12581//PF13520//PF00324	Protein of unknown function (DUF3756)//Amino acid permease//Amino acid permease	GO:0055085//GO:0006144//GO:0006865//GO:0006810//GO:0003333//GO:0006508	transmembrane transport//purine nucleobase metabolic process//amino acid transport//transport//amino acid transmembrane transport//proteolysis	GO:0070008//GO:0015171//GO:0016817//GO:0004252//GO:0003968//GO:0004197	serine-type exopeptidase activity//amino acid transmembrane transporter activity//hydrolase activity, acting on acid anhydrides//serine-type endopeptidase activity//RNA-directed RNA polymerase activity//cysteine-type endopeptidase activity	GO:0031379//GO:0016020	RNA-directed RNA polymerase complex//membrane	KOG2083	Na+/K+ symporter
c58927_g4	53.4192	589.851	-3.4649	2.5001e-07	6.2619e-05	398	ABC87051.1	3.55183e-51	trypsin-like serine protease [Ostrinia furnacalis]	--	--	--	K09640	TMPRSS9	transmembrane protease, serine 9	http://www.genome.jp/dbget-bin/www_bget?ko:K09640	P35047	370	1.13677e-42	Trypsin, alkaline C OS=Manduca sexta PE=2 SV=1	PF07378//PF00089	Flagellar protein FlbT//Trypsin	GO:0006508//GO:1902209//GO:0006402	proteolysis//negative regulation of bacterial-type flagellum assembly//mRNA catabolic process	GO:0004252//GO:0048027	serine-type endopeptidase activity//mRNA 5'-UTR binding	--	--	KOG3627	Trypsin
c59449_g4	2049.17	1035.85	0.98423	2.493e-07	6.2619e-05	1877	EHJ71094.1	6.85142e-92	apyrase [Danaus plexippus]	XM_012694825.1	1.2796e-54	PREDICTED: Bombyx mori apyrase-like (LOC101746814), mRNA	K01081	E3.1.3.5	5'-nucleotidase	http://www.genome.jp/dbget-bin/www_bget?ko:K01081	B3A0N5	558	1.72571e-61	Apyrase OS=Tabanus yao PE=1 SV=1	PF00149	Calcineurin-like phosphoesterase	--	--	GO:0016787	hydrolase activity	--	--	--	--
c63564_g2	34.0302	111.626	-1.7138	2.5563e-07	6.3745e-05	6732	EFA13518.1	0	hypothetical protein TcasGA2_TC001491 [Tribolium castaneum]	--	--	--	--	--	--	--	P10394	1787	0	Retrovirus-related Pol polyprotein from transposon 412 OS=Drosophila melanogaster GN=POL PE=3 SV=1	PF13683//PF00665	Integrase core domain//Integrase core domain	GO:0015074	DNA integration	--	--	--	--	KOG0017	FOG: Transposon-encoded proteins with TYA, reverse transcriptase, integrase domains in various combinations
c64100_g2	22.0601	0.855016	4.6893	2.5568e-07	6.3745e-05	842	--	--	--	--	--	--	--	--	--	--	--	--	--	--	--	--	--	--	--	--	--	--	--	--
c61843_g1	1609.44	808.802	0.9927	2.6071e-07	6.4849e-05	4735	XP_012679773.1	0	PREDICTED: uncharacterized protein K02A2.6-like [Clupea harengus]	X17219.1	0	Bombyx mori retrotransposon mag DNA	--	--	--	--	Q7LHG5	663	9.49842e-69	Transposon Ty3-I Gag-Pol polyprotein OS=Saccharomyces cerevisiae (strain ATCC 204508 / S288c) GN=TY3B-I PE=3 SV=2	PF06072//PF00098//PF00665//PF00130//PF12235//PF13683//PF04508//PF16588	Alphaherpesvirus tegument protein US9//Zinc knuckle//Integrase core domain//Phorbol esters/diacylglycerol binding domain (C1 domain)//Fragile X-related 1 protein core C terminal//Integrase core domain//Viral A-type inclusion protein repeat//C2H2 zinc-finger	GO:0015074//GO:0035556//GO:0016032	DNA integration//intracellular signal transduction//viral process	GO:0008270//GO:0003676//GO:0003723	zinc ion binding//nucleic acid binding//RNA binding	GO:0019033	viral tegument	KOG0017	FOG: Transposon-encoded proteins with TYA, reverse transcriptase, integrase domains in various combinations
c66037_g2	1652.48	3218.62	-0.9618	2.6716e-07	6.6301e-05	2838	EHJ63287.1	7.39006e-101	putative jumonji domain containing 1A [Danaus plexippus]	XM_004932625.2	3.86927e-111	PREDICTED: Bombyx mori lysine-specific demethylase 3B (LOC101737516), mRNA	--	--	--	--	--	--	--	--	PF00973//PF01080//PF06459//PF03612//PF02724//PF05132//PF08941	Paramyxovirus nucleocapsid protein//Presenilin//Ryanodine Receptor TM 4-6//Sorbitol phosphotransferase enzyme II N-terminus//CDC45-like protein//RNA polymerase III RPC4//USP8 interacting	GO:0006206//GO:0009401//GO:0016567//GO:0006383//GO:0006816//GO:0006270//GO:0006351//GO:0006874//GO:0006144//GO:0008643	pyrimidine nucleobase metabolic process//phosphoenolpyruvate-dependent sugar phosphotransferase system//protein ubiquitination//transcription from RNA polymerase III promoter//calcium ion transport//DNA replication initiation//transcription, DNA-templated//cellular calcium ion homeostasis//purine nucleobase metabolic process//carbohydrate transport	GO:0005219//GO:0003899//GO:0031386//GO:0008982//GO:0005198//GO:0003677//GO:0016881//GO:0004190	ryanodine-sensitive calcium-release channel activity//DNA-directed RNA polymerase activity//protein tag//protein-N(PI)-phosphohistidine-sugar phosphotransferase activity//structural molecule activity//DNA binding//acid-amino acid ligase activity//aspartic-type endopeptidase activity	GO:0005666//GO:0019013//GO:0005730//GO:0016021//GO:0009357//GO:0005622	DNA-directed RNA polymerase III complex//viral nucleocapsid//nucleolus//integral component of membrane//protein-N(PI)-phosphohistidine-sugar phosphotransferase complex//intracellular	--	--
c62266_g1	264.206	698.958	-1.4035	2.6939e-07	6.6702e-05	4544	EFN64217.1	5.154e-145	THAP domain-containing protein 9, partial [Camponotus floridanus]	--	--	--	--	--	--	--	Q9H5L6	605	6.1333e-63	DNA transposase THAP9 OS=Homo sapiens GN=THAP9 PE=1 SV=2	PF05485	THAP domain	--	--	GO:0003676	nucleic acid binding	--	--	--	--
c66131_g1	499.075	1002.4	-1.0061	2.7053e-07	6.6831e-05	6588	EFA06501.1	0	hypothetical protein TcasGA2_TC009400 [Tribolium castaneum]	--	--	--	--	--	--	--	P0CT40	988	1.97972e-108	Transposon Tf2-9 polyprotein OS=Schizosaccharomyces pombe (strain 972 / ATCC 24843) GN=Tf2-9 PE=3 SV=1	PF00665//PF00098	Integrase core domain//Zinc knuckle	GO:0015074	DNA integration	GO:0008270//GO:0003676	zinc ion binding//nucleic acid binding	--	--	KOG0017	FOG: Transposon-encoded proteins with TYA, reverse transcriptase, integrase domains in various combinations
c47054_g1	36.485	116.257	-1.6719	2.7549e-07	6.7901e-05	670	--	--	--	--	--	--	--	--	--	--	--	--	--	--	--	--	--	--	--	--	--	--	--	--
c62260_g3	953.47	2.44355	8.6081	2.7671e-07	6.8048e-05	2670	AEG19552.1	0	storage protein [Ostrinia furnacalis]	AF007767.1	2.02659e-163	Choristoneura fumiferana diapause associated protein 1 (DAP1) mRNA, complete cds	--	--	--	--	Q06343	2820	0	Basic juvenile hormone-suppressible protein 2 OS=Trichoplusia ni GN=BJSP-2 PE=1 SV=1	--	--	--	--	--	--	--	--	--	--
c63893_g3	68.6445	353.698	-2.3653	2.7877e-07	6.8399e-05	1990	EHJ72285.1	1.11605e-12	hypothetical protein KGM_16122 [Danaus plexippus]	FP340424.1	1.67193e-88	41P10_HaBAC_fin, Helicoverpa armigera BAC, pupae DNA	--	--	--	--	--	--	--	--	--	--	--	--	--	--	--	--	--	--
c65412_g1	240.328	563.27	-1.2288	2.9531e-07	7.2293e-05	4591	EHJ68611.1	3.96689e-115	putative phosphatase 1 binding protein [Danaus plexippus]	--	--	--	K07189	PPP1R3	protein phosphatase 1 regulatory subunit 3A/B/C/D/E	http://www.genome.jp/dbget-bin/www_bget?ko:K07189	Q8C767	323	1.49416e-30	Protein phosphatase 1 regulatory subunit 3B OS=Mus musculus GN=Ppp1r3b PE=1 SV=1	PF16760//PF06519//PF03370	Starch/carbohydrate-binding module (family 53)//TolA C-terminal//Carbohydrate/starch-binding module (family 21)	GO:0006810	transport	GO:2001070//GO:0005515//GO:0005215	starch binding//protein binding//transporter activity	GO:0016020	membrane	--	--
c61869_g1	8.47968	50.6697	-2.579	3.0089e-07	7.3423e-05	1494	EHJ72410.1	7.45287e-140	cuticular protein analogous to peritrophins 3-D1 [Danaus plexippus]	KM099162.1	2.0732e-91	Locusta migratoria obstructor D1 mRNA, complete cds	--	--	--	--	O76217	122	1.61773e-06	Peritrophin-1 OS=Anopheles gambiae GN=Aper1 PE=2 SV=2	PF01607	Chitin binding Peritrophin-A domain	GO:0006030	chitin metabolic process	GO:0008061	chitin binding	GO:0005576	extracellular region	--	--
c65262_g1	167455	87970.6	0.92868	3.0128e-07	7.3423e-05	1476	AFK64831.1	9.43395e-51	trypsin-like proteinase [Chilo suppressalis]	JN315767.1	2.399e-160	Chilo suppressalis isolate CT012 trypsin-like proteinase mRNA, complete cds	K09638	TMPRSS7	transmembrane protease, serine 7	http://www.genome.jp/dbget-bin/www_bget?ko:K09638	P35042	301	1.55262e-29	Trypsin CFT-1 OS=Choristoneura fumiferana PE=1 SV=1	PF00089	Trypsin	GO:0006508	proteolysis	GO:0004252	serine-type endopeptidase activity	--	--	KOG3627	Trypsin
c58833_g1	93.9997	251.695	-1.4209	3.1974e-07	7.7652e-05	1923	XP_004928935.1	1.73988e-128	PREDICTED: probable G-protein coupled receptor No9 [Bombyx mori]	--	--	--	--	--	--	--	--	--	--	--	PF15234//PF00001	Linker for activation of T-cells//7 transmembrane receptor (rhodopsin family)	GO:0007186//GO:0007165	G-protein coupled receptor signaling pathway//signal transduction	GO:0004930	G-protein coupled receptor activity	GO:0016021//GO:0016020	integral component of membrane//membrane	KOG4220	Muscarinic acetylcholine receptor
c64318_g1	584.03	265.927	1.135	3.2007e-07	7.7652e-05	2562	XP_012548700.1	6.69384e-21	PREDICTED: nose resistant to fluoxetine protein 6-like [Bombyx mori]	--	--	--	--	--	--	--	--	--	--	--	PF12539	Chromosome segregation protein Csm1/Pcs1	--	--	GO:0005515	protein binding	--	--	--	--
c44031_g1	879.003	409.043	1.1036	3.3171e-07	8.0295e-05	819	AGQ42771.1	2.58817e-56	small heat shock protein G7 [Helicoverpa armigera]	--	--	--	--	--	--	--	--	--	--	--	--	--	--	--	--	--	--	--	--	--
c64271_g1	4432.26	2313.75	0.93781	3.3524e-07	8.0968e-05	2203	XP_012553139.1	0	PREDICTED: zinc carboxypeptidase-like [Bombyx mori]	--	--	--	--	--	--	--	O02350	726	7.73825e-86	Zinc carboxypeptidase A 1 OS=Anopheles gambiae GN=AGAP009593 PE=2 SV=3	PF00246//PF02244	Zinc carboxypeptidase//Carboxypeptidase activation peptide	GO:0006508	proteolysis	GO:0008270//GO:0004180//GO:0004181	zinc ion binding//carboxypeptidase activity//metallocarboxypeptidase activity	--	--	KOG2650	Zinc carboxypeptidase
c57905_g1	628.873	301.316	1.0615	3.9822e-07	9.5881e-05	2307	XP_004923141.1	5.44752e-67	PREDICTED: seipin isoform X2 [Bombyx mori]	--	--	--	K19365	BSCL2	seipin	http://www.genome.jp/dbget-bin/www_bget?ko:K19365	Q9V3X4	371	5.6629e-37	Seipin OS=Drosophila melanogaster GN=Seipin PE=2 SV=1	--	--	--	--	--	--	--	--	--	--
c60935_g2	3604.91	1885.5	0.93502	3.9876e-07	9.5881e-05	3478	XP_004925537.1	0	PREDICTED: menin [Bombyx mori]	--	--	--	K14970	MEN1, MNN1	menin	http://www.genome.jp/dbget-bin/www_bget?ko:K14970	O88559	1114	3.54209e-136	Menin OS=Mus musculus GN=Men1 PE=1 SV=2	PF05053	Menin	--	--	--	--	GO:0005634	nucleus	--	--
c60014_g2	8251.19	4379.97	0.91368	4.0346e-07	9.6798e-05	5113	EHJ70312.1	0	hypothetical protein KGM_17468 [Danaus plexippus]	--	--	--	--	--	--	--	--	--	--	--	--	--	--	--	--	--	--	--	--	--
c57226_g1	11.5568	58.1396	-2.3308	4.3417e-07	0.00010394	1545	XP_011551348.1	6.47499e-40	PREDICTED: uncharacterized protein LOC105383034 [Plutella xylostella]	--	--	--	--	--	--	--	--	--	--	--	PF16588//PF00098	C2H2 zinc-finger//Zinc knuckle	--	--	GO:0008270//GO:0003676	zinc ion binding//nucleic acid binding	--	--	--	--
c61768_g2	205.326	83.229	1.3028	4.5278e-07	0.00010815	1401	KMQ85356.1	2.74197e-83	rna-directed dna polymerase from mobile element jockey-like protein [Lasius niger]	--	--	--	--	--	--	--	Q9NBX4	261	1.15778e-22	Probable RNA-directed DNA polymerase from transposon X-element OS=Drosophila melanogaster GN=X-element\ORF2 PE=3 SV=1	--	--	--	--	--	--	--	--	KOG1075	FOG: Reverse transcriptase
c56776_g4	259.538	70.5858	1.8785	4.5561e-07	0.00010859	359	--	--	--	--	--	--	--	--	--	--	--	--	--	--	--	--	--	--	--	--	--	--	--	--
c64786_g1	1089.44	422.149	1.3678	4.6457e-07	0.00011048	978	--	--	--	--	--	--	--	--	--	--	--	--	--	--	--	--	--	--	--	--	--	--	--	--
c60499_g1	63.9267	169.722	-1.4087	4.6867e-07	0.00011121	2214	XP_004928271.1	4.13222e-130	PREDICTED: uncharacterized protein LOC101736981 [Bombyx mori]>gi|827551682|ref|XP_012547691.1| PREDICTED: uncharacterized protein LOC101736981 [Bombyx mori]>gi|827551684|ref|XP_012547692.1| PREDICTED: uncharacterized protein LOC101736981 [Bombyx mori]	--	--	--	K00019	E1.1.1.30, bdh	3-hydroxybutyrate dehydrogenase	http://www.genome.jp/dbget-bin/www_bget?ko:K00019	--	--	--	--	PF00106	short chain dehydrogenase	GO:0008152	metabolic process	GO:0016491	oxidoreductase activity	--	--	KOG1610	Corticosteroid 11-beta-dehydrogenase and related short chain-type dehydrogenases
c60279_g2	6.38234	43.202	-2.7589	4.8619e-07	0.00011492	2526	NP_001127720.1	0	neuropeptide receptor A22 [Bombyx mori]>gi|195947014|dbj|BAG68421.1| neuropeptide receptor A22 [Bombyx mori]	XM_011564239.1	1.03412e-56	PREDICTED: Plutella xylostella neuropeptide Y receptor-like (LOC105392587), partial mRNA	K14072	NEPYR	neuropeptide Y receptor	http://www.genome.jp/dbget-bin/www_bget?ko:K14072	P25931	983	5.42612e-122	Neuropeptide Y receptor OS=Drosophila melanogaster GN=RYa-R PE=2 SV=2	PF00116//PF04144//PF00001	Cytochrome C oxidase subunit II, periplasmic domain//SCAMP family//7 transmembrane receptor (rhodopsin family)	GO:0007218//GO:0007268//GO:0015992//GO:0007186//GO:0007187//GO:0015031//GO:0006123	neuropeptide signaling pathway//synaptic transmission//proton transport//G-protein coupled receptor signaling pathway//G-protein coupled receptor signaling pathway, coupled to cyclic nucleotide second messenger//protein transport//mitochondrial electron transport, cytochrome c to oxygen	GO:0004983//GO:0005507//GO:0004930//GO:0004129	neuropeptide Y receptor activity//copper ion binding//G-protein coupled receptor activity//cytochrome-c oxidase activity	GO:0045277//GO:0016021//GO:0016020	respiratory chain complex IV//integral component of membrane//membrane	KOG3656	FOG: 7 transmembrane receptor
c61128_g2	82.5356	17.5208	2.2359	4.8643e-07	0.00011492	1489	XP_011313163.1	2.14347e-35	PREDICTED: uncharacterized protein LOC105272655 [Fopius arisanus]	--	--	--	--	--	--	--	--	--	--	--	--	--	--	--	--	--	--	--	--	--
c48824_g1	2.01318	31.6098	-3.9728	4.9444e-07	0.00011656	1363	XP_004932692.1	1.6503e-132	PREDICTED: uncharacterized protein LOC101738769 [Bombyx mori]	--	--	--	--	--	--	--	--	--	--	--	PF08299//PF06220	Bacterial dnaA protein helix-turn-helix//U1 zinc finger	GO:0006270//GO:0006275	DNA replication initiation//regulation of DNA replication	GO:0043565//GO:0008270//GO:0005524	sequence-specific DNA binding//zinc ion binding//ATP binding	--	--	--	--
c51492_g1	29.2093	1.83243	3.9946	5.0288e-07	0.00011829	900	--	--	--	--	--	--	--	--	--	--	--	--	--	--	--	--	--	--	--	--	--	--	--	--
c32512_g1	0.411393	226.675	-9.1059	5.0586e-07	0.00011873	758	--	--	--	--	--	--	--	--	--	--	--	--	--	--	--	--	--	--	--	--	--	--	--	--
c53778_g2	5.20605	39.5834	-2.9266	5.1585e-07	0.00012081	1866	XP_004931926.1	4.51998e-140	PREDICTED: mucin-5AC-like [Bombyx mori]	XM_004931869.2	7.54767e-62	PREDICTED: Bombyx mori mucin-5AC-like (LOC101738097), mRNA	--	--	--	--	--	--	--	--	PF05499	DNA methyltransferase 1-associated protein 1 (DMAP1)	GO:0045892	negative regulation of transcription, DNA-templated	--	--	GO:0005634	nucleus	--	--
c59079_g2	36.4229	127.49	-1.8075	5.2194e-07	0.00012198	789	--	--	--	--	--	--	--	--	--	--	--	--	--	--	--	--	--	--	--	--	--	--	--	--
c64501_g2	808.249	59.024	3.7754	5.3411e-07	0.00012455	1856	XP_011563401.1	4.87399e-43	PREDICTED: homeobox protein 6-like [Plutella xylostella]	--	--	--	--	--	--	--	--	--	--	--	PF05676//PF16588//PF00098	NADH-ubiquinone oxidoreductase B18 subunit (NDUFB7)//C2H2 zinc-finger//Zinc knuckle	GO:0006118//GO:0015992//GO:0006744//GO:0006120//GO:0006814	obsolete electron transport//proton transport//ubiquinone biosynthetic process//mitochondrial electron transport, NADH to ubiquinone//sodium ion transport	GO:0008137//GO:0003676//GO:0008270//GO:0003954	NADH dehydrogenase (ubiquinone) activity//nucleic acid binding//zinc ion binding//NADH dehydrogenase activity	GO:0005739	mitochondrion	--	--
c51604_g1	6.80249	829.49	-6.93	5.4301e-07	0.00012636	1846	XP_004932790.2	2.04335e-88	PREDICTED: antigen LPMC-61 [Bombyx mori]	AK402267.1	0	Papilio polytes mRNA for simila to CG12164, complete cds, sequence id: Pp-0020	--	--	--	--	--	--	--	--	--	--	--	--	--	--	--	--	--	--
c50342_g1	49.3615	9.69722	2.3477	5.445e-07	0.00012643	1903	XP_011558399.1	4.68162e-100	PREDICTED: uncharacterized protein LOC105389043 [Plutella xylostella]	--	--	--	--	--	--	--	--	--	--	--	PF07716//PF04977//PF03590//PF00769//PF02601//PF10473	Basic region leucine zipper//Septum formation initiator//Aspartate-ammonia ligase//Ezrin/radixin/moesin family//Exonuclease VII, large subunit//Leucine-rich repeats of kinetochore protein Cenp-F/LEK1	GO:0006522//GO:0006308//GO:0006355//GO:0006531//GO:0007049//GO:0006529	alanine metabolic process//DNA catabolic process//regulation of transcription, DNA-templated//aspartate metabolic process//cell cycle//asparagine biosynthetic process	GO:0008092//GO:0003700//GO:0008855//GO:0045502//GO:0042803//GO:0008134//GO:0004071//GO:0043565	cytoskeletal protein binding//transcription factor activity, sequence-specific DNA binding//exodeoxyribonuclease VII activity//dynein binding//protein homodimerization activity//transcription factor binding//aspartate-ammonia ligase activity//sequence-specific DNA binding	GO:0005667//GO:0005737//GO:0030286//GO:0019898//GO:0009318	transcription factor complex//cytoplasm//dynein complex//extrinsic component of membrane//exodeoxyribonuclease VII complex	--	--
c64876_g2	220.796	68.4049	1.6905	5.4691e-07	0.00012672	3754	EHJ64905.1	0	endonuclease-reverse transcriptase HmRTE-e01 [Danaus plexippus]	AP009038.1	6.92945e-80	Bombyx mori genomic DNA, chromosome 12, BAC clone:544I15, complete sequence	--	--	--	--	O00370	342	6.12928e-31	LINE-1 retrotransposable element ORF2 protein OS=Homo sapiens PE=1 SV=1	PF07486	Cell Wall Hydrolase	--	--	GO:0016787	hydrolase activity	--	--	KOG1075	FOG: Reverse transcriptase
c61173_g1	16.8611	114.177	-2.7595	5.59e-07	0.00012924	3383	XP_004928750.1	0	PREDICTED: mucin-5AC [Bombyx mori]	--	--	--	--	--	--	--	--	--	--	--	--	--	--	--	--	--	--	--	--	--
c63835_g1	255.607	60.0839	2.0889	5.8546e-07	0.00013507	2289	EHJ70841.1	0	sugar transporter protein [Danaus plexippus]	--	--	--	--	--	--	--	B0WC46	422	7.01574e-43	Facilitated trehalose transporter Tret1 OS=Culex quinquefasciatus GN=Tret1 PE=3 SV=1	PF00083//PF07690	Sugar (and other) transporter//Major Facilitator Superfamily	GO:0055085	transmembrane transport	GO:0022857	transmembrane transporter activity	GO:0016021	integral component of membrane	KOG0254	Predicted transporter (major facilitator superfamily)
c65010_g3	88.1014	279.906	-1.6677	5.8762e-07	0.00013528	3635	KMQ87090.1	2.20245e-147	rna-directed dna polymerase from mobile element jockey-like protein [Lasius niger]	--	--	--	--	--	--	--	P21328	348	8.74492e-32	RNA-directed DNA polymerase from mobile element jockey OS=Drosophila melanogaster GN=pol PE=1 SV=1	PF07074//PF02207	Translocon-associated protein, gamma subunit (TRAP-gamma)//Putative zinc finger in N-recognin (UBR box)	GO:0006613	cotranslational protein targeting to membrane	GO:0008270	zinc ion binding	GO:0005784//GO:0030176	Sec61 translocon complex//integral component of endoplasmic reticulum membrane	KOG1075	FOG: Reverse transcriptase
c45238_g2	15344.5	3813.2	2.0086	5.9812e-07	0.00013731	526	--	--	--	--	--	--	--	--	--	--	--	--	--	--	--	--	--	--	--	--	--	--	--	--
c62037_g2	1244.59	261.222	2.2523	5.9895e-07	0.00013731	2887	EHJ68746.1	0	hypothetical protein KGM_02268 [Danaus plexippus]	XM_011554709.1	6.63465e-104	PREDICTED: Plutella xylostella alanine--glyoxylate aminotransferase 2-like (LOC105384463), transcript variant X2, mRNA	K14286	AGXT2L1, ETNPPL	ethanolamine-phosphate phospho-lyase	http://www.genome.jp/dbget-bin/www_bget?ko:K14286	Q9VU95	978	1.48483e-119	Alanine--glyoxylate aminotransferase 2-like OS=Drosophila melanogaster GN=CG8745 PE=2 SV=2	PF00202//PF04442//PF01342	Aminotransferase class-III//Cytochrome c oxidase assembly protein CtaG/Cox11//SAND domain	--	--	GO:0005507//GO:0008483//GO:0030170//GO:0003677	copper ion binding//transaminase activity//pyridoxal phosphate binding//DNA binding	--	--	KOG1404	Alanine-glyoxylate aminotransferase AGT2
c60282_g2	180.958	50.1744	1.8506	6.0703e-07	0.00013886	1483	XP_011560046.1	5.80912e-126	PREDICTED: uncharacterized protein LOC105390439 [Plutella xylostella]	XM_008195412.1	2.98063e-10	PREDICTED: Tribolium castaneum uncharacterized LOC103313083 (LOC103313083), transcript variant X2, mRNA	--	--	--	--	--	--	--	--	PF01395	PBP/GOBP family	--	--	GO:0005549	odorant binding	--	--	--	--
c60407_g1	44.7518	128.782	-1.5249	6.334e-07	0.00014459	2357	XP_011552245.1	1.19112e-28	PREDICTED: uncharacterized protein LOC105383830 [Plutella xylostella]>gi|768422745|ref|XP_011552246.1| PREDICTED: uncharacterized protein LOC105383830 [Plutella xylostella]	--	--	--	--	--	--	--	--	--	--	--	PF02950	Conotoxin	GO:0009405//GO:0006810	pathogenesis//transport	GO:0008200	ion channel inhibitor activity	GO:0005576	extracellular region	--	--
c59479_g3	295.709	78.7557	1.9087	6.3873e-07	0.0001455	679	NP_001093275.1	8.73018e-12	myo-inositol oxygenase [Bombyx mori]>gi|95102966|gb|ABF51424.1| myo-inositol oxygenase [Bombyx mori]	--	--	--	K00469	MIOX	inositol oxygenase	http://www.genome.jp/dbget-bin/www_bget?ko:K00469	Q4V8T0	123	1.04613e-06	Inositol oxygenase OS=Danio rerio GN=miox PE=2 SV=1	PF05153	Myo-inositol oxygenase	GO:0019310//GO:0055114	inositol catabolic process//oxidation-reduction process	GO:0005506//GO:0050113	iron ion binding//inositol oxygenase activity	GO:0005737	cytoplasm	--	--
c61809_g3	236.529	100.171	1.2396	6.6215e-07	0.00015052	926	--	--	--	--	--	--	--	--	--	--	--	--	--	--	--	--	--	--	--	--	--	--	--	--
c16753_g1	0.402636	39.0743	-6.6006	6.8161e-07	0.0001544	484	XP_008282246.1	9.8041e-07	PREDICTED: homeobox expressed in ES cells 1-like [Stegastes partitus]	--	--	--	--	--	--	--	Q7SI91	150	8.99173e-12	Homeobox protein HD-9 OS=Encephalitozoon cuniculi (strain GB-M1) GN=HD-9 PE=3 SV=1	PF00046//PF05920	Homeobox domain//Homeobox KN domain	GO:0006355	regulation of transcription, DNA-templated	GO:0003677	DNA binding	--	--	KOG0490	Transcription factor, contains HOX domain
c49563_g1	139.259	26.6218	2.3871	6.821e-07	0.0001544	769	--	--	--	--	--	--	--	--	--	--	--	--	--	--	--	--	--	--	--	--	--	--	--	--
c57839_g1	98.5112	236.936	-1.2661	6.8469e-07	0.00015467	925	--	--	--	--	--	--	--	--	--	--	--	--	--	--	--	--	--	--	--	--	--	--	--	--
c61369_g1	29320.3	15700.6	0.90108	7.0229e-07	0.00015831	2167	XP_012544286.1	2.91294e-111	PREDICTED: hydroxylysine kinase [Bombyx mori]	--	--	--	K18201	AGPHD1	hydroxylysine kinase	http://www.genome.jp/dbget-bin/www_bget?ko:K18201	Q6PB06	310	4.0931e-29	Hydroxylysine kinase OS=Xenopus laevis GN=hykk PE=2 SV=1	PF02109	DAD family	GO:0018279	protein N-linked glycosylation via asparagine	GO:0004579	dolichyl-diphosphooligosaccharide-protein glycotransferase activity	GO:0008250//GO:0016021	oligosaccharyltransferase complex//integral component of membrane	--	--
c51047_g1	31.4205	2.98367	3.3965	7.4393e-07	0.00016735	1629	EHJ73566.1	3.48565e-39	endonuclease-reverse transcriptase [Danaus plexippus]	--	--	--	--	--	--	--	--	--	--	--	PF00140//PF06638	Sigma-70 factor, region 1.2//Strabismus protein	GO:0006355//GO:0007275//GO:0006352	regulation of transcription, DNA-templated//multicellular organismal development//DNA-templated transcription, initiation	GO:0003677//GO:0016987//GO:0003700	DNA binding//sigma factor activity//transcription factor activity, sequence-specific DNA binding	GO:0016021//GO:0005667	integral component of membrane//transcription factor complex	--	--
c52466_g1	242.716	2040.52	-3.0716	7.5956e-07	0.00017051	2092	AJG44547.1	0	chitin deacetylase 2 [Cnaphalocrocis medinalis]	KP000852.1	0	Cnaphalocrocis medinalis chitin deacetylase 2 mRNA, complete cds	--	--	--	--	--	--	--	--	PF01522//PF00057//PF01607	Polysaccharide deacetylase//Low-density lipoprotein receptor domain class A//Chitin binding Peritrophin-A domain	GO:0006030//GO:0005975//GO:0006807	chitin metabolic process//carbohydrate metabolic process//nitrogen compound metabolic process	GO:0016810//GO:0005515//GO:0008061	hydrolase activity, acting on carbon-nitrogen (but not peptide) bonds//protein binding//chitin binding	GO:0005576	extracellular region	KOG4297	C-type lectin
c61541_g4	2298.96	1216.92	0.91774	7.7917e-07	0.00017455	3141	EHJ66736.1	0	hypothetical protein KGM_03209 [Danaus plexippus]	--	--	--	--	--	--	--	O94886	1036	1.76495e-123	CSC1-like protein 1 OS=Homo sapiens GN=TMEM63A PE=1 SV=3	PF02714	Calcium-dependent channel, 7TM region, putative phosphate	--	--	--	--	GO:0016020	membrane	KOG1134	Uncharacterized conserved protein
c45299_g2	2528.96	1255.5	1.0103	8.0128e-07	0.00017913	891	AEW46867.1	1.83168e-140	seminal fluid protein CSSFP001 [Chilo suppressalis]	JN033716.1	2.11181e-64	Chilo suppressalis seminal fluid protein CSSFP019 mRNA, partial cds	K01229	LCT	lactase-phlorizin hydrolase	http://www.genome.jp/dbget-bin/www_bget?ko:K01229	Q02401	684	4.52083e-79	Lactase-phlorizin hydrolase OS=Rattus norvegicus GN=Lct PE=2 SV=2	PF00232	Glycosyl hydrolase family 1	GO:0005975	carbohydrate metabolic process	GO:0004553	hydrolase activity, hydrolyzing O-glycosyl compounds	--	--	--	--
c65277_g1	218.115	90.3194	1.272	8.1057e-07	0.00018084	4139	--	--	--	--	--	--	--	--	--	--	--	--	--	--	--	--	--	--	--	--	--	--	--	--
c58461_g1	230.057	65.8386	1.805	8.1376e-07	0.00018118	1472	XP_008206544.1	1.61641e-12	PREDICTED: collagen alpha-1(I) chain-like [Nasonia vitripennis]	--	--	--	--	--	--	--	P02459	140	1.2766e-07	Collagen alpha-1(II) chain OS=Bos taurus GN=COL2A1 PE=1 SV=4	PF09166//PF01410	Biliverdin reductase, catalytic//Fibrillar collagen C-terminal domain	GO:0055114//GO:0042167//GO:0015994	oxidation-reduction process//heme catabolic process//chlorophyll metabolic process	GO:0005201//GO:0008270//GO:0004074	extracellular matrix structural constituent//zinc ion binding//biliverdin reductase activity	GO:0005581//GO:0005578	collagen trimer//proteinaceous extracellular matrix	--	--
c66137_g1	5851.55	3065.58	0.93266	8.1983e-07	0.00018215	10729	XP_004924573.1	0	PREDICTED: BTB/POZ domain-containing protein KCTD3 [Bombyx mori]	XM_001953561.1	1.28683e-26	Drosophila ananassae GF17150 (Dana\GF17150), mRNA	--	--	--	--	Q8BFX3	1665	0	BTB/POZ domain-containing protein KCTD3 OS=Mus musculus GN=Kctd3 PE=2 SV=1	PF00075//PF00400//PF02214//PF00665//PF08490	RNase H//WD domain, G-beta repeat//BTB/POZ domain//Integrase core domain//Domain of unknown function (DUF1744)	GO:0006260//GO:0015074//GO:0051260//GO:0051252	DNA replication//DNA integration//protein homooligomerization//regulation of RNA metabolic process	GO:0003676//GO:0004523//GO:0008270//GO:0003887//GO:0005515	nucleic acid binding//RNA-DNA hybrid ribonuclease activity//zinc ion binding//DNA-directed DNA polymerase activity//protein binding	GO:0042575//GO:0005634	DNA polymerase complex//nucleus	KOG2714	SETA binding protein SB1 and related proteins, contain BTB/POZ domain
c59735_g5	4402.29	2341.56	0.91078	8.4359e-07	0.00018705	455	--	--	--	--	--	--	--	--	--	--	--	--	--	--	--	--	--	--	--	--	--	--	--	--
c56908_g2	94.3629	10.4101	3.1802	8.8572e-07	0.00019599	1101	AFM77775.1	4.49423e-93	chymotrypsin-like serine protease 16 [Ostrinia nubilalis]	--	--	--	--	--	--	--	Q17025	363	1.19502e-38	Chymotrypsin-2 OS=Anopheles gambiae GN=CHYM2 PE=2 SV=3	PF00089	Trypsin	GO:0006508	proteolysis	GO:0004252	serine-type endopeptidase activity	--	--	KOG3627	Trypsin
c59326_g1	487.647	132.52	1.8796	9.1503e-07	0.00020206	2919	EFN75862.1	1.04529e-19	Histone-lysine N-methyltransferase SETMAR, partial [Harpegnathos saltator]	--	--	--	--	--	--	--	Q7JQ07	177	3.24565e-12	Mariner Mos1 transposase OS=Drosophila mauritiana GN=mariner\T PE=1 SV=1	--	--	--	--	--	--	--	--	--	--
c58894_g1	118908	54577.3	1.1235	9.2336e-07	0.00020348	1097	--	--	--	AY118272.1	5.5904e-71	Chilo suppressalis midgut cadherin-like protein (BtR-3) mRNA, complete cds	--	--	--	--	--	--	--	--	--	--	--	--	--	--	--	--	--	--
c59667_g1	326.935	150.713	1.1172	9.3686e-07	0.00020604	2451	ADX87348.1	0	yellow-c [Heliconius melpomene]	--	--	--	--	--	--	--	Q9BI17	756	4.14664e-88	Protein yellow OS=Drosophila yakuba GN=y PE=3 SV=1	--	--	--	--	--	--	--	--	--	--
c57647_g1	20.8804	77.2826	-1.888	9.5273e-07	0.0002091	700	--	--	--	--	--	--	--	--	--	--	--	--	--	--	--	--	--	--	--	--	--	--	--	--
c52451_g1	36.8961	0.977418	5.2383	9.5996e-07	0.00021026	974	EHJ68717.1	1.33979e-32	hypothetical protein KGM_18340 [Danaus plexippus]	--	--	--	--	--	--	--	--	--	--	--	PF00612//PF00847	IQ calmodulin-binding motif//AP2 domain	GO:0006355	regulation of transcription, DNA-templated	GO:0003700//GO:0005515	transcription factor activity, sequence-specific DNA binding//protein binding	GO:0005667	transcription factor complex	--	--
c51864_g2	81.0372	22.2532	1.8646	9.6871e-07	0.00021175	926	--	--	--	--	--	--	--	--	--	--	--	--	--	--	--	--	--	--	--	--	--	--	--	--
c66088_g1	1616.19	837.697	0.94809	9.9656e-07	0.0002174	5139	BAA76304.1	0	endonuclease and reverse transcriptase-like protein [Bombyx mori]	--	--	--	--	--	--	--	Q95SX7	1012	1.13221e-115	Probable RNA-directed DNA polymerase from transposon BS OS=Drosophila melanogaster GN=RTase PE=2 SV=1	PF00643//PF00098	B-box zinc finger//Zinc knuckle	--	--	GO:0003676//GO:0008270	nucleic acid binding//zinc ion binding	GO:0005622	intracellular	KOG1075	FOG: Reverse transcriptase
c39701_g1	0.402636	20.1592	-5.6458	1.014e-06	0.00022057	1873	EHJ63498.1	0	hypothetical protein KGM_03759 [Danaus plexippus]	XM_012695950.1	0	PREDICTED: Bombyx mori serine proteinase stubble (LOC101742565), mRNA	--	--	--	--	Q05319	1168	5.2581e-148	Serine proteinase stubble OS=Drosophila melanogaster GN=Sb PE=2 SV=2	PF15724//PF00089	TMEM119 family//Trypsin	GO:0006508//GO:0001503	proteolysis//ossification	GO:0004252	serine-type endopeptidase activity	--	--	KOG3627	Trypsin
c53252_g1	19749.1	10711.1	0.88268	1.0213e-06	0.00022057	1179	AII16887.1	2.78547e-70	microsomal glutathione S-transferase [Antheraea yamamai]	--	--	--	K00799	GST, gst	glutathione S-transferase	http://www.genome.jp/dbget-bin/www_bget?ko:K00799	P79382	261	1.90745e-25	Microsomal glutathione S-transferase 1 OS=Sus scrofa GN=MGST1 PE=2 SV=3	--	--	--	--	--	--	--	--	--	--
c55982_g1	60.746	14.1619	2.1008	1.0205e-06	0.00022057	1674	--	--	--	--	--	--	--	--	--	--	--	--	--	--	--	--	--	--	--	--	--	--	--	--
c57784_g1	68.718	177.017	-1.3651	1.019e-06	0.00022057	1307	BAM17931.1	1.81039e-80	GST-containing FLYWCH zinc-finger protein [Papilio xuthus]	--	--	--	K00799	GST, gst	glutathione S-transferase	http://www.genome.jp/dbget-bin/www_bget?ko:K00799	P30106	199	2.59818e-16	Glutathione S-transferase 1-1 OS=Drosophila sechellia GN=GstD1 PE=3 SV=2	PF02950	Conotoxin	GO:0006810//GO:0009405	transport//pathogenesis	GO:0008200	ion channel inhibitor activity	GO:0005576	extracellular region	--	--
c65454_g1	2103.16	1105.23	0.92821	1.0199e-06	0.00022057	2408	XP_012550294.1	2.3445e-144	PREDICTED: apyrase isoform X1 [Bombyx mori]	--	--	--	K01081	E3.1.3.5	5'-nucleotidase	http://www.genome.jp/dbget-bin/www_bget?ko:K01081	B3A0N5	578	3.68159e-63	Apyrase OS=Tabanus yao PE=1 SV=1	PF02872	5'-nucleotidase, C-terminal domain	GO:0009166	nucleotide catabolic process	GO:0016787	hydrolase activity	--	--	--	--
c50506_g1	59.9573	6.97936	3.1028	1.0707e-06	0.00023078	696	--	--	--	--	--	--	--	--	--	--	--	--	--	--	--	--	--	--	--	--	--	--	--	--
c59403_g1	221.438	23.4985	3.2363	1.0894e-06	0.00023435	1245	XP_012545421.1	4.85274e-60	PREDICTED: balbiani ring protein 3-like isoform X3 [Bombyx mori]	--	--	--	--	--	--	--	--	--	--	--	--	--	--	--	--	--	--	--	--	--
c60220_g5	41.4589	120.442	-1.5386	1.0949e-06	0.00023506	2045	XP_011859073.1	9.5108e-28	PREDICTED: uncharacterized protein LOC105556589 [Vollenhovia emeryi]	--	--	--	--	--	--	--	--	--	--	--	PF00170//PF06156//PF02183//PF04977//PF06005//PF04138//PF01166	bZIP transcription factor//Protein of unknown function (DUF972)//Homeobox associated leucine zipper//Septum formation initiator//Protein of unknown function (DUF904)//GtrA-like protein//TSC-22/dip/bun family	GO:0006260//GO:0000917//GO:0007049//GO:0006355//GO:0043093//GO:0000271//GO:0006810	DNA replication//barrier septum assembly//cell cycle//regulation of transcription, DNA-templated//FtsZ-dependent cytokinesis//polysaccharide biosynthetic process//transport	GO:0043565//GO:0003700	sequence-specific DNA binding//transcription factor activity, sequence-specific DNA binding	GO:0016021//GO:0005737//GO:0005667	integral component of membrane//cytoplasm//transcription factor complex	--	--
c55622_g1	331.592	85.3104	1.9586	1.0988e-06	0.00023543	669	--	--	--	--	--	--	--	--	--	--	--	--	--	--	--	--	--	--	--	--	--	--	--	--
c61858_g1	3070.39	1635.41	0.90877	1.1106e-06	0.00023749	958	--	--	--	--	--	--	--	--	--	--	--	--	--	--	--	--	--	--	--	--	--	--	--	--
c64501_g1	4550.79	353.885	3.6848	1.1134e-06	0.00023763	6659	EFA13518.1	0	hypothetical protein TcasGA2_TC001491 [Tribolium castaneum]	--	--	--	--	--	--	--	P04323	1277	1.5617e-148	Retrovirus-related Pol polyprotein from transposon 17.6 OS=Drosophila melanogaster GN=pol PE=3 SV=1	PF06009//PF03802//PF08138//PF00665//PF08091	Laminin Domain II//Apo-citrate lyase phosphoribosyl-dephospho-CoA transferase//Sex peptide (SP) family//Integrase core domain//Spider insecticidal peptide	GO:0015074//GO:0046008//GO:0007165//GO:0051191//GO:0007155//GO:0009405	DNA integration//regulation of female receptivity, post-mating//signal transduction//prosthetic group biosynthetic process//cell adhesion//pathogenesis	GO:0005179	hormone activity	GO:0005576	extracellular region	KOG0017	FOG: Transposon-encoded proteins with TYA, reverse transcriptase, integrase domains in various combinations
c62713_g2	346.513	159.844	1.1162	1.1429e-06	0.00024343	2816	EHJ73840.1	0	glycoside hydrolase [Danaus plexippus]	JN033715.1	0	Chilo suppressalis seminal fluid protein CSSFP018 mRNA, partial cds	K01229	LCT	lactase-phlorizin hydrolase	http://www.genome.jp/dbget-bin/www_bget?ko:K01229	Q95X01	1067	2.18746e-133	Myrosinase 1 OS=Brevicoryne brassicae PE=1 SV=1	PF00232	Glycosyl hydrolase family 1	GO:0005975	carbohydrate metabolic process	GO:0004553	hydrolase activity, hydrolyzing O-glycosyl compounds	--	--	--	--
c65504_g1	229.535	57.1486	2.0059	1.1502e-06	0.0002445	3439	KMQ85605.1	0	reverse transcriptase [Lasius niger]	--	--	--	--	--	--	--	Q9NBX4	1120	1.25397e-133	Probable RNA-directed DNA polymerase from transposon X-element OS=Drosophila melanogaster GN=X-element\ORF2 PE=3 SV=1	PF10890	Protein of unknown function (DUF2741)	GO:0022900	electron transport chain	--	--	GO:0005743//GO:0070469	mitochondrial inner membrane//respiratory chain	KOG1075	FOG: Reverse transcriptase
c59281_g1	29092.1	15459.8	0.91211	1.2006e-06	0.00025373	1343	ACD37364.1	3.30161e-154	pancreatic lipase 2 [Mamestra configurata]	--	--	--	K19404	LIPH_I	phosphatidic acid-selective&#160;phospholipase A1	http://www.genome.jp/dbget-bin/www_bget?ko:K19404	Q6XZB0	367	4.36377e-37	Lipase member I OS=Homo sapiens GN=LIPI PE=1 SV=2	--	--	--	--	--	--	--	--	--	--
c65329_g1	118.447	384.893	-1.7002	1.1994e-06	0.00025373	5443	XP_011566334.1	0	PREDICTED: uncharacterized protein LOC105396011 [Plutella xylostella]	--	--	--	--	--	--	--	--	--	--	--	PF09668	Aspartyl protease	GO:0006508	proteolysis	GO:0004190	aspartic-type endopeptidase activity	--	--	--	--
c66037_g1	1205.12	2269.4	-0.91313	1.2006e-06	0.00025373	6170	KMQ85356.1	7.19411e-96	rna-directed dna polymerase from mobile element jockey-like protein [Lasius niger]	XM_004932625.2	3.26983e-60	PREDICTED: Bombyx mori lysine-specific demethylase 3B (LOC101737516), mRNA	K15601	KDM3	lysine-specific demethylase 3	http://www.genome.jp/dbget-bin/www_bget?ko:K15601	Q7LBC6	313	1.84801e-39	Lysine-specific demethylase 3B OS=Homo sapiens GN=KDM3B PE=1 SV=2	PF15146//PF07649//PF01363//PF09726//PF02148	Fanconi anemia-associated//C1-like domain//FYVE zinc finger//Transmembrane protein//Zn-finger in ubiquitin-hydrolases and other protein	GO:0006281//GO:0055114	DNA repair//oxidation-reduction process	GO:0046872//GO:0008270//GO:0047134	metal ion binding//zinc ion binding//protein-disulfide reductase activity	GO:0016021//GO:0043240	integral component of membrane//Fanconi anaemia nuclear complex	KOG1075	FOG: Reverse transcriptase
c60429_g1	59.625	161.731	-1.4396	1.2124e-06	0.00025572	2342	EHJ71153.1	0	hypothetical protein KGM_09055 [Danaus plexippus]	--	--	--	K11790	DTL, CDT2, DCAF2	denticleless	http://www.genome.jp/dbget-bin/www_bget?ko:K11790	Q24371	1173	8.9646e-147	Protein lethal(2)denticleless OS=Drosophila melanogaster GN=l(2)dtl PE=1 SV=2	PF00400	WD domain, G-beta repeat	--	--	GO:0005515	protein binding	--	--	KOG0321	WD40 repeat-containing protein L2DTL
c58077_g4	674.315	309.852	1.1218	1.2178e-06	0.00025636	1551	--	--	--	--	--	--	--	--	--	--	--	--	--	--	--	--	--	--	--	--	--	--	--	--
c56912_g1	235.899	548.445	-1.2172	1.2356e-06	0.0002596	2109	XP_004930794.1	0	PREDICTED: sphingolipid delta(4)-desaturase DES1 [Bombyx mori]	XM_012400495.1	5.25576e-44	PREDICTED: Athalia rosae sphingolipid delta(4)-desaturase DES1 (LOC105685980), mRNA	K04712	DEGS	sphingolipid delta-4 desaturase	http://www.genome.jp/dbget-bin/www_bget?ko:K04712	Q3ZBY7	1010	1.58445e-129	Sphingolipid delta(4)-desaturase DES1 OS=Bos taurus GN=DEGS1 PE=2 SV=1	PF00487	Fatty acid desaturase	GO:0006629	lipid metabolic process	--	--	--	--	KOG2987	Fatty acid desaturase
c4313_g1	0	18.4212	#NAME?	1.2585e-06	0.0002639	1301	--	--	--	--	--	--	--	--	--	--	--	--	--	--	PF08825	E2 binding domain	GO:0045116	protein neddylation	GO:0005524//GO:0016881	ATP binding//acid-amino acid ligase activity	--	--	--	--
c56811_g5	7522.43	4092.82	0.8781	1.2721e-06	0.00026625	1666	ACB54954.1	4.38275e-48	insect intestinal mucin 3 [Helicoverpa armigera]	--	--	--	--	--	--	--	--	--	--	--	PF01607	Chitin binding Peritrophin-A domain	GO:0006030	chitin metabolic process	GO:0008061	chitin binding	GO:0005576	extracellular region	--	--
c54616_g1	268.936	807.645	-1.5865	1.2845e-06	0.00026832	2474	--	--	--	--	--	--	--	--	--	--	--	--	--	--	PF01063//PF04691	Amino-transferase class IV//Apolipoprotein C-I (ApoC-1)	GO:0008152//GO:0042157	metabolic process//lipoprotein metabolic process	GO:0003824	catalytic activity	GO:0005576	extracellular region	--	--
c53215_g2	9652.75	5211.7	0.88919	1.2964e-06	0.00026976	2372	XP_004927965.1	0	PREDICTED: carboxypeptidase Q-like [Bombyx mori]	--	--	--	--	--	--	--	Q6GQ29	1049	3.11744e-132	Carboxypeptidase Q OS=Xenopus laevis GN=cpq PE=2 SV=1	PF00527//PF01546	E7 protein, Early protein//Peptidase family M20/M25/M40	GO:0006355//GO:0008152	regulation of transcription, DNA-templated//metabolic process	GO:0003677//GO:0003700//GO:0016787	DNA binding//transcription factor activity, sequence-specific DNA binding//hydrolase activity	GO:0005667	transcription factor complex	KOG2195	Transferrin receptor and related proteins containing the protease-associated (PA) domain
c76800_g1	401.017	190.393	1.0747	1.2955e-06	0.00026976	256	ELK09034.1	1.14795e-09	hypothetical protein PAL_GLEAN10008241 [Pteropus alecto]	HG501988.1	5.01386e-130	TPA: Homo sapiens long non-coding RNA OTTHUMT00000467764.1 (RP11-331F9.10 gene), lincRNA	--	--	--	--	--	--	--	--	--	--	--	--	--	--	--	--	--	--
c56414_g1	26.495	0	Inf	1.3012e-06	0.00027024	1722	XP_012548306.1	6.15221e-09	PREDICTED: stathmin isoform X2 [Bombyx mori]	--	--	--	--	--	--	--	--	--	--	--	--	--	--	--	--	--	--	--	--	--
c42972_g1	0.789461	21.9042	-4.7942	1.4101e-06	0.0002923	677	--	--	--	--	--	--	--	--	--	--	--	--	--	--	PF01320	Colicin immunity protein / pyocin immunity protein	GO:0006955	immune response	GO:0015643	toxic substance binding	GO:0019814	immunoglobulin complex	--	--
c48861_g1	94278.1	45906.1	1.0382	1.4146e-06	0.00029267	657	XP_012549511.1	2.70043e-18	PREDICTED: 36.4 kDa proline-rich protein-like [Bombyx mori]	BT070852.1	9.98717e-07	Picea sitchensis clone WS02756_N03 unknown mRNA	--	--	--	--	--	--	--	--	PF00614	Phospholipase D Active site motif	--	--	GO:0003824	catalytic activity	--	--	--	--
c65801_g2	17.9637	70.2005	-1.9664	1.4606e-06	0.0003016	1953	--	--	--	--	--	--	--	--	--	--	--	--	--	--	--	--	--	--	--	--	--	--	--	--
c59182_g1	411.671	195.681	1.073	1.4749e-06	0.00030398	1608	AGH25550.1	1.11764e-56	CCHamide [Helicoverpa armigera]	--	--	--	--	--	--	--	--	--	--	--	--	--	--	--	--	--	--	--	--	--
c52441_g2	11217.4	6132.68	0.87115	1.6122e-06	0.00033164	2052	BAG41972.1	5.0234e-126	alkaline phosphatase [Bombyx mandarina]	HM357865.1	1.49328e-09	Mamestra configurata alkaline phosphatase 1A mRNA, partial cds	K01077	E3.1.3.1, phoA, phoB	alkaline phosphatase	http://www.genome.jp/dbget-bin/www_bget?ko:K01077	P29523	972	3.21348e-127	Membrane-bound alkaline phosphatase OS=Bombyx mori GN=Alp-m PE=1 SV=4	PF00245//PF01676	Alkaline phosphatase//Metalloenzyme superfamily	GO:0008152	metabolic process	GO:0046872//GO:0016791//GO:0003824	metal ion binding//phosphatase activity//catalytic activity	--	--	KOG4126	Alkaline phosphatase
c61342_g1	41804.2	21759.1	0.94203	1.6155e-06	0.00033168	2071	NP_001296551.1	0	maltase A1 [Bombyx mori]>gi|668235416|dbj|BAP18683.1| sucrose hydrolase [Bombyx mori]	AB905206.1	0	Trilocha varians TvSuh mRNA for sucrose hydrolase, complete cds	K01187	malZ	alpha-glucosidase	http://www.genome.jp/dbget-bin/www_bget?ko:K01187	P07190	1386	0	Maltase A1 OS=Drosophila melanogaster GN=Mal-A1 PE=2 SV=2	PF00128	Alpha amylase, catalytic domain	GO:0005975	carbohydrate metabolic process	GO:0043169//GO:0003824	cation binding//catalytic activity	--	--	KOG0471	Alpha-amylase
c56241_g1	3298.93	1695.09	0.96063	1.6536e-06	0.00033887	1374	--	--	--	--	--	--	--	--	--	--	--	--	--	--	PF10759	Protein of unknown function (DUF2587)	GO:0061136	regulation of proteasomal protein catabolic process	--	--	--	--	--	--
c61292_g2	46.8036	9.5991	2.2856	1.6613e-06	0.0003398	1300	--	--	--	--	--	--	--	--	--	--	--	--	--	--	--	--	--	--	--	--	--	--	--	--
c52587_g1	699.271	1324.17	-0.92116	1.6896e-06	0.00034494	779	--	--	--	XM_004921769.2	5.40147e-25	PREDICTED: Bombyx mori transcription factor kayak (LOC101743155), transcript variant X3, mRNA	--	--	--	--	--	--	--	--	--	--	--	--	--	--	--	--	--	--
c32289_g1	0	17.0606	#NAME?	1.7302e-06	0.00035258	561	--	--	--	--	--	--	--	--	--	--	--	--	--	--	PF00466	Ribosomal protein L10	GO:0042254	ribosome biogenesis	--	--	GO:0005622	intracellular	KOG0816	Protein involved in mRNA turnover
c66060_g2	32363.7	17695	0.87103	1.7414e-06	0.00035417	3869	XP_004922166.1	0	PREDICTED: gelsolin, cytoplasmic [Bombyx mori]	--	--	--	K05768	GSN	gelsolin	http://www.genome.jp/dbget-bin/www_bget?ko:K05768	Q07171	994	8.36992e-116	Gelsolin OS=Drosophila melanogaster GN=Gel PE=1 SV=2	--	--	--	--	--	--	--	--	KOG0444	Cytoskeletal regulator Flightless-I (contains leucine-rich and gelsolin repeats)
c60884_g7	1.58768	25.0271	-3.9785	1.8245e-06	0.00037038	545	XP_004933553.1	3.4124e-19	PREDICTED: uncharacterized protein LOC101747013 [Bombyx mori]	--	--	--	--	--	--	--	--	--	--	--	--	--	--	--	--	--	--	--	--	--
c47510_g1	31.7112	133.827	-2.0773	1.8653e-06	0.00037714	3044	BAM17899.1	1.70774e-35	unknown secreted protein [Papilio xuthus]	--	--	--	--	--	--	--	--	--	--	--	PF04106	Autophagy protein Apg5	GO:0006914	autophagy	--	--	GO:0005737	cytoplasm	--	--
c49570_g1	570.45	1318.13	-1.2083	1.8684e-06	0.00037714	1682	--	--	--	--	--	--	--	--	--	--	--	--	--	--	--	--	--	--	--	--	--	--	--	--
c56861_g3	5379.71	2913.8	0.88463	1.8717e-06	0.00037714	817	--	--	--	--	--	--	--	--	--	--	--	--	--	--	PF06213//PF09507//PF04931//PF04889	Cobalamin biosynthesis protein CobT//DNA polymerase subunit Cdc27//DNA polymerase phi//Cwf15/Cwc15 cell cycle control protein	GO:0009236//GO:0000398//GO:0006260//GO:0006351	cobalamin biosynthetic process//mRNA splicing, via spliceosome//DNA replication//transcription, DNA-templated	GO:0003887//GO:0003677	DNA-directed DNA polymerase activity//DNA binding	GO:0005634//GO:0005681//GO:0042575	nucleus//spliceosomal complex//DNA polymerase complex	--	--
c63755_g1	6530.54	3481.02	0.90769	1.8627e-06	0.00037714	1665	BAM18414.1	3.26385e-138	juvenile hormone epoxide hydrolase 1 [Papilio xuthus]	U73680.1	9.26313e-16	Trichoplusia ni microsomal epoxide hydrolase mRNA, complete cds	K01253	EPHX1	microsomal epoxide hydrolase	http://www.genome.jp/dbget-bin/www_bget?ko:K01253	Q6U6J0	976	1.71132e-124	Juvenile hormone epoxide hydrolase OS=Bombyx mori GN=JHEH PE=1 SV=1	--	--	--	--	--	--	--	--	--	--
c63225_g6	48.1322	5.66596	3.0866	1.94e-06	0.00039018	428	--	--	--	--	--	--	--	--	--	--	--	--	--	--	--	--	--	--	--	--	--	--	--	--
c57343_g1	21.9672	77.4222	-1.8174	1.9494e-06	0.00039134	2211	XP_011556589.1	8.51085e-24	PREDICTED: uncharacterized protein LOC105387554 [Plutella xylostella]	--	--	--	--	--	--	--	--	--	--	--	--	--	--	--	--	--	--	--	--	--
c64947_g1	436.687	212.481	1.0393	1.9612e-06	0.00039298	2096	AAV91007.1	4.27658e-77	hemolymph proteinase 9 [Manduca sexta]	--	--	--	--	--	--	--	Q9VWU1	248	3.33363e-21	Serine protease persephone OS=Drosophila melanogaster GN=psh PE=1 SV=1	PF00089	Trypsin	GO:0006508	proteolysis	GO:0004252	serine-type endopeptidase activity	--	--	KOG3627	Trypsin
c63971_g2	0	16.9732	#NAME?	1.9665e-06	0.00039331	1087	--	--	--	--	--	--	--	--	--	--	--	--	--	--	--	--	--	--	--	--	--	--	--	--
c61573_g1	751.145	386.408	0.95896	1.991e-06	0.00039747	2124	AIN34700.1	1.05712e-169	fatty alcohol acetyltransferase [Agrotis segetum]	--	--	--	--	--	--	--	O46107	579	6.48473e-65	Lipase 1 OS=Drosophila melanogaster GN=Lip1 PE=2 SV=2	PF04083//PF01738	Partial alpha/beta-hydrolase lipase region//Dienelactone hydrolase family	GO:0006629	lipid metabolic process	GO:0016787	hydrolase activity	--	--	KOG2624	Triglyceride lipase-cholesterol esterase
c57313_g2	255.467	113.581	1.1694	2.0091e-06	0.00040035	1521	XP_004928637.1	2.89901e-77	PREDICTED: mitochondrial cardiolipin hydrolase-like [Bombyx mori]	--	--	--	K16862	PLD6	mitochondrial cardiolipin hydrolase	http://www.genome.jp/dbget-bin/www_bget?ko:K16862	A8IW99	301	8.40519e-30	Mitochondrial cardiolipin hydrolase OS=Chlamydomonas reinhardtii GN=CHLREDRAFT_190403 PE=3 SV=1	--	--	--	--	--	--	--	--	--	--
c61634_g1	23.7059	169.671	-2.8394	2.0348e-06	0.00040398	1313	XP_004928640.1	1.54514e-150	PREDICTED: chondroitin proteoglycan-2-like [Bombyx mori]	AK385818.1	7.81649e-145	Bombyx mori mRNA, clone: fphe10C14	--	--	--	--	--	--	--	--	PF01607	Chitin binding Peritrophin-A domain	GO:0006030	chitin metabolic process	GO:0008061	chitin binding	GO:0005576	extracellular region	--	--
c62456_g2	5763.13	2874.3	1.0036	2.0313e-06	0.00040398	2022	EHJ68631.1	3.07191e-150	hypothetical protein KGM_04798 [Danaus plexippus]	--	--	--	--	--	--	--	--	--	--	--	PF00229	TNF(Tumour Necrosis Factor) family	GO:0006955//GO:0007165	immune response//signal transduction	GO:0005164	tumor necrosis factor receptor binding	GO:0016020	membrane	--	--
c55165_g1	59.605	14.5703	2.0324	2.0658e-06	0.00040939	1527	EHJ72496.1	1.16154e-29	putative selenium-binding protein [Danaus plexippus]	XM_004534372.1	2.37419e-11	PREDICTED: Ceratitis capitata selenium-binding protein 1 (LOC101458590), mRNA	K17285	SELENBP1	selenium-binding protein 1	http://www.genome.jp/dbget-bin/www_bget?ko:K17285	Q13228	251	1.24909e-21	Selenium-binding protein 1 OS=Homo sapiens GN=SELENBP1 PE=1 SV=2	PF05694	56kDa selenium binding protein (SBP56)	--	--	GO:0008430	selenium binding	--	--	KOG0918	Selenium-binding protein
c56586_g3	25583.2	14208.1	0.84848	2.1343e-06	0.0004222	1526	XP_004927691.2	5.76314e-104	PREDICTED: collagenase-like [Bombyx mori]	--	--	--	--	--	--	--	P08897	362	1.00884e-37	Collagenase OS=Hypoderma lineatum PE=1 SV=3	PF01975//PF00089	Survival protein SurE//Trypsin	GO:0006508	proteolysis	GO:0004252//GO:0016787	serine-type endopeptidase activity//hydrolase activity	--	--	KOG3627	Trypsin
c58775_g3	64.7244	182.537	-1.4958	2.1757e-06	0.00042959	2389	BAF91720.1	3.95612e-48	chemosensory protein [Papilio xuthus]>gi|389609053|dbj|BAM18138.1| unknown secreted protein [Papilio xuthus]	--	--	--	--	--	--	--	--	--	--	--	--	--	--	--	--	--	--	--	--	--
c56196_g2	23.5196	81.518	-1.7933	2.2031e-06	0.00043421	841	--	--	--	--	--	--	--	--	--	--	--	--	--	--	--	--	--	--	--	--	--	--	--	--
c55848_g2	1038.21	347.524	1.5789	2.2152e-06	0.00043581	1116	AFI64311.1	1.68549e-79	neutral lipase [Helicoverpa armigera]	--	--	--	--	--	--	--	Q64425	265	2.72231e-24	Pancreatic triacylglycerol lipase (Fragment) OS=Myocastor coypus GN=PNLIP PE=2 SV=1	--	--	--	--	--	--	--	--	--	--
c56334_g1	7.25961	108.989	-3.9081	2.2873e-06	0.00044917	1909	XP_004925606.1	1.66623e-127	PREDICTED: uncharacterized protein LOC101738207 [Bombyx mori]>gi|827545633|ref|XP_012545316.1| PREDICTED: uncharacterized protein LOC101738207 [Bombyx mori]	--	--	--	--	--	--	--	--	--	--	--	--	--	--	--	--	--	--	--	--	--
c57965_g1	1675.21	746.547	1.166	2.296e-06	0.00044935	2204	AKO90063.1	0	UDP-N-acetylglucosamine pyrophosphorylase [Cnaphalocrocis medinalis]	XM_012687600.1	2.06261e-13	PREDICTED: Monomorium pharaonis UDP-N-acetylhexosamine pyrophosphorylase (LOC105840616), mRNA	K00972	UAP1	UDP-N-acetylglucosamine/UDP-N-acetylgalactosamine diphosphorylase	http://www.genome.jp/dbget-bin/www_bget?ko:K00972	Q28CH3	1234	6.71009e-160	UDP-N-acetylhexosamine pyrophosphorylase-like protein 1 OS=Xenopus tropicalis GN=uap1l1 PE=2 SV=1	PF01704	UTP--glucose-1-phosphate uridylyltransferase	GO:0008152	metabolic process	GO:0070569	uridylyltransferase activity	--	--	KOG2388	UDP-N-acetylglucosamine pyrophosphorylase
c62962_g2	13436	7468.99	0.84712	2.2965e-06	0.00044935	2050	NP_001040315.1	5.32282e-175	glutamyl-tRNA amidotransferase subunit B [Bombyx mori]>gi|87248335|gb|ABD36220.1| glutamyl-tRNA amidotransferase subunit B [Bombyx mori]	--	--	--	K02434	gatB, PET112	aspartyl-tRNA(Asn)/glutamyl-tRNA(Gln) amidotransferase subunit B	http://www.genome.jp/dbget-bin/www_bget?ko:K02434	Q16UG2	938	3.24814e-116	Glutamyl-tRNA(Gln) amidotransferase subunit B, mitochondrial OS=Aedes aegypti GN=AAEL009908 PE=3 SV=1	PF02934//PF02637	GatB/GatE catalytic domain//GatB domain	GO:0032543//GO:0006536//GO:0070681	mitochondrial translation//glutamate metabolic process//glutaminyl-tRNAGln biosynthesis via transamidation	GO:0005524//GO:0016884//GO:0050567//GO:0016874//GO:0016740	ATP binding//carbon-nitrogen ligase activity, with glutamine as amido-N-donor//glutaminyl-tRNA synthase (glutamine-hydrolyzing) activity//ligase activity//transferase activity	GO:0005739//GO:0030956	mitochondrion//glutamyl-tRNA(Gln) amidotransferase complex	KOG2438	Glutamyl-tRNA amidotransferase subunit B
c58154_g1	52.9767	11.459	2.2089	2.3179e-06	0.00045272	1177	XP_011180126.1	2.1059e-20	PREDICTED: uncharacterized protein LOC105210708 [Bactrocera cucurbitae]	--	--	--	--	--	--	--	--	--	--	--	--	--	--	--	--	--	--	--	--	--
c51422_g1	43.7463	8.49035	2.3653	2.3394e-06	0.00045527	1538	AAV91005.1	4.30893e-85	hemolymph proteinase 7 [Manduca sexta]	--	--	--	K09632	CTRL	chymotrypsin-like protease	http://www.genome.jp/dbget-bin/www_bget?ko:K09632	P13582	392	1.34046e-40	Serine protease easter OS=Drosophila melanogaster GN=ea PE=1 SV=3	PF00089	Trypsin	GO:0006508	proteolysis	GO:0004252	serine-type endopeptidase activity	--	--	KOG3627	Trypsin
c64758_g1	1494.53	801.631	0.89868	2.3358e-06	0.00045527	2457	XP_011562231.1	0	PREDICTED: iron/zinc purple acid phosphatase-like protein isoform X5 [Plutella xylostella]	AK403800.1	2.73689e-72	Papilio xuthus mRNA for purple acid phosphatase, complete cds, sequence id: Px-2145, expressed in epidermis	--	--	--	--	Q8BX37	1035	3.4877e-130	Iron/zinc purple acid phosphatase-like protein OS=Mus musculus GN=Papl PE=2 SV=2	PF16656//PF00149	Purple acid Phosphatase, N-terminal domain//Calcineurin-like phosphoesterase	GO:0019497//GO:0006771	hexachlorocyclohexane metabolic process//riboflavin metabolic process	GO:0003993//GO:0016787//GO:0046872	acid phosphatase activity//hydrolase activity//metal ion binding	--	--	KOG1378	Purple acid phosphatase
c44666_g1	0	55.3645	#NAME?	2.3702e-06	0.00046043	765	--	--	--	--	--	--	--	--	--	--	Q801E1	119	5.36607e-06	Ventral anterior homeobox 2 OS=Danio rerio GN=vax2 PE=2 SV=1	PF00046//PF05920	Homeobox domain//Homeobox KN domain	GO:0006355	regulation of transcription, DNA-templated	GO:0003677	DNA binding	--	--	KOG0849	Transcription factor PRD and related proteins, contain PAX and HOX domains
c49770_g1	1.20085	290.101	-7.9164	2.4435e-06	0.00047383	2011	XP_011820386.1	1.17199e-12	PREDICTED: heat shock cognate 71 kDa protein isoform X3 [Mandrillus leucophaeus]>gi|795340206|ref|XP_011782385.1| PREDICTED: heat shock cognate 71 kDa protein isoform X3 [Colobus angolensis palliatus]	--	--	--	--	--	--	--	Q8SQR8	1333	1.29639e-173	Heat shock protein homolog SSE1 OS=Encephalitozoon cuniculi (strain GB-M1) GN=SSE1 PE=1 SV=2	PF06723	MreB/Mbl protein	GO:0000902	cell morphogenesis	--	--	--	--	KOG0103	Molecular chaperones HSP105/HSP110/SSE1, HSP70 superfamily
c54910_g1	525.481	262.057	1.0038	2.4566e-06	0.00047551	824	--	--	--	--	--	--	--	--	--	--	--	--	--	--	--	--	--	--	--	--	--	--	--	--
c58501_g1	5123.22	2823.43	0.8596	2.4864e-06	0.00048043	1781	EHJ74630.1	1.25609e-153	hypothetical protein KGM_18205 [Danaus plexippus]	--	--	--	K00884	NAGK, nagK	N-acetylglucosamine kinase	http://www.genome.jp/dbget-bin/www_bget?ko:K00884	Q9QZ08	745	3.05174e-91	N-acetyl-D-glucosamine kinase OS=Mus musculus GN=Nagk PE=2 SV=3	PF02063	MARCKS family	--	--	GO:0005516	calmodulin binding	--	--	--	--
c61612_g1	132.067	323.552	-1.2927	2.6331e-06	0.00050787	2902	XP_004930796.1	0	PREDICTED: lysosome membrane protein 2-like [Bombyx mori]	--	--	--	--	--	--	--	P97943	507	1.65946e-53	Scavenger receptor class B member 1 OS=Rattus norvegicus GN=Scarb1 PE=1 SV=1	PF01130	CD36 family	GO:0007155	cell adhesion	--	--	GO:0016020	membrane	KOG3776	Plasma membrane glycoprotein CD36 and related membrane receptors
c65759_g1	246.143	110.622	1.1539	2.6641e-06	0.00051292	2824	XP_011560756.1	0	PREDICTED: uncharacterized protein LOC105391048 [Plutella xylostella]	--	--	--	--	--	--	--	P0CT40	790	6.01434e-87	Transposon Tf2-9 polyprotein OS=Schizosaccharomyces pombe (strain 972 / ATCC 24843) GN=Tf2-9 PE=3 SV=1	PF13683//PF00665	Integrase core domain//Integrase core domain	GO:0015074	DNA integration	--	--	--	--	KOG0017	FOG: Transposon-encoded proteins with TYA, reverse transcriptase, integrase domains in various combinations
c62555_g1	9456.12	5248.35	0.84939	2.6864e-06	0.00051629	3785	XP_004931507.1	1.26232e-101	PREDICTED: TPPP family protein CG45057-like [Bombyx mori]>gi|827558553|ref|XP_012550404.1| PREDICTED: TPPP family protein CG45057-like [Bombyx mori]	XM_011252476.1	2.71643e-24	PREDICTED: Camponotus floridanus TPPP family protein CG45057 (LOC105247980), transcript variant X5, mRNA	--	--	--	--	Q9VV43	626	1.18038e-72	TPPP family protein CG45057 OS=Drosophila melanogaster GN=CG45057 PE=2 SV=1	--	--	--	--	--	--	--	--	KOG4070	Putative signal transduction protein p25
c58291_g1	2969.2	1621.17	0.87304	2.6989e-06	0.00051777	2155	AEW46859.1	0	seminal fluid protein CSSFP010 [Chilo suppressalis]	JN033706.1	0	Chilo suppressalis seminal fluid protein CSSFP010 mRNA, complete cds	K00011	E1.1.1.21, AKR1	aldehyde reductase	http://www.genome.jp/dbget-bin/www_bget?ko:K00011	H9JTG9	619	5.16777e-72	Aldo-keto reductase AKR2E4 OS=Bombyx mori GN=akr2e PE=1 SV=1	--	--	--	--	--	--	--	--	KOG1577	Aldo/keto reductase family proteins
c44069_g1	9515.21	5234.92	0.86207	2.7043e-06	0.0005179	574	XP_004927506.1	2.13679e-42	PREDICTED: uncharacterized protein LOC101744756 [Bombyx mori]	--	--	--	--	--	--	--	--	--	--	--	PF16983	Molybdate transporter of MFS superfamily	GO:0015689	molybdate ion transport	GO:0015098	molybdate ion transmembrane transporter activity	--	--	--	--
c51581_g1	369.648	717.51	-0.95685	2.7254e-06	0.00051919	2834	XP_012551896.1	5.73112e-59	PREDICTED: uncharacterized protein LOC101736380 [Bombyx mori]	--	--	--	--	--	--	--	--	--	--	--	PF00536	SAM domain (Sterile alpha motif)	--	--	GO:0005515	protein binding	--	--	--	--
c57275_g1	2258.55	1221.13	0.88718	2.725e-06	0.00051919	2146	XP_012546732.1	1.40592e-26	PREDICTED: uncharacterized protein LOC101735880 [Bombyx mori]	--	--	--	--	--	--	--	--	--	--	--	--	--	--	--	--	--	--	--	--	--
c59153_g3	1.61225	33.0871	-4.3591	2.7209e-06	0.00051919	1131	--	--	--	--	--	--	--	--	--	--	--	--	--	--	--	--	--	--	--	--	--	--	--	--
c41293_g1	39.1307	6.89105	2.5055	2.8671e-06	0.00054521	703	--	--	--	--	--	--	--	--	--	--	--	--	--	--	--	--	--	--	--	--	--	--	--	--
c53068_g1	5.26395	221.364	-5.3941	2.8855e-06	0.00054679	1288	BAM19029.1	2.34645e-167	simila to CG8927 [Papilio polytes]	--	--	--	--	--	--	--	--	--	--	--	PF00379	Insect cuticle protein	--	--	GO:0042302	structural constituent of cuticle	--	--	--	--
c57056_g1	1300.52	2657.82	-1.0312	2.883e-06	0.00054679	4774	XP_004932357.1	0	PREDICTED: lysine-specific demethylase 6A isoform X1 [Bombyx mori]	XM_012695672.1	0	PREDICTED: Bombyx mori lysine-specific demethylase 6A (LOC101738100), transcript variant X2, mRNA	K11447	UTX, UTY	histone demethylase	http://www.genome.jp/dbget-bin/www_bget?ko:K11447	O70546	1582	0	Lysine-specific demethylase 6A OS=Mus musculus GN=Kdm6a PE=1 SV=2	PF13176//PF00515//PF00190//PF13414//PF13371//PF13181//PF13174	Tetratricopeptide repeat//Tetratricopeptide repeat//Cupin//TPR repeat//Tetratricopeptide repeat//Tetratricopeptide repeat//Tetratricopeptide repeat	--	--	GO:0005515//GO:0045735	protein binding//nutrient reservoir activity	--	--	KOG1124	FOG: TPR repeat
c57325_g1	7.67441	61.6315	-3.0055	2.9856e-06	0.00056477	4407	NP_001266413.1	0	dual oxidase-like precursor [Bombyx mori]>gi|410112056|gb|AFV61649.1| dual oxidase 1 [Bombyx mori]	NM_001279484.1	0	Bombyx mori dual oxidase-like (LOC101742234), mRNA >gnl|BL_ORD_ID|14903293 Bombyx mori dual oxidase 1 mRNA, complete cds	K13411	DUOX, THOX	dual oxidase	http://www.genome.jp/dbget-bin/www_bget?ko:K13411	Q9VQH2	5197	0	Dual oxidase OS=Drosophila melanogaster GN=Duox PE=1 SV=2	PF13499//PF08022//PF13833//PF13202//PF13405//PF00036//PF08030	EF-hand domain pair//FAD-binding domain//EF-hand domain pair//EF hand//EF-hand domain//EF hand//Ferric reductase NAD binding domain	GO:0055114	oxidation-reduction process	GO:0016491//GO:0005509	oxidoreductase activity//calcium ion binding	--	--	KOG0039	Ferric reductase, NADH/NADPH oxidase and related proteins
c58195_g1	3465.74	6283.18	-0.85833	3.0856e-06	0.00058266	7571	EHJ71128.1	0	hypothetical protein KGM_08119 [Danaus plexippus]	XM_012693742.1	2.18848e-127	PREDICTED: Bombyx mori uncharacterized LOC101737452 (LOC101737452), mRNA	K09239	HIVEP	human immunodeficiency virus type I enhancer-binding protein	http://www.genome.jp/dbget-bin/www_bget?ko:K09239	Q03172	422	1.29842e-39	Zinc finger protein 40 OS=Mus musculus GN=Hivep1 PE=1 SV=1	PF14102//PF11857//PF13465//PF00412//PF00096	Capsule biosynthesis CapC//Domain of unknown function (DUF3377)//Zinc-finger double domain//LIM domain//Zinc finger, C2H2 type	GO:0045227	capsule polysaccharide biosynthetic process	GO:0046872//GO:0004222//GO:0008270	metal ion binding//metalloendopeptidase activity//zinc ion binding	GO:0016020	membrane	KOG1721	FOG: Zn-finger
c53626_g2	1022.46	538.966	0.92377	3.092e-06	0.00058285	450	--	--	--	--	--	--	--	--	--	--	--	--	--	--	--	--	--	--	--	--	--	--	--	--
c58630_g1	1171.86	618.784	0.92129	3.1328e-06	0.00058952	1111	--	--	--	--	--	--	--	--	--	--	--	--	--	--	--	--	--	--	--	--	--	--	--	--
c55558_g2	10641.6	5930.51	0.84348	3.1685e-06	0.00059391	1132	ADO33011.1	0	enoyl-CoA hydratase [Biston betularia]	AK401457.1	0	Papilio xuthus mRNA for cyclohex-1-ene-1-carboxyl-CoA hydratase, complete cds, sequence id: Px-0614	K07511	ECHS1	enoyl-CoA hydratase	http://www.genome.jp/dbget-bin/www_bget?ko:K07511	P34559	878	1.18327e-114	Probable enoyl-CoA hydratase, mitochondrial OS=Caenorhabditis elegans GN=ech-6 PE=3 SV=1	PF00378//PF04042//PF16113	Enoyl-CoA hydratase/isomerase//DNA polymerase alpha/epsilon subunit B//Enoyl-CoA hydratase/isomerase	GO:0008152//GO:0006260	metabolic process//DNA replication	GO:0003887//GO:0003824//GO:0016836//GO:0003677	DNA-directed DNA polymerase activity//catalytic activity//hydro-lyase activity//DNA binding	GO:0042575	DNA polymerase complex	KOG1680	Enoyl-CoA hydratase
c65398_g1	252.633	80.711	1.6462	3.1725e-06	0.00059391	2148	XP_012552012.1	3.11365e-131	PREDICTED: uncharacterized protein LOC101735858 [Bombyx mori]	--	--	--	--	--	--	--	P21328	137	4.29147e-07	RNA-directed DNA polymerase from mobile element jockey OS=Drosophila melanogaster GN=pol PE=1 SV=1	--	--	--	--	--	--	--	--	KOG1075	FOG: Reverse transcriptase
c65932_g1	203.708	434.913	-1.0942	3.1701e-06	0.00059391	2529	--	--	--	--	--	--	--	--	--	--	--	--	--	--	--	--	--	--	--	--	--	--	--	--
c57614_g4	6503.89	3589.92	0.85735	3.1934e-06	0.00059678	1143	XP_004922937.1	1.11133e-174	PREDICTED: inorganic pyrophosphatase [Bombyx mori]	XM_011552132.1	9.42035e-94	PREDICTED: Plutella xylostella inorganic pyrophosphatase (LOC105382279), mRNA	K01507	ppa	inorganic pyrophosphatase	http://www.genome.jp/dbget-bin/www_bget?ko:K01507	O77460	929	1.17382e-121	Inorganic pyrophosphatase OS=Drosophila melanogaster GN=Nurf-38 PE=1 SV=3	PF00719	Inorganic pyrophosphatase	GO:0006796//GO:0006119	phosphate-containing compound metabolic process//oxidative phosphorylation	GO:0000287//GO:0004427	magnesium ion binding//inorganic diphosphatase activity	GO:0005737	cytoplasm	KOG1626	Inorganic pyrophosphatase/Nucleosome remodeling factor, subunit NURF38
c60356_g1	6.49472	124.142	-4.2566	3.1989e-06	0.00059678	3276	XP_012548168.1	0	PREDICTED: glucose dehydrogenase [FAD, quinone] [Bombyx mori]	XM_011562065.1	3.98438e-12	PREDICTED: Plutella xylostella uncharacterized LOC105390720 (LOC105390720), transcript variant X2, mRNA	K00108	betA, CHDH	choline dehydrogenase	http://www.genome.jp/dbget-bin/www_bget?ko:K00108	Q6UPE0	543	4.01036e-83	Choline dehydrogenase, mitochondrial OS=Rattus norvegicus GN=Chdh PE=1 SV=1	PF07992//PF01266//PF05199//PF00732//PF05834	Pyridine nucleotide-disulphide oxidoreductase//FAD dependent oxidoreductase//GMC oxidoreductase//GMC oxidoreductase//Lycopene cyclase protein	GO:0055114//GO:0016117	oxidation-reduction process//carotenoid biosynthetic process	GO:0050660//GO:0016705//GO:0016491//GO:0016614	flavin adenine dinucleotide binding//oxidoreductase activity, acting on paired donors, with incorporation or reduction of molecular oxygen//oxidoreductase activity//oxidoreductase activity, acting on CH-OH group of donors	--	--	--	--
c45883_g1	40.2624	6.75228	2.576	3.3175e-06	0.00061784	630	EHJ76585.1	2.60209e-43	hypothetical protein KGM_20906 [Danaus plexippus]	--	--	--	--	--	--	--	--	--	--	--	PF04234	CopC domain	GO:0046688	response to copper ion	GO:0005507	copper ion binding	GO:0042597	periplasmic space	--	--
c53567_g1	473.265	237.52	0.9946	3.3827e-06	0.0006289	1263	XP_004927087.1	6.89042e-33	PREDICTED: uncharacterized protein LOC101741350 [Bombyx mori]	--	--	--	--	--	--	--	--	--	--	--	--	--	--	--	--	--	--	--	--	--
c21381_g1	0	108.297	#NAME?	3.489e-06	0.00064755	346	--	--	--	--	--	--	--	--	--	--	--	--	--	--	--	--	--	--	--	--	--	--	KOG3344	40s ribosomal protein s10
c51783_g1	116.49	43.0316	1.4367	3.5332e-06	0.00065463	423	XP_011250753.1	4.82456e-10	PREDICTED: histone-lysine N-methyltransferase SETMAR-like [Camponotus floridanus]	AP009021.1	4.56859e-48	Bombyx mori genomic DNA, chromosome 22, BAC clone:513O16, complete sequence	--	--	--	--	--	--	--	--	PF15556	ZW10 interactor	GO:0007093	mitotic cell cycle checkpoint	--	--	GO:0000776	kinetochore	--	--
c60148_g1	134.904	51.8952	1.3783	3.5777e-06	0.00066174	1250	--	--	--	--	--	--	--	--	--	--	--	--	--	--	--	--	--	--	--	--	--	--	--	--
c63885_g2	36684.9	20624.4	0.83083	3.6063e-06	0.00066589	3834	XP_004931115.1	0	PREDICTED: retinal dehydrogenase 1-like [Bombyx mori]	--	--	--	K07249	E1.2.1.36	retinal dehydrogenase	http://www.genome.jp/dbget-bin/www_bget?ko:K07249	Q8MI17	1384	4.1378e-176	Retinal dehydrogenase 1 OS=Oryctolagus cuniculus GN=ALDH1A1 PE=2 SV=1	PF00171//PF05893	Aldehyde dehydrogenase family//Acyl-CoA reductase (LuxC)	GO:0055114//GO:0006118//GO:0008152//GO:0008218	oxidation-reduction process//obsolete electron transport//metabolic process//bioluminescence	GO:0003995//GO:0016491	acyl-CoA dehydrogenase activity//oxidoreductase activity	--	--	KOG2450	Aldehyde dehydrogenase
c60351_g2	9245.94	5174.87	0.8373	3.614e-06	0.00066617	4292	XP_004928306.1	0	PREDICTED: xaa-Pro dipeptidase isoform X1 [Bombyx mori]	XM_010733112.1	6.72262e-16	PREDICTED: Larimichthys crocea peptidase D (pepd), mRNA	K14213	PEPD	Xaa-Pro dipeptidase	http://www.genome.jp/dbget-bin/www_bget?ko:K14213	P12955	1297	3.78417e-162	Xaa-Pro dipeptidase OS=Homo sapiens GN=PEPD PE=1 SV=3	PF04825//PF07525//PF08290//PF00023//PF05195//PF13606	N terminus of Rad21 / Rec8 like protein//SOCS box//Hepatitis core protein, putative zinc finger//Ankyrin repeat//Aminopeptidase P, N-terminal domain//Ankyrin repeat	GO:0009405//GO:0035556	pathogenesis//intracellular signal transduction	GO:0004177//GO:0030145//GO:0005515//GO:0005198	aminopeptidase activity//manganese ion binding//protein binding//structural molecule activity	--	--	KOG2414	Putative Xaa-Pro aminopeptidase
c47547_g1	280.194	550.067	-0.97318	3.6223e-06	0.00066644	1287	--	--	--	--	--	--	--	--	--	--	--	--	--	--	--	--	--	--	--	--	--	--	--	--
c61038_g1	1822.11	3303.81	-0.85852	3.6278e-06	0.00066644	1664	XP_004921825.1	1.57529e-103	PREDICTED: transcription factor kayak, isoforms D/sro isoform X2 [Bombyx mori]	--	--	--	--	--	--	--	B4K617	162	2.51694e-10	Transcription factor kayak OS=Drosophila mojavensis GN=kay PE=3 SV=1	PF04111//PF03131//PF07716//PF06005//PF09726//PF00170	Autophagy protein Apg6//bZIP Maf transcription factor//Basic region leucine zipper//Protein of unknown function (DUF904)//Transmembrane protein//bZIP transcription factor	GO:0000917//GO:0043093//GO:0006914//GO:0006355	barrier septum assembly//FtsZ-dependent cytokinesis//autophagy//regulation of transcription, DNA-templated	GO:0003677//GO:0043565//GO:0003700	DNA binding//sequence-specific DNA binding//transcription factor activity, sequence-specific DNA binding	GO:0016021//GO:0005634//GO:0005667//GO:0005737	integral component of membrane//nucleus//transcription factor complex//cytoplasm	KOG1414	Transcriptional activator FOSB/c-Fos and related bZIP transcription factors
c62292_g1	259.336	118.109	1.1347	3.7018e-06	0.00067889	6277	EFA01929.1	0	hypothetical protein TcasGA2_TC007543 [Tribolium castaneum]	--	--	--	--	--	--	--	Q99315	930	1.37636e-100	Transposon Ty3-G Gag-Pol polyprotein OS=Saccharomyces cerevisiae (strain ATCC 204508 / S288c) GN=TY3B-G PE=1 SV=3	PF00098//PF13683//PF00665	Zinc knuckle//Integrase core domain//Integrase core domain	GO:0015074	DNA integration	GO:0008270//GO:0003676	zinc ion binding//nucleic acid binding	--	--	KOG0017	FOG: Transposon-encoded proteins with TYA, reverse transcriptase, integrase domains in various combinations
c65350_g1	126.995	49.0162	1.3734	3.7303e-06	0.00068296	5400	XP_011556278.1	1.26994e-63	PREDICTED: uncharacterized protein LOC105387270 [Plutella xylostella]	--	--	--	--	--	--	--	Q95SX7	396	2.44527e-37	Probable RNA-directed DNA polymerase from transposon BS OS=Drosophila melanogaster GN=RTase PE=2 SV=1	PF06687//PF07851//PF08702	SUR7/PalI family//TMPIT-like protein//Fibrinogen alpha/beta chain family	GO:0051258//GO:0007165//GO:0030168	protein polymerization//signal transduction//platelet activation	GO:0030674//GO:0005102	protein binding, bridging//receptor binding	GO:0005577//GO:0016021//GO:0005886	fibrinogen complex//integral component of membrane//plasma membrane	KOG1075	FOG: Reverse transcriptase
c64999_g1	148.959	316.769	-1.0885	3.7577e-06	0.00068681	1196	XP_011860156.1	1.46167e-21	PREDICTED: zinc finger MYM-type protein 1-like [Vollenhovia emeryi]	--	--	--	--	--	--	--	--	--	--	--	PF05699	hAT family C-terminal dimerisation region	--	--	GO:0046983	protein dimerization activity	--	--	--	--
c63978_g1	296.943	127.664	1.2178	3.7831e-06	0.00069029	2433	XP_008473001.1	4.30887e-07	PREDICTED: probable serine/threonine-protein kinase samkC [Diaphorina citri]	--	--	--	--	--	--	--	--	--	--	--	PF13922//PF00628//PF00130//PF05196	PHD domain of transcriptional enhancer, Asx//PHD-finger//Phorbol esters/diacylglycerol binding domain (C1 domain)//PTN/MK heparin-binding protein family, N-terminal domain	GO:0007165//GO:0008283//GO:0040007//GO:0035556	signal transduction//cell proliferation//growth//intracellular signal transduction	GO:0003677//GO:0005515//GO:0008083	DNA binding//protein binding//growth factor activity	--	--	--	--
c53954_g3	422.948	1018.62	-1.2681	3.8204e-06	0.00069592	385	--	--	--	--	--	--	--	--	--	--	--	--	--	--	--	--	--	--	--	--	--	--	--	--
c46883_g2	69.1197	7.51293	3.2016	3.8755e-06	0.00070478	584	EHJ72111.1	3.39337e-15	hypothetical protein KGM_14697 [Danaus plexippus]	--	--	--	--	--	--	--	--	--	--	--	--	--	--	--	--	--	--	--	--	--
c50552_g1	212.535	517.107	-1.2828	3.9286e-06	0.00071214	1476	XP_004932904.1	4.89426e-179	PREDICTED: uncharacterized protein LOC101738865 isoform X2 [Bombyx mori]	--	--	--	--	--	--	--	Q9STN8	127	1.69949e-06	E3 ubiquitin-protein ligase SINAT4 OS=Arabidopsis thaliana GN=SINAT4 PE=2 SV=1	PF03145	Seven in absentia protein family	GO:0007275//GO:0006511	multicellular organismal development//ubiquitin-dependent protein catabolic process	--	--	GO:0005634	nucleus	KOG3002	Zn finger protein
c59556_g1	816.027	428.422	0.92959	3.9291e-06	0.00071214	1858	EHJ72284.1	6.24648e-177	hypothetical protein KGM_03768 [Danaus plexippus]	--	--	--	--	--	--	--	A9ZSY3	413	3.01148e-42	Facilitated trehalose transporter Tret1 OS=Bombyx mori GN=Tret1 PE=1 SV=1	PF07690//PF00083	Major Facilitator Superfamily//Sugar (and other) transporter	GO:0055085	transmembrane transport	GO:0022857	transmembrane transporter activity	GO:0016021	integral component of membrane	KOG0254	Predicted transporter (major facilitator superfamily)
c52774_g1	5336.92	2962.27	0.84931	3.9556e-06	0.00071573	1588	AAF63957.1	0	CALNUC [Spodoptera frugiperda]	XM_004929770.1	3.41625e-144	PREDICTED: Bombyx mori nucleobindin-2 (LOC101746062), transcript variant X2, mRNA	--	--	--	--	Q02819	597	8.64229e-69	Nucleobindin-1 OS=Mus musculus GN=Nucb1 PE=1 SV=2	PF13833//PF13499//PF14631//PF01219//PF13202//PF13405//PF00036	EF-hand domain pair//EF-hand domain pair//Fanconi anaemia protein FancD2 nuclease//Prokaryotic diacylglycerol kinase//EF hand//EF-hand domain//EF hand	GO:0009395//GO:0046486//GO:0006281//GO:0008654	phospholipid catabolic process//glycerolipid metabolic process//DNA repair//phospholipid biosynthetic process	GO:0004143//GO:0005509	diacylglycerol kinase activity//calcium ion binding	GO:0016020	membrane	--	--
c62332_g2	39.4579	112.638	-1.5133	3.9677e-06	0.00071673	3810	XP_003708371.1	0	PREDICTED: uncharacterized protein K02A2.6-like [Megachile rotundata]	--	--	--	--	--	--	--	P0CT40	714	9.71861e-76	Transposon Tf2-9 polyprotein OS=Schizosaccharomyces pombe (strain 972 / ATCC 24843) GN=Tf2-9 PE=3 SV=1	PF00098//PF13683//PF00665	Zinc knuckle//Integrase core domain//Integrase core domain	GO:0015074	DNA integration	GO:0003676//GO:0008270	nucleic acid binding//zinc ion binding	--	--	KOG0017	FOG: Transposon-encoded proteins with TYA, reverse transcriptase, integrase domains in various combinations
c56861_g1	6591.58	3653.23	0.85145	4.0106e-06	0.00072326	1019	ACR15967.2	1.15801e-100	serine protease 24 [Mamestra configurata]	--	--	--	K01310	CTRB	chymotrypsin	http://www.genome.jp/dbget-bin/www_bget?ko:K01310	P17207	270	8.33771e-26	Serine protease 3 OS=Drosophila melanogaster GN=Jon99Ci PE=2 SV=2	PF00089	Trypsin	GO:0006508	proteolysis	GO:0004252	serine-type endopeptidase activity	--	--	KOG3627	Trypsin
c1498_g1	0	15.9851	#NAME?	4.0196e-06	0.00072369	817	--	--	--	--	--	--	--	--	--	--	--	--	--	--	--	--	--	--	--	--	--	--	--	--
c37604_g1	0	157.387	#NAME?	4.1905e-06	0.00075087	532	NP_001129362.1	1.7465e-36	osiris 19 precursor [Bombyx mori]>gi|207339258|gb|ACI23618.1| osiris 19 [Bombyx mori]	--	--	--	--	--	--	--	--	--	--	--	PF11808	Domain of unknown function (DUF3329)	GO:0016310	phosphorylation	GO:0004673	protein histidine kinase activity	GO:0009365	protein histidine kinase complex	--	--
c63417_g3	655.629	343.584	0.93221	4.1914e-06	0.00075087	2383	EHJ71286.1	2.92504e-24	putative secretory carrier-associated membrane protein [Danaus plexippus]	--	--	--	--	--	--	--	Q8K021	125	6.08137e-06	Secretory carrier-associated membrane protein 1 OS=Mus musculus GN=Scamp1 PE=1 SV=1	--	--	--	--	--	--	--	--	--	--
c65840_g1	1875.81	1020.12	0.87877	4.1868e-06	0.00075087	4592	KMQ90088.1	0	gag-pol polyprotein [Lasius niger]	--	--	--	--	--	--	--	P04146	1016	6.86835e-113	Copia protein OS=Drosophila melanogaster GN=GIP PE=1 SV=3	PF00665//PF16588//PF07650//PF00098	Integrase core domain//C2H2 zinc-finger//KH domain//Zinc knuckle	GO:0015074	DNA integration	GO:0003723//GO:0003676//GO:0008270	RNA binding//nucleic acid binding//zinc ion binding	--	--	--	--
c59853_g1	251.124	116.484	1.1083	4.3367e-06	0.0007756	2659	EHJ67925.1	0	hypothetical protein KGM_21236 [Danaus plexippus]	--	--	--	K12375	ARSI_J	arylsulfatase I/J	http://www.genome.jp/dbget-bin/www_bget?ko:K12375	Q32KJ8	837	8.09996e-99	Arylsulfatase I OS=Rattus norvegicus GN=Arsi PE=2 SV=1	PF02115//PF00884//PF01663	RHO protein GDP dissociation inhibitor//Sulfatase//Type I phosphodiesterase / nucleotide pyrophosphatase	GO:0008152	metabolic process	GO:0005094//GO:0008484//GO:0003824	Rho GDP-dissociation inhibitor activity//sulfuric ester hydrolase activity//catalytic activity	GO:0005737	cytoplasm	KOG3867	Sulfatase
c61353_g1	43.8798	9.14727	2.2621	4.402e-06	0.00078566	861	--	--	--	--	--	--	--	--	--	--	--	--	--	--	--	--	--	--	--	--	--	--	--	--
c65194_g1	3306.34	1838.86	0.84643	4.4074e-06	0.00078566	3520	AHW57305.1	0	CYP6AB52 [Chilo suppressalis]	KF701135.1	0	Chilo suppressalis CYP6AB52 mRNA, complete cds	K14999	CYP6	cytochrome P450, family 6	http://www.genome.jp/dbget-bin/www_bget?ko:K14999	O61387	822	9.96788e-96	Cytochrome P450 6B7 OS=Helicoverpa armigera GN=CYP6B7 PE=2 SV=1	PF00067	Cytochrome P450	GO:0055114	oxidation-reduction process	GO:0005506//GO:0020037//GO:0016705	iron ion binding//heme binding//oxidoreductase activity, acting on paired donors, with incorporation or reduction of molecular oxygen	--	--	KOG0158	Cytochrome P450 CYP3/CYP5/CYP6/CYP9 subfamilies
c58178_g1	574	295.065	0.96002	4.4701e-06	0.00079552	1975	EHJ76377.1	2.68848e-173	putative CRAL/TRIO domain-containing protein [Danaus plexippus]	--	--	--	--	--	--	--	Q8BWP5	366	1.4989e-37	Alpha-tocopherol transfer protein OS=Mus musculus GN=Ttpa PE=1 SV=1	--	--	--	--	--	--	--	--	KOG1471	Phosphatidylinositol transfer protein SEC14 and related proteins
c120112_g1	280.606	131.387	1.0947	4.5021e-06	0.00079991	1735	XP_012040812.1	0	PREDICTED: elongation factor 1-alpha 1-like isoform X1 [Ovis aries]	NM_001402.5	0	Homo sapiens eukaryotic translation elongation factor 1 alpha 1 (EEF1A1), mRNA	K03231	EEF1A	elongation factor 1-alpha	http://www.genome.jp/dbget-bin/www_bget?ko:K03231	P68105	2313	0	Elongation factor 1-alpha 1 OS=Oryctolagus cuniculus GN=EEF1A1 PE=1 SV=1	PF01926//PF03144//PF00503	50S ribosome-binding GTPase//Elongation factor Tu domain 2//G-protein alpha subunit	GO:0007186//GO:0007165	G-protein coupled receptor signaling pathway//signal transduction	GO:0004871//GO:0005525//GO:0031683//GO:0003924//GO:0019001	signal transducer activity//GTP binding//G-protein beta/gamma-subunit complex binding//GTPase activity//guanyl nucleotide binding	--	--	KOG0052	Translation elongation factor EF-1 alpha/Tu
c53845_g2	0	184.458	#NAME?	4.5232e-06	0.00080234	637	--	--	--	DQ996243.1	0	Nosema trichoplusiae large subunit ribosomal RNA gene, partial sequence	--	--	--	--	--	--	--	--	--	--	--	--	--	--	--	--	--	--
c59467_g1	2423.63	1340.08	0.85485	4.5557e-06	0.00080677	2294	XP_004928344.1	1.10198e-120	PREDICTED: probable 4-coumarate--CoA ligase 3 [Bombyx mori]>gi|827551451|ref|XP_012547605.1| PREDICTED: probable 4-coumarate--CoA ligase 3 [Bombyx mori]	--	--	--	--	--	--	--	Q6ETN3	529	9.29976e-57	Probable 4-coumarate--CoA ligase 3 OS=Oryza sativa subsp. japonica GN=4CL3 PE=2 SV=1	PF00501	AMP-binding enzyme	GO:0008152	metabolic process	GO:0003824	catalytic activity	--	--	KOG1176	Acyl-CoA synthetase
c52802_g1	0	78.1552	#NAME?	4.8419e-06	0.00085531	2210	--	--	--	--	--	--	--	--	--	--	--	--	--	--	--	--	--	--	--	--	--	--	--	--
c55790_g1	386.632	813.117	-1.0725	4.8535e-06	0.00085531	1731	XP_004932693.1	8.73905e-46	PREDICTED: uncharacterized protein LOC101738909 isoform X2 [Bombyx mori]	XM_004932636.2	2.05699e-22	PREDICTED: Bombyx mori uncharacterized LOC101738909 (LOC101738909), transcript variant X2, mRNA	--	--	--	--	--	--	--	--	--	--	--	--	--	--	--	--	--	--
c64174_g1	170.013	58.7676	1.5326	4.8471e-06	0.00085531	2241	KMQ91985.1	5.61746e-149	gag-pol polyprotein [Lasius niger]	--	--	--	--	--	--	--	P10978	871	2.17466e-99	Retrovirus-related Pol polyprotein from transposon TNT 1-94 OS=Nicotiana tabacum PE=2 SV=1	PF00665//PF13683//PF00098	Integrase core domain//Integrase core domain//Zinc knuckle	GO:0015074	DNA integration	GO:0008270//GO:0003676	zinc ion binding//nucleic acid binding	--	--	KOG0017	FOG: Transposon-encoded proteins with TYA, reverse transcriptase, integrase domains in various combinations
c55287_g1	0	64.4398	#NAME?	4.955e-06	0.00087178	2493	AEB92228.1	1.25307e-40	ribosomal protein L24 [Azumapecten farreri]	HQ291417.1	1.65988e-74	Nosema bombycis clone NBO_998gi001 60S ribosomal protein L22 mRNA, partial cds	K02896	RP-L24e, RPL24	large subunit ribosomal protein L24e	http://www.genome.jp/dbget-bin/www_bget?ko:K02896	Q8SSF6	435	6.16222e-48	Probable ribosome biogenesis protein RLP24 OS=Encephalitozoon cuniculi (strain GB-M1) GN=RPL24 PE=3 SV=1	PF06467//PF02724	MYM-type Zinc finger with FCS sequence motif//CDC45-like protein	GO:0006270	DNA replication initiation	GO:0008270	zinc ion binding	--	--	KOG1723	60s ribosomal protein L30 isolog
c49610_g1	468.598	235.174	0.99462	5.1266e-06	0.00089969	698	XP_004925011.1	2.4665e-14	PREDICTED: uncharacterized protein LOC101742726 isoform X2 [Bombyx mori]>gi|827544109|ref|XP_012544838.1| PREDICTED: uncharacterized protein LOC101742726 isoform X2 [Bombyx mori]>gi|827544111|ref|XP_012544839.1| PREDICTED: uncharacterized protein LOC101742726 isoform X2 [Bombyx mori]>gi|464898050|gb|AGH25576.1| RYamide preprohormone [Bombyx mori]	--	--	--	--	--	--	--	--	--	--	--	PF05033	Pre-SET motif	GO:0006479//GO:0034968//GO:0006554	protein methylation//histone lysine methylation//lysine catabolic process	GO:0008270//GO:0018024	zinc ion binding//histone-lysine N-methyltransferase activity	GO:0005634	nucleus	--	--
c64007_g3	92.068	25.5967	1.8467	5.1302e-06	0.00089969	346	--	--	--	--	--	--	--	--	--	--	--	--	--	--	--	--	--	--	--	--	--	--	--	--
c61494_g2	3585.57	1982.29	0.85504	5.1668e-06	0.00090464	999	--	--	--	AY497540.1	5.48572e-16	Saucrobotys futilalis microsatellite SAFU20C sequence	--	--	--	--	--	--	--	--	PF13495	Phage integrase, N-terminal SAM-like domain	GO:0015074	DNA integration	GO:0003677	DNA binding	--	--	--	--
c47167_g1	0	15.4075	#NAME?	5.2543e-06	0.00091847	549	--	--	--	--	--	--	--	--	--	--	--	--	--	--	--	--	--	--	--	--	--	--	--	--
c59578_g1	4791.18	2681.68	0.83725	5.4303e-06	0.0009477	3172	XP_012550532.1	1.80916e-101	PREDICTED: gamma-glutamyl hydrolase A-like [Bombyx mori]	--	--	--	K01307	GGH	gamma-glutamyl hydrolase	http://www.genome.jp/dbget-bin/www_bget?ko:K01307	Q9Z0L8	328	2.94709e-31	Gamma-glutamyl hydrolase OS=Mus musculus GN=Ggh PE=1 SV=2	PF07722	Peptidase C26	GO:0006541	glutamine metabolic process	GO:0016787	hydrolase activity	--	--	--	--
c64205_g2	592.79	1099.43	-0.89117	5.5879e-06	0.00097364	3162	--	--	--	XM_012695064.1	9.61216e-88	PREDICTED: Bombyx mori ataxin-1-like (LOC101740207), mRNA	--	--	--	--	--	--	--	--	--	--	--	--	--	--	--	--	--	--
c60820_g2	21.4872	73.1859	-1.7681	5.6417e-06	0.00097986	1439	BAA07466.1	4.26176e-11	ORF1 [Bombyx mori]	--	--	--	--	--	--	--	--	--	--	--	PF06018	CodY GAF-like domain	--	--	GO:0005525//GO:0003677	GTP binding//DNA binding	--	--	--	--
c63462_g3	777.507	1415.36	-0.86424	5.6341e-06	0.00097986	2431	XP_012545109.1	2.33075e-115	PREDICTED: uncharacterized protein LOC101737056 [Bombyx mori]	--	--	--	--	--	--	--	Q2LAM0	493	1.68276e-53	Fatty acid 2-hydroxylase OS=Rattus norvegicus GN=Fa2h PE=1 SV=2	PF04116//PF04715	Fatty acid hydroxylase superfamily//Anthranilate synthase component I, N terminal region	GO:0006633//GO:0055114//GO:0009058	fatty acid biosynthetic process//oxidation-reduction process//biosynthetic process	GO:0005506//GO:0016833//GO:0016491	iron ion binding//oxo-acid-lyase activity//oxidoreductase activity	--	--	KOG0539	Sphingolipid fatty acid hydroxylase
c36662_g1	21.3925	0.290614	6.2019	5.6941e-06	0.00098738	921	XP_004928354.1	2.44515e-18	PREDICTED: uncharacterized protein LOC101736409 [Bombyx mori]	--	--	--	--	--	--	--	--	--	--	--	--	--	--	--	--	--	--	--	--	--
c39352_g1	3.24906	38.6489	-3.5723	5.7205e-06	0.00099037	3186	XP_004925971.1	0	PREDICTED: zinc finger protein 492-like [Bombyx mori]	XM_004925914.2	1.0106e-57	PREDICTED: Bombyx mori zinc finger protein 492-like (LOC101740135), mRNA	--	--	--	--	Q9EQB9	262	8.54735e-22	Zinc finger protein 287 OS=Mus musculus GN=Znf287 PE=2 SV=2	PF05443//PF13465//PF00096	ROS/MUCR transcriptional regulator protein//Zinc-finger double domain//Zinc finger, C2H2 type	GO:0006355	regulation of transcription, DNA-templated	GO:0008270//GO:0003677//GO:0046872	zinc ion binding//DNA binding//metal ion binding	--	--	--	--
c66119_g2	1332.64	730.393	0.86754	6.0471e-06	0.0010452	3246	EHJ68292.1	3.00589e-08	putative piggyBac transposable element derived 1-like protein [Danaus plexippus]	AB649120.2	8.24784e-34	Mamestra brassicae spook mRNA for cytochrome P450 307A1, complete cds	--	--	--	--	--	--	--	--	--	--	--	--	--	--	--	--	--	--
c33811_g1	19.8029	0	Inf	6.1088e-06	0.0010542	454	--	--	--	--	--	--	--	--	--	--	--	--	--	--	--	--	--	--	--	--	--	--	--	--
c46605_g1	0	56.3495	#NAME?	6.2486e-06	0.0010717	541	--	--	--	--	--	--	--	--	--	--	--	--	--	--	--	--	--	--	--	--	--	--	--	--
c48617_g1	4229.02	2369.25	0.83589	6.2394e-06	0.0010717	2143	XP_004928508.1	0	PREDICTED: cytosolic non-specific dipeptidase [Bombyx mori]	XM_011557663.1	0	PREDICTED: Plutella xylostella cytosolic non-specific dipeptidase (LOC105387002), mRNA	K08660	CNDP2	cytosolic nonspecific dipeptidase	http://www.genome.jp/dbget-bin/www_bget?ko:K08660	Q3ZC84	1420	0	Cytosolic non-specific dipeptidase OS=Bos taurus GN=CNDP2 PE=2 SV=1	PF01546//PF08327	Peptidase family M20/M25/M40//Activator of Hsp90 ATPase homolog 1-like protein	GO:0008152//GO:0006950	metabolic process//response to stress	GO:0016787	hydrolase activity	--	--	KOG2276	Metalloexopeptidases
c51627_g1	0	54.3931	#NAME?	6.2559e-06	0.0010717	1421	--	--	--	--	--	--	--	--	--	--	--	--	--	--	PF05088//PF07425	Bacterial NAD-glutamate dehydrogenase//Pardaxin	GO:0019551//GO:0006807//GO:0006118	glutamate catabolic process to 2-oxoglutarate//nitrogen compound metabolic process//obsolete electron transport	GO:0004352	glutamate dehydrogenase (NAD+) activity	GO:0005576	extracellular region	--	--
c58563_g1	38.556	108.219	-1.4889	6.253e-06	0.0010717	3038	XP_005464157.1	3.24685e-148	PREDICTED: uncharacterized protein LOC102077137 [Oreochromis niloticus]	AP008996.1	7.44532e-59	Bombyx mori genomic DNA, chromosome 8, BAC clone:006H21, complete sequence	--	--	--	--	--	--	--	--	PF05699	hAT family C-terminal dimerisation region	--	--	GO:0046983	protein dimerization activity	--	--	--	--
c63795_g1	2747.82	1540	0.83535	6.2594e-06	0.0010717	2373	XP_012553374.1	0	PREDICTED: leucine-rich repeat G protein-coupled receptor isoform X2 [Bombyx mori]	XM_012697920.1	2.34259e-157	PREDICTED: Bombyx mori leucine-rich repeat G protein-coupled receptor (Lgr), transcript variant X2, mRNA	K04248	LHCGR	luteinizing hormone/choriogonadotropin receptor	http://www.genome.jp/dbget-bin/www_bget?ko:K04248	P16582	961	2.57095e-116	Lutropin-choriogonadotropic hormone receptor OS=Sus scrofa GN=LHCGR PE=2 SV=1	PF00001	7 transmembrane receptor (rhodopsin family)	GO:0007186	G-protein coupled receptor signaling pathway	GO:0004930	G-protein coupled receptor activity	GO:0016021	integral component of membrane	KOG2087	Glycoprotein hormone receptor
c54774_g1	352.13	147.482	1.2556	6.3012e-06	0.0010771	1376	--	--	--	--	--	--	--	--	--	--	--	--	--	--	PF09815	XK-related protein	--	--	--	--	GO:0016021	integral component of membrane	--	--
c57994_g2	934.059	1705.99	-0.86903	6.3704e-06	0.0010872	3386	EHJ63976.1	2.93123e-53	putative suppressor of cytokine signaling 2 [Danaus plexippus]	AK377790.1	5.3291e-11	Bombyx mori mRNA, clone: fe8d34A14	K04695	SOCS2, CIS2	suppressor of cytokine signaling 2	http://www.genome.jp/dbget-bin/www_bget?ko:K04695	O88582	161	1.09969e-10	Suppressor of cytokine signaling 2 OS=Rattus norvegicus GN=Socs2 PE=2 SV=1	PF07525	SOCS box	GO:0035556	intracellular signal transduction	--	--	--	--	--	--
c60396_g1	2026.5	985.124	1.0406	6.5767e-06	0.0011207	1995	EHJ74736.1	0	hypothetical protein KGM_04603 [Danaus plexippus]	XM_011551917.1	1.76131e-53	PREDICTED: Plutella xylostella glyoxylate reductase/hydroxypyruvate reductase-like (LOC105382095), mRNA	K00049	GRHPR	glyoxylate/hydroxypyruvate reductase	http://www.genome.jp/dbget-bin/www_bget?ko:K00049	Q9UBQ7	658	7.3324e-78	Glyoxylate reductase/hydroxypyruvate reductase OS=Homo sapiens GN=GRHPR PE=1 SV=1	PF00899//PF02826//PF03446//PF00389	ThiF family//D-isomer specific 2-hydroxyacid dehydrogenase, NAD binding domain//NAD binding domain of 6-phosphogluconate dehydrogenase//D-isomer specific 2-hydroxyacid dehydrogenase, catalytic domain	GO:0008152//GO:0019521//GO:0006098//GO:0055114	metabolic process//D-gluconate metabolic process//pentose-phosphate shunt//oxidation-reduction process	GO:0004616//GO:0051287//GO:0008641//GO:0016616	phosphogluconate dehydrogenase (decarboxylating) activity//NAD binding//small protein activating enzyme activity//oxidoreductase activity, acting on the CH-OH group of donors, NAD or NADP as acceptor	--	--	KOG0069	Glyoxylate/hydroxypyruvate reductase (D-isomer-specific 2-hydroxy acid dehydrogenase superfamily)
c50665_g1	0	147.649	#NAME?	6.6935e-06	0.0011388	1684	--	--	--	--	--	--	--	--	--	--	--	--	--	--	PF05563	Salmonella plasmid virulence protein SpvD	GO:0009405	pathogenesis	--	--	--	--	--	--
c32906_g1	26.338	431.882	-4.0354	6.7134e-06	0.0011404	556	XP_011563889.1	2.44244e-51	PREDICTED: larval cuticle protein LCP-17-like [Plutella xylostella]	--	--	--	--	--	--	--	O02387	251	1.84669e-25	Larval cuticle protein LCP-17 OS=Bombyx mori GN=LCP17 PE=2 SV=1	PF00379	Insect cuticle protein	--	--	GO:0042302	structural constituent of cuticle	--	--	--	--
c36497_g1	0	131.481	#NAME?	6.7289e-06	0.0011412	588	CDW61274.1	4.25134e-20	PseudoU synth 2 and TK domain containing protein, partial [Trichuris trichiura]	--	--	--	K00857	tdk, TK	thymidine kinase	http://www.genome.jp/dbget-bin/www_bget?ko:K00857	O96720	285	1.98803e-29	Thymidine kinase OS=Encephalitozoon cuniculi (strain GB-M1) GN=TK PE=3 SV=3	PF00265	Thymidine kinase	GO:0006206//GO:0006230	pyrimidine nucleobase metabolic process//TMP biosynthetic process	GO:0005524//GO:0004797	ATP binding//thymidine kinase activity	--	--	--	--
c55084_g2	9207.3	5196.49	0.82524	6.8095e-06	0.0011531	1175	XP_004927891.1	3.43795e-21	PREDICTED: cytochrome b-c1 complex subunit 8-like [Bombyx mori]	--	--	--	K00418	QCR8, UQCRQ	ubiquinol-cytochrome c reductase subunit 8	http://www.genome.jp/dbget-bin/www_bget?ko:K00418	Q9CQ69	139	3.25743e-09	Cytochrome b-c1 complex subunit 8 OS=Mus musculus GN=Uqcrq PE=1 SV=3	PF02939	UcrQ family	GO:0006119//GO:0015992//GO:0006118	oxidative phosphorylation//proton transport//obsolete electron transport	GO:0008121	ubiquinol-cytochrome-c reductase activity	--	--	--	--
c49020_g1	0	25.3861	#NAME?	7.0667e-06	0.0011947	1368	--	--	--	--	--	--	--	--	--	--	--	--	--	--	PF07690	Major Facilitator Superfamily	GO:0055085	transmembrane transport	--	--	GO:0016021	integral component of membrane	--	--
c52893_g4	55.6962	138.716	-1.3165	7.1157e-06	0.0012012	475	--	--	--	--	--	--	--	--	--	--	--	--	--	--	--	--	--	--	--	--	--	--	--	--
c61603_g1	5065.06	8993.01	-0.82823	7.1866e-06	0.0012112	2091	XP_011548065.1	0	PREDICTED: probable nucleolar GTP-binding protein 1 [Plutella xylostella]	XM_001846429.1	2.88048e-101	Culex quinquefasciatus nucleolar GTP-binding protein, mRNA	K06943	NOG1	nucleolar GTP-binding protein	http://www.genome.jp/dbget-bin/www_bget?ko:K06943	Q9V411	2292	0	Probable nucleolar GTP-binding protein 1 OS=Drosophila melanogaster GN=CG8801 PE=2 SV=1	PF08477//PF03193//PF04548//PF01926//PF04670//PF06858//PF02421	Ras of Complex, Roc, domain of DAPkinase//Protein of unknown function, DUF258//AIG1 family//50S ribosome-binding GTPase//Gtr1/RagA G protein conserved region//Nucleolar GTP-binding protein 1 (NOG1)//Ferrous iron transport protein B	GO:0015684//GO:0007264	ferrous iron transport//small GTPase mediated signal transduction	GO:0005525//GO:0003924//GO:0015093	GTP binding//GTPase activity//ferrous iron transmembrane transporter activity	GO:0016021	integral component of membrane	KOG1490	GTP-binding protein CRFG/NOG1 (ODN superfamily)
c56656_g1	143.136	1322.83	-3.2082	7.2838e-06	0.0012257	1895	ACR61397.1	5.02049e-152	Gasp protein [Choristoneura fumiferana]	XM_011557139.1	0	PREDICTED: Plutella xylostella uncharacterized LOC105386550 (LOC105386550), transcript variant X2, mRNA	--	--	--	--	--	--	--	--	PF01607	Chitin binding Peritrophin-A domain	GO:0006030	chitin metabolic process	GO:0008061	chitin binding	GO:0005576	extracellular region	--	--
c63103_g4	27.8537	3.68685	2.9174	7.3044e-06	0.0012273	244	--	--	--	--	--	--	--	--	--	--	--	--	--	--	--	--	--	--	--	--	--	--	--	--
c58807_g1	10.106	46.7772	-2.2106	7.4189e-06	0.0012446	577	--	--	--	--	--	--	--	--	--	--	--	--	--	--	PF04147//PF01080//PF02724//PF02792	Nop14-like family//Presenilin//CDC45-like protein//Mago nashi protein	GO:0006270	DNA replication initiation	GO:0004190	aspartic-type endopeptidase activity	GO:0016021//GO:0005634//GO:0032040	integral component of membrane//nucleus//small-subunit processome	--	--
c62617_g2	5.55249	35.8415	-2.6904	7.4581e-06	0.0012492	1916	XP_012552406.1	2.52302e-159	PREDICTED: uncharacterized protein PFB0765w-like [Bombyx mori]	--	--	--	--	--	--	--	--	--	--	--	PF10186	Vacuolar sorting 38 and autophagy-related subunit 14	GO:0010508	positive regulation of autophagy	--	--	--	--	--	--
c57309_g2	9350.85	5313.24	0.8155	7.6083e-06	0.0012724	2046	XP_004926552.1	0	PREDICTED: retinoid-inducible serine carboxypeptidase-like [Bombyx mori]	--	--	--	K09646	SCPEP1	serine carboxypeptidase 1	http://www.genome.jp/dbget-bin/www_bget?ko:K09646	Q920A5	679	3.43506e-79	Retinoid-inducible serine carboxypeptidase OS=Mus musculus GN=Scpep1 PE=2 SV=2	PF00424//PF00450	REV protein (anti-repression trans-activator protein)//Serine carboxypeptidase	GO:0006508//GO:0006355	proteolysis//regulation of transcription, DNA-templated	GO:0004185//GO:0003700	serine-type carboxypeptidase activity//transcription factor activity, sequence-specific DNA binding	GO:0005667//GO:0042025	transcription factor complex//host cell nucleus	KOG1283	Serine carboxypeptidases
c52920_g1	660.879	350.576	0.91466	7.7075e-06	0.001287	1631	BAM18173.1	0	alpha-L-fucosidase [Papilio xuthus]	--	--	--	K01206	FUCA	alpha-L-fucosidase	http://www.genome.jp/dbget-bin/www_bget?ko:K01206	Q9VTJ4	1215	5.83465e-160	Putative alpha-L-fucosidase OS=Drosophila melanogaster GN=Fuca PE=2 SV=2	PF11547//PF01120	E3 ubiquitin ligase EDD//Alpha-L-fucosidase	GO:0005975	carbohydrate metabolic process	GO:0043130//GO:0004560	ubiquitin binding//alpha-L-fucosidase activity	--	--	--	--
c54432_g1	1.22542	21.2385	-4.1153	7.7791e-06	0.001295	1396	EHJ76107.1	1.8715e-61	hypothetical protein KGM_12802 [Danaus plexippus]	--	--	--	--	--	--	--	--	--	--	--	PF00335//PF04103	Tetraspanin family//CD20-like family	--	--	--	--	GO:0016021	integral component of membrane	--	--
c54575_g1	2073.99	4318.95	-1.0583	7.7783e-06	0.001295	2068	XP_004930242.1	0	PREDICTED: monocarboxylate transporter 5-like [Bombyx mori]	--	--	--	--	--	--	--	Q5ZJU0	215	1.01053e-16	Monocarboxylate transporter 9 OS=Gallus gallus GN=SLC16A9 PE=2 SV=1	PF07690	Major Facilitator Superfamily	GO:0055085	transmembrane transport	--	--	GO:0016021	integral component of membrane	--	--
c60465_g3	320.354	101.131	1.6634	8.027e-06	0.0013342	1258	--	--	--	--	--	--	--	--	--	--	--	--	--	--	--	--	--	--	--	--	--	--	--	--
c61325_g1	119.594	46.6642	1.3578	8.096e-06	0.0013436	1327	--	--	--	--	--	--	--	--	--	--	--	--	--	--	--	--	--	--	--	--	--	--	--	--
c63292_g1	2484.82	4391.06	-0.82143	8.1272e-06	0.0013467	4808	XP_011553113.1	0	PREDICTED: peroxidase-like isoform X1 [Plutella xylostella]	XM_004930556.2	0	PREDICTED: Bombyx mori peroxidase-like (LOC101746584), mRNA	--	--	--	--	Q01603	942	8.39772e-109	Peroxidase OS=Drosophila melanogaster GN=Pxd PE=2 SV=2	--	--	--	--	--	--	--	--	KOG2408	Peroxidase/oxygenase
c33590_g1	0	22.671	#NAME?	8.1797e-06	0.0013533	1553	EFX71328.1	8.30446e-25	hypothetical protein DAPPUDRAFT_308935 [Daphnia pulex]	--	--	--	--	--	--	--	O94289	317	1.46277e-29	Ubiquitin homeostasis protein lub1 OS=Schizosaccharomyces pombe (strain 972 / ATCC 24843) GN=lub1 PE=1 SV=2	PF00400//PF03770	WD domain, G-beta repeat//Inositol polyphosphate kinase	--	--	GO:0008440//GO:0005515	inositol-1,4,5-trisphosphate 3-kinase activity//protein binding	--	--	KOG0301	Phospholipase A2-activating protein (contains WD40 repeats)
c59317_g2	395216	224927	0.81318	8.3872e-06	0.0013842	2200	--	--	--	--	--	--	--	--	--	--	--	--	--	--	--	--	--	--	--	--	--	--	--	--
c62802_g1	7433.06	4236.7	0.81102	8.3918e-06	0.0013842	3048	NP_001127734.1	0	neuropeptide receptor B3 precursor [Bombyx mori]>gi|195947046|dbj|BAG68437.1| neuropeptide receptor B3 [Bombyx mori]	--	--	--	--	--	--	--	O08893	373	3.57273e-36	Calcitonin receptor OS=Cavia porcellus GN=CALCR PE=2 SV=1	PF02793//PF00002	Hormone receptor domain//7 transmembrane receptor (Secretin family)	GO:0007165//GO:0007186	signal transduction//G-protein coupled receptor signaling pathway	GO:0004930//GO:0004888	G-protein coupled receptor activity//transmembrane signaling receptor activity	GO:0016020//GO:0016021	membrane//integral component of membrane	KOG4564	Adenylate cyclase-coupled calcitonin receptor
c62090_g2	15.5953	59.3408	-1.9279	8.4659e-06	0.0013943	528	--	--	--	--	--	--	--	--	--	--	--	--	--	--	--	--	--	--	--	--	--	--	--	--
c57587_g1	7010.6	3741.23	0.90603	8.5339e-06	0.0014033	1390	XP_004925870.1	1.06078e-59	PREDICTED: uncharacterized protein LOC101746422 [Bombyx mori]	--	--	--	--	--	--	--	--	--	--	--	--	--	--	--	--	--	--	--	--	--
c56381_g1	1.63682	186.993	-6.8359	8.6917e-06	0.0014271	1633	--	--	--	--	--	--	--	--	--	--	--	--	--	--	--	--	--	--	--	--	--	--	--	--
c52313_g1	134.951	656.287	-2.2819	8.7753e-06	0.0014387	811	XP_004927349.1	4.40061e-100	PREDICTED: heat shock protein Hsp-12.2-like [Bombyx mori]	KC689794.1	3.13664e-77	Helicoverpa armigera small heat shock protein G8 mRNA, complete cds	K09542	CRYAB	crystallin, alpha B	http://www.genome.jp/dbget-bin/www_bget?ko:K09542	P34696	155	1.52858e-11	Heat shock protein Hsp-16.1/Hsp-16.11 OS=Caenorhabditis elegans GN=hsp-16.1 PE=3 SV=1	--	--	--	--	--	--	--	--	KOG3591	Alpha crystallins
c50118_g1	87.0183	196.539	-1.1754	8.7901e-06	0.0014389	1178	--	--	--	AK387849.1	5.02137e-17	Bombyx mori mRNA, clone: bmte17H18	--	--	--	--	--	--	--	--	--	--	--	--	--	--	--	--	--	--
c63011_g1	185.219	22.6304	3.0329	8.8051e-06	0.0014392	2573	XP_004925299.1	0	PREDICTED: synaptic vesicle glycoprotein 2B-like [Bombyx mori]	XM_011553907.1	1.09932e-26	PREDICTED: Plutella xylostella synaptic vesicle glycoprotein 2A-like (LOC105383795), mRNA	--	--	--	--	Q7L1I2	263	4.03239e-22	Synaptic vesicle glycoprotein 2B OS=Homo sapiens GN=SV2B PE=1 SV=1	PF07690//PF00083	Major Facilitator Superfamily//Sugar (and other) transporter	GO:0055085	transmembrane transport	GO:0022857	transmembrane transporter activity	GO:0016021	integral component of membrane	KOG0255	Synaptic vesicle transporter SVOP and related transporters (major facilitator superfamily)
c34022_g1	0	25.0375	#NAME?	9.0207e-06	0.0014722	2096	KMQ82059.1	7.70611e-11	enzymatic polyprotein endonuclease reverse, partial [Lasius niger]	--	--	--	--	--	--	--	Q7LHG5	116	2.01605e-08	Transposon Ty3-I Gag-Pol polyprotein OS=Saccharomyces cerevisiae (strain ATCC 204508 / S288c) GN=TY3B-I PE=3 SV=2	--	--	--	--	--	--	--	--	KOG0017	FOG: Transposon-encoded proteins with TYA, reverse transcriptase, integrase domains in various combinations
c54072_g1	793.368	376.423	1.0756	9.0999e-06	0.0014829	1689	AIY69070.1	0	antennal esterase, partial [Chilo suppressalis]	KJ023242.1	0	Chilo suppressalis isolate CsuEst45 antennal esterase mRNA, partial cds	K12298	CEL	bile salt-stimulated lipase	http://www.genome.jp/dbget-bin/www_bget?ko:K12298	O62760	400	1.90026e-40	Cholinesterase OS=Felis catus GN=BCHE PE=2 SV=1	PF07859//PF00326	alpha/beta hydrolase fold//Prolyl oligopeptidase family	GO:0008152//GO:0006508	metabolic process//proteolysis	GO:0016787//GO:0008236	hydrolase activity//serine-type peptidase activity	--	--	KOG1516	Carboxylesterase and related proteins
c59302_g4	106.897	230.9	-1.111	9.1208e-06	0.001483	789	--	--	--	--	--	--	--	--	--	--	--	--	--	--	--	--	--	--	--	--	--	--	--	--
c60924_g3	34.0037	5.44404	2.6429	9.128e-06	0.001483	839	--	--	--	--	--	--	--	--	--	--	--	--	--	--	--	--	--	--	--	--	--	--	--	--
c31457_g1	49.8164	8.78281	2.5039	9.1671e-06	0.0014871	371	AAC28136.1	2.41481e-06	mariner transposase [Atteva punctella]	--	--	--	--	--	--	--	--	--	--	--	--	--	--	--	--	--	--	--	--	--
c53854_g1	11.2419	187.087	-4.0567	9.256e-06	0.0014993	1490	--	--	--	AK402505.1	0	Papilio polytes mRNA for cuticular protein PpolCPG12, complete cds, sequence id: Pp-0364	--	--	--	--	--	--	--	--	--	--	--	--	--	--	--	--	--	--
c53228_g1	8714.71	4965.4	0.81154	9.2774e-06	0.0015005	1737	XP_004925247.1	6.83154e-102	PREDICTED: retinol dehydrogenase 11-like [Bombyx mori]	--	--	--	K11153	RDH12	retinol dehydrogenase 12	http://www.genome.jp/dbget-bin/www_bget?ko:K11153	P59837	616	9.24057e-73	Retinol dehydrogenase 12 OS=Bos taurus GN=RDH12 PE=2 SV=1	PF00106//PF01370	short chain dehydrogenase//NAD dependent epimerase/dehydratase family	GO:0008152	metabolic process	GO:0016491//GO:0050662//GO:0003824	oxidoreductase activity//coenzyme binding//catalytic activity	--	--	KOG1208	Dehydrogenases with different specificities (related to short-chain alcohol dehydrogenases)
c56021_g2	192.699	84.651	1.1867	9.3024e-06	0.0015023	319	--	--	--	--	--	--	--	--	--	--	--	--	--	--	--	--	--	--	--	--	--	--	--	--
c44347_g1	808.07	1446.31	-0.83983	9.3784e-06	0.0015101	754	--	--	--	--	--	--	--	--	--	--	--	--	--	--	--	--	--	--	--	--	--	--	--	--
c64518_g2	1268.5	703.093	0.85134	9.3704e-06	0.0015101	2507	BAM18404.1	7.14811e-53	bleomycin hydrolase [Papilio xuthus]	--	--	--	K01372	E3.4.22.40, pepC	bleomycin hydrolase	http://www.genome.jp/dbget-bin/www_bget?ko:K01372	Q13867	270	1.17898e-23	Bleomycin hydrolase OS=Homo sapiens GN=BLMH PE=1 SV=1	PF03051	Peptidase C1-like family	GO:0006508	proteolysis	GO:0004197	cysteine-type endopeptidase activity	--	--	--	--
c54693_g1	10439.4	5990.17	0.80137	9.4332e-06	0.0015166	2036	XP_004926002.1	1.17858e-40	PREDICTED: 23 kDa integral membrane protein-like isoform X5 [Bombyx mori]	--	--	--	K06497	CD63, MLA1, TSPAN30	CD63 antigen	http://www.genome.jp/dbget-bin/www_bget?ko:K06497	P30932	202	4.19139e-16	CD9 antigen OS=Bos taurus GN=CD9 PE=2 SV=2	PF00335	Tetraspanin family	--	--	--	--	GO:0016021	integral component of membrane	KOG3882	Tetraspanin family integral membrane protein
c47212_g1	322.577	158.951	1.0211	9.4823e-06	0.0015211	6965	Q9UHZ2.1	5.60326e-25	RecName: Full=Metastasis-associated lung adenocarcinoma transcript 1>gi|6642756|gb|AAF20277.1|AF113016_1 PRO1073 [Homo sapiens]>gi|7770247|gb|AAF69659.1|AF119917_67 PRO2853 [Homo sapiens]	NR_002819.3	0	Homo sapiens metastasis associated lung adenocarcinoma transcript 1 (non-protein coding) (MALAT1), long non-coding RNA	--	--	--	--	Q9UHZ2	275	2.30486e-26	Metastasis-associated lung adenocarcinoma transcript 1 OS=Homo sapiens GN=MALAT1 PE=4 SV=1	PF08281	Sigma-70, region 4	GO:0006355//GO:0006352	regulation of transcription, DNA-templated//DNA-templated transcription, initiation	GO:0016987//GO:0003700//GO:0003677	sigma factor activity//transcription factor activity, sequence-specific DNA binding//DNA binding	GO:0005667	transcription factor complex	--	--
c48039_g1	214.374	97.7627	1.1328	9.4891e-06	0.0015211	5458	4AE2	5.55873e-156	Chain A, Crystal Structure Of Human Fibrillar Procollagen Type Iii C- Propeptide Trimer>gi|404312832|pdb|4AE2|B Chain B, Crystal Structure Of Human Fibrillar Procollagen Type Iii C- Propeptide Trimer>gi|404312833|pdb|4AE2|C Chain C, Crystal Structure Of Human Fibrillar Procollagen Type Iii C- Propeptide Trimer>gi|404312852|pdb|4AK3|A Chain A, Crystal Structure Of Human Fibrillar Procollagen Type …	NM_000090.3	0	Homo sapiens collagen, type III, alpha 1 (COL3A1), mRNA	K06236	COL1AS	collagen, type I/II/III/V/XI/XXIV/XXVII, alpha	http://www.genome.jp/dbget-bin/www_bget?ko:K06236	P02461	1312	1.03314e-150	Collagen alpha-1(III) chain OS=Homo sapiens GN=COL3A1 PE=1 SV=4	PF01410//PF02969//PF00093//PF02948	Fibrillar collagen C-terminal domain//TATA box binding protein associated factor (TAF)//von Willebrand factor type C domain//Amelogenin	GO:0007275//GO:0006352	multicellular organismal development//DNA-templated transcription, initiation	GO:0005201//GO:0005515	extracellular matrix structural constituent//protein binding	GO:0005634//GO:0005581//GO:0005578	nucleus//collagen trimer//proteinaceous extracellular matrix	KOG3544	Collagens (type IV and type XIII), and related proteins
c52355_g1	1285.73	599.116	1.1017	9.5467e-06	0.0015281	1790	XP_004923565.1	0	PREDICTED: uncharacterized protein LOC101743105 [Bombyx mori]	--	--	--	--	--	--	--	--	--	--	--	--	--	--	--	--	--	--	--	--	--
c61719_g4	784.562	421.618	0.89595	9.5953e-06	0.0015336	1563	XP_004925642.2	3.48817e-78	PREDICTED: arrestin domain-containing protein 2-like isoform X1 [Bombyx mori]	--	--	--	--	--	--	--	--	--	--	--	--	--	--	--	--	--	--	--	KOG3780	Thioredoxin binding protein TBP-2/VDUP1
c48680_g1	55.1945	212.22	-1.943	9.6629e-06	0.0015421	1484	AKB11758.1	2.26831e-44	HSF1 [Helicoverpa armigera]	--	--	--	K09414	HSF1	heat shock transcription factor 1	http://www.genome.jp/dbget-bin/www_bget?ko:K09414	P22813	357	7.71661e-35	Heat shock factor protein OS=Drosophila melanogaster GN=Hsf PE=1 SV=1	PF00447	HSF-type DNA-binding	GO:0006355	regulation of transcription, DNA-templated	GO:0003700//GO:0043565	transcription factor activity, sequence-specific DNA binding//sequence-specific DNA binding	GO:0005634//GO:0005667	nucleus//transcription factor complex	KOG0627	Heat shock transcription factor
c47506_g1	2649.95	1498.78	0.82217	9.6838e-06	0.0015432	1379	XP_012548515.1	3.67182e-91	PREDICTED: uncharacterized protein LOC101739791 isoform X4 [Bombyx mori]	--	--	--	--	--	--	--	--	--	--	--	--	--	--	--	--	--	--	--	--	--
c46414_g1	9793.35	5600.68	0.8062	9.8849e-06	0.0015729	737	XP_004922253.1	9.44164e-10	PREDICTED: uncharacterized protein LOC101741939 [Bombyx mori]	--	--	--	--	--	--	--	--	--	--	--	--	--	--	--	--	--	--	--	--	--
c44670_g1	1046.25	572.335	0.8703	9.9316e-06	0.0015739	450	--	--	--	--	--	--	--	--	--	--	--	--	--	--	--	--	--	--	--	--	--	--	--	--
c60557_g2	1.621	46.6711	-4.8476	9.9226e-06	0.0015739	2846	XP_012549546.1	8.61252e-120	PREDICTED: uncharacterized protein LOC105842244 [Bombyx mori]	--	--	--	--	--	--	--	--	--	--	--	PF04111//PF01496//PF03854	Autophagy protein Apg6//V-type ATPase 116kDa subunit family//P-11 zinc finger	GO:0015992//GO:0015991//GO:0006914	proton transport//ATP hydrolysis coupled proton transport//autophagy	GO:0003723//GO:0015078//GO:0008270	RNA binding//hydrogen ion transmembrane transporter activity//zinc ion binding	GO:0033179	proton-transporting V-type ATPase, V0 domain	--	--
c63700_g1	245.136	476.15	-0.95783	9.935e-06	0.0015739	5966	NP_001037456.2	0	silk gland factor 3 [Bombyx mori]>gi|33088056|gb|AAP93140.1| POU-M2 [Bombyx mori]	AY513764.1	0	Helicoverpa armigera POU-domain transcription factor mRNA, complete cds	K09365	POU3F, OTF	POU domain transcription factor, class 3	http://www.genome.jp/dbget-bin/www_bget?ko:K09365	Q17237	1366	1.1088e-170	Silk gland factor 3 OS=Bombyx mori GN=SGF3 PE=2 SV=1	PF00046//PF00157//PF05920//PF03910	Homeobox domain//Pou domain - N-terminal to homeobox domain//Homeobox KN domain//Adenovirus minor core protein PV	GO:0030154//GO:0006355//GO:0007399	cell differentiation//regulation of transcription, DNA-templated//nervous system development	GO:0043565//GO:0003677//GO:0003700	sequence-specific DNA binding//DNA binding//transcription factor activity, sequence-specific DNA binding	GO:0005634//GO:0019012//GO:0005667	nucleus//virion//transcription factor complex	KOG3802	Transcription factor OCT-1, contains POU and HOX domains
c63130_g1	89.2045	31.2697	1.5123	9.9678e-06	0.0015768	1035	KMQ85192.1	5.00013e-98	reverse transcriptase [Lasius niger]	--	--	--	--	--	--	--	Q9NBX4	426	1.0442e-44	Probable RNA-directed DNA polymerase from transposon X-element OS=Drosophila melanogaster GN=X-element\ORF2 PE=3 SV=1	--	--	--	--	--	--	--	--	--	--
c56831_g1	121.842	15.2207	3.0009	1.0044e-05	0.0015866	871	--	--	--	--	--	--	--	--	--	--	--	--	--	--	--	--	--	--	--	--	--	--	--	--
c57589_g1	450.857	232.744	0.95392	1.0258e-05	0.0016179	351	--	--	--	--	--	--	--	--	--	--	--	--	--	--	PF09026	Centromere protein B dimerisation domain	GO:0006355	regulation of transcription, DNA-templated	GO:0003677//GO:0003682	DNA binding//chromatin binding	GO:0000785//GO:0000775//GO:0005634	chromatin//chromosome, centromeric region//nucleus	--	--
c55008_g2	10250.8	5859.09	0.80699	1.0295e-05	0.0016215	1982	NP_001037360.1	7.6149e-27	ribosome-associated membrane protein 4 [Bombyx mori]>gi|827538298|ref|XP_012550459.1| PREDICTED: ribosome-associated membrane protein 4 isoform X1 [Bombyx mori]>gi|67866982|gb|AAY82465.1| ribosome-associated membrane protein 4 [Bombyx mori]	XM_012695005.1	6.33744e-48	PREDICTED: Bombyx mori ribosome-associated membrane protein 4 (LOC692773), transcript variant X1, mRNA	--	--	--	--	Q6TAW2	212	8.92149e-19	Stress-associated endoplasmic reticulum protein 2 OS=Mus musculus GN=Serp2 PE=3 SV=2	PF06624	Ribosome associated membrane protein RAMP4	--	--	--	--	GO:0005783	endoplasmic reticulum	KOG3491	Predicted membrane protein
c59042_g1	398.215	741.915	-0.89771	1.0585e-05	0.0016647	4192	--	--	--	--	--	--	--	--	--	--	--	--	--	--	--	--	--	--	--	--	--	--	--	--
c55180_g1	113.592	43.4511	1.3864	1.0612e-05	0.0016666	726	--	--	--	--	--	--	--	--	--	--	--	--	--	--	--	--	--	--	--	--	--	--	--	--
c62483_g1	246.949	119.674	1.0451	1.0914e-05	0.0017115	4436	XP_011548091.1	0	PREDICTED: uncharacterized protein LOC105380268 [Plutella xylostella]	--	--	--	--	--	--	--	--	--	--	--	PF00665	Integrase core domain	GO:0015074	DNA integration	--	--	--	--	--	--
c55482_g1	329.424	152.083	1.1151	1.0979e-05	0.0017192	1441	XP_004930232.1	3.49829e-96	PREDICTED: uncharacterized protein LOC101740198 [Bombyx mori]	--	--	--	--	--	--	--	--	--	--	--	--	--	--	--	--	--	--	--	--	--
c58245_g1	61.6126	17.9268	1.7811	1.1206e-05	0.0017522	1435	AIE17454.1	0	lipid storage droplet protein 1 isoform B [Manduca sexta]	KF835604.1	5.18998e-137	Manduca sexta lipid storage droplet protein 1 isoform B mRNA, complete cds	K17284	PLIN2, ADRP	perilipin-2	http://www.genome.jp/dbget-bin/www_bget?ko:K17284	Q9VCI3	583	1.61225e-67	Lipid storage droplets surface-binding protein 1 OS=Drosophila melanogaster GN=Lsd-1 PE=2 SV=2	--	--	--	--	--	--	--	--	--	--
c58247_g1	3111.96	1727.58	0.84907	1.1257e-05	0.0017551	2154	XP_004931196.1	0	PREDICTED: angiotensin-converting enzyme-like [Bombyx mori]	--	--	--	K01283	ACE	peptidyl-dipeptidase A	http://www.genome.jp/dbget-bin/www_bget?ko:K01283	Q10714	1680	0	Angiotensin-converting enzyme OS=Drosophila melanogaster GN=Ance PE=1 SV=3	PF01025//PF01401	GrpE//Angiotensin-converting enzyme	GO:0006508//GO:0006457	proteolysis//protein folding	GO:0051087//GO:0008237//GO:0008241//GO:0000774//GO:0042803	chaperone binding//metallopeptidase activity//peptidyl-dipeptidase activity//adenyl-nucleotide exchange factor activity//protein homodimerization activity	GO:0016020	membrane	KOG3690	Angiotensin I-converting enzymes - M2 family peptidases
c58816_g1	1137.73	2023.37	-0.83061	1.1252e-05	0.0017551	5571	XP_004921738.2	0	PREDICTED: slit homolog 3 protein-like [Bombyx mori]	AK388459.1	0	Bombyx mori mRNA, clone: fe8d44J22	--	--	--	--	P08953	462	5.41604e-45	Protein toll OS=Drosophila melanogaster GN=Tl PE=1 SV=1	PF13855//PF13676//PF01582	Leucine rich repeat//TIR domain//TIR domain	GO:0007165	signal transduction	GO:0005515	protein binding	--	--	KOG4641	FOG: Toll/interleukin receptor and related proteins containing LRR and TIR repeats
c63736_g1	850.548	2121.68	-1.3187	1.1409e-05	0.0017736	2856	--	--	--	--	--	--	--	--	--	--	--	--	--	--	--	--	--	--	--	--	--	--	--	--
c65004_g1	40250.9	23182	0.79601	1.1396e-05	0.0017736	2613	ADZ95942.1	1.08151e-42	reverse transcriptase, partial [Oeneis sculda]>gi|326578793|gb|ADZ95943.1| reverse transcriptase, partial [Oeneis sculda]	--	--	--	--	--	--	--	Q9NBX4	234	1.82952e-18	Probable RNA-directed DNA polymerase from transposon X-element OS=Drosophila melanogaster GN=X-element\ORF2 PE=3 SV=1	--	--	--	--	--	--	--	--	KOG1075	FOG: Reverse transcriptase
c63866_g1	355.239	179.441	0.98528	1.1579e-05	0.0017975	2143	XP_004926816.1	0	PREDICTED: acyl-CoA synthetase family member 2, mitochondrial [Bombyx mori]	--	--	--	K00666	K00666	fatty-acyl-CoA synthase	http://www.genome.jp/dbget-bin/www_bget?ko:K00666	Q8VCW8	975	2.81021e-120	Acyl-CoA synthetase family member 2, mitochondrial OS=Mus musculus GN=Acsf2 PE=1 SV=1	PF00501	AMP-binding enzyme	GO:0008152	metabolic process	GO:0003824	catalytic activity	--	--	KOG1176	Acyl-CoA synthetase
c63707_g2	81.4107	28.124	1.5334	1.171e-05	0.0018153	624	--	--	--	--	--	--	--	--	--	--	--	--	--	--	--	--	--	--	--	--	--	--	--	--
c59709_g2	124.399	43.7268	1.5084	1.2006e-05	0.0018558	2087	--	--	--	--	--	--	--	--	--	--	--	--	--	--	--	--	--	--	--	--	--	--	--	--
c64749_g3	572.523	1035.36	-0.85473	1.1995e-05	0.0018558	866	XP_009022314.1	3.48586e-06	hypothetical protein HELRODRAFT_176712 [Helobdella robusta]>gi|555696313|gb|ESN99545.1| hypothetical protein HELRODRAFT_176712 [Helobdella robusta]	--	--	--	--	--	--	--	--	--	--	--	--	--	--	--	--	--	--	--	--	--
c49567_g1	125.849	49.6511	1.3418	1.2444e-05	0.0019207	315	ADZ57273.1	3.41279e-25	aminopeptidase N4 [Chilo suppressalis]	HQ901596.1	1.49406e-66	Chilo suppressalis aminopeptidase N4 (APN4) mRNA, complete cds	--	--	--	--	--	--	--	--	--	--	--	--	--	--	--	--	--	--
c63703_g2	577.28	101.16	2.5126	1.2663e-05	0.0019518	3414	XP_011550292.1	0	PREDICTED: uncharacterized protein LOC105382152 [Plutella xylostella]	--	--	--	--	--	--	--	Q9YMJ7	172	4.69407e-11	Envelope fusion protein OS=Lymantria dispar multicapsid nuclear polyhedrosis virus GN=LdOrf-130 PE=3 SV=1	PF00665	Integrase core domain	GO:0015074	DNA integration	--	--	--	--	--	--
c62891_g1	515.578	945.11	-0.87429	1.2683e-05	0.0019521	7505	XP_004924707.1	0	PREDICTED: zinc finger protein 704 [Bombyx mori]	XM_011551569.1	0	PREDICTED: Plutella xylostella zinc finger protein 395-like (LOC105381772), mRNA	--	--	--	--	Q6DFC8	297	3.54527e-26	Zinc finger protein 395 OS=Xenopus laevis GN=znf395 PE=2 SV=1	--	--	--	--	--	--	--	--	--	--
c53133_g1	725.459	350.223	1.0506	1.2786e-05	0.0019652	2318	XP_012547183.1	0	PREDICTED: solute carrier family 22 member 3-like [Bombyx mori]	--	--	--	--	--	--	--	Q9VCA2	568	6.39358e-62	Organic cation transporter protein OS=Drosophila melanogaster GN=Orct PE=1 SV=1	PF00083//PF07690	Sugar (and other) transporter//Major Facilitator Superfamily	GO:0055085	transmembrane transport	GO:0022857	transmembrane transporter activity	GO:0016021	integral component of membrane	KOG0255	Synaptic vesicle transporter SVOP and related transporters (major facilitator superfamily)
c53227_g1	0	26.6593	#NAME?	1.2896e-05	0.0019792	1599	XP_004362568.1	3.04191e-101	cysteinyl-tRNA synthetase [Dictyostelium fasciculatum]>gi|328876354|gb|EGG24717.1| cysteinyl-tRNA synthetase [Dictyostelium fasciculatum]	AP011529.1	6.87089e-17	Deferribacter desulfuricans SSM1 DNA, complete genome	K01883	CARS, cysS	cysteinyl-tRNA synthetase	http://www.genome.jp/dbget-bin/www_bget?ko:K01883	Q8SRE0	1248	2.64305e-165	Cysteine--tRNA ligase OS=Encephalitozoon cuniculi (strain GB-M1) GN=ECU08_0490 PE=1 SV=1	PF04851//PF00133//PF09334//PF04210	Type III restriction enzyme, res subunit//tRNA synthetases class I (I, L, M and V)//tRNA synthetases class I (M)//Tetrahydromethanopterin S-methyltransferase, subunit G	GO:0006418//GO:0015948//GO:0046656	tRNA aminoacylation for protein translation//methanogenesis//folic acid biosynthetic process	GO:0030269//GO:0005524//GO:0016787//GO:0004812//GO:0000166//GO:0003677	tetrahydromethanopterin S-methyltransferase activity//ATP binding//hydrolase activity//aminoacyl-tRNA ligase activity//nucleotide binding//DNA binding	GO:0016021	integral component of membrane	KOG2007	Cysteinyl-tRNA synthetase
c52775_g1	4.82798	31.9985	-2.7285	1.3023e-05	0.0019959	619	XP_012548289.1	3.06453e-23	PREDICTED: nose resistant to fluoxetine protein 6-like [Bombyx mori]	--	--	--	--	--	--	--	--	--	--	--	--	--	--	--	--	--	--	--	--	--
c63777_g1	684.64	366.806	0.90033	1.3055e-05	0.001998	4811	XP_012544048.1	0	PREDICTED: centromere-associated protein E-like [Bombyx mori]	--	--	--	--	--	--	--	--	--	--	--	PF00657	GDSL-like Lipase/Acylhydrolase	--	--	GO:0016788	hydrolase activity, acting on ester bonds	--	--	--	--
c52615_g2	668.811	1654.46	-1.3067	1.3388e-05	0.0020432	2155	XP_004929948.1	1.56002e-91	PREDICTED: peptidoglycan-recognition protein 2-like isoform X1 [Bombyx mori]	--	--	--	K01446	E3.5.1.28	N-acetylmuramoyl-L-alanine amidase	http://www.genome.jp/dbget-bin/www_bget?ko:K01446	Q765P3	336	3.25942e-34	Peptidoglycan-recognition protein 2 OS=Holotrichia diomphalia GN=PGRP-2 PE=1 SV=1	PF01510	N-acetylmuramoyl-L-alanine amidase	GO:0006807//GO:0009253//GO:0009252	nitrogen compound metabolic process//peptidoglycan catabolic process//peptidoglycan biosynthetic process	GO:0008745	N-acetylmuramoyl-L-alanine amidase activity	--	--	--	--
c66164_g1	4544.62	7876.63	-0.79342	1.3375e-05	0.0020432	5964	EFA11785.1	5.97788e-61	hypothetical protein TcasGA2_TC008564 [Tribolium castaneum]	AY962307.1	7.23855e-17	Choristoneura fumiferana farnesyl diphosphate synthase-like protein (FPPS-2) gene, complete cds	--	--	--	--	Q95SX7	387	4.19064e-36	Probable RNA-directed DNA polymerase from transposon BS OS=Drosophila melanogaster GN=RTase PE=2 SV=1	PF02212//PF01080	Dynamin GTPase effector domain//Presenilin	--	--	GO:0003924//GO:0005525//GO:0004190	GTPase activity//GTP binding//aspartic-type endopeptidase activity	GO:0016021	integral component of membrane	KOG1075	FOG: Reverse transcriptase
c54312_g1	0	91.3285	#NAME?	1.3554e-05	0.0020627	1077	KDR12116.1	4.74808e-21	cGMP-dependent protein kinase, isozyme 2 forms cD4/T1/T3A/T3B [Zootermopsis nevadensis]	--	--	--	K07376	PRKG1	cGMP-dependent protein kinase 1	http://www.genome.jp/dbget-bin/www_bget?ko:K07376	Q13976	195	6.00011e-15	cGMP-dependent protein kinase 1 OS=Homo sapiens GN=PRKG1 PE=1 SV=3	PF01017	STAT protein, all-alpha domain	GO:0007165//GO:0006355	signal transduction//regulation of transcription, DNA-templated	GO:0003700//GO:0004871	transcription factor activity, sequence-specific DNA binding//signal transducer activity	GO:0005667	transcription factor complex	KOG1113	cAMP-dependent protein kinase types I and II, regulatory subunit
c66124_g3	38196	22159.6	0.78549	1.3545e-05	0.0020627	5407	ABG91735.2	0	cadherin-like protein [Chilo suppressalis]	AY118272.1	0	Chilo suppressalis midgut cadherin-like protein (BtR-3) mRNA, complete cds	--	--	--	--	P58365	312	5.82987e-27	Cadherin-23 OS=Rattus norvegicus GN=Cdh23 PE=2 SV=1	PF00608//PF00028	Adenoviral fibre protein (repeat/shaft region)//Cadherin domain	GO:0019062//GO:0007156//GO:0007155//GO:0009405	virion attachment to host cell//homophilic cell adhesion via plasma membrane adhesion molecules//cell adhesion//pathogenesis	GO:0005509	calcium ion binding	GO:0016020	membrane	KOG3594	FOG: Cadherin repeats
c57207_g3	153.791	311.047	-1.0162	1.3657e-05	0.0020729	2123	NP_001188363.1	9.66415e-119	polycomb [Bombyx mori]>gi|827539649|ref|XP_012552960.1| PREDICTED: polycomb isoform X1 [Bombyx mori]>gi|317175915|dbj|BAJ54073.1| polycomb [Bombyx mori]	AK383962.1	1.02277e-120	Bombyx mori mRNA, clone: fcaL02F10	K11454	CBX7	chromobox protein 7	http://www.genome.jp/dbget-bin/www_bget?ko:K11454	P60889	220	8.53736e-19	Chromobox protein homolog 7 OS=Rattus norvegicus GN=Cbx7 PE=2 SV=1	--	--	--	--	--	--	GO:0005634	nucleus	KOG2748	Uncharacterized conserved protein, contains chromo domain
c60184_g1	3.13497	28.2721	-3.1729	1.3659e-05	0.0020729	1324	BAM18177.1	1.22393e-84	unknown unsecreted protein [Papilio xuthus]	--	--	--	K12474	LDLRAP1, ARH	low density lipoprotein receptor adapter protein 1	http://www.genome.jp/dbget-bin/www_bget?ko:K12474	Q5SW96	182	1.56878e-13	Low density lipoprotein receptor adapter protein 1 OS=Homo sapiens GN=LDLRAP1 PE=1 SV=3	PF08416//PF04113//PF00640//PF14719	Phosphotyrosine-binding domain//Gpi16 subunit, GPI transamidase component//Phosphotyrosine interaction domain (PTB/PID)//Phosphotyrosine interaction domain (PTB/PID)	GO:0016255	attachment of GPI anchor to protein	GO:0005515	protein binding	GO:0042765	GPI-anchor transamidase complex	--	--
c64836_g1	70.543	238.882	-1.7597	1.3694e-05	0.0020753	1964	XP_011556465.1	2.68393e-85	PREDICTED: RNA-directed DNA polymerase from mobile element jockey-like [Plutella xylostella]	--	--	--	--	--	--	--	Q95SX7	281	1.92706e-24	Probable RNA-directed DNA polymerase from transposon BS OS=Drosophila melanogaster GN=RTase PE=2 SV=1	--	--	--	--	--	--	--	--	KOG1075	FOG: Reverse transcriptase
c60526_g2	655.782	354.099	0.88906	1.3742e-05	0.0020796	2038	AIN34705.1	3.44913e-163	fatty alcohol acetyltransferase [Agrotis segetum]	FP884225.1	1.13829e-15	H.melpomene DNA sequence from clone WTSI_1051-207A1, complete sequence	--	--	--	--	Q8IUS5	235	8.76756e-20	Epoxide hydrolase 4 OS=Homo sapiens GN=EPHX4 PE=2 SV=2	PF02129	X-Pro dipeptidyl-peptidase (S15 family)	--	--	GO:0016787	hydrolase activity	--	--	KOG4178	Soluble epoxide hydrolase
c57333_g1	4.02101	196.195	-5.6086	1.3813e-05	0.0020875	2870	BAM19372.1	1.47028e-70	similar to CG13847 [Papilio xuthus]	--	--	--	--	--	--	--	--	--	--	--	--	--	--	--	--	--	--	--	--	--
c31076_g1	0	14.432	#NAME?	1.3942e-05	0.002104	1240	XP_008101145.1	1.78193e-46	PREDICTED: DNA polymerase kappa isoform X3 [Anolis carolinensis]	KC347573.1	0	Nosema bombycis DNA polymerase kappa (Polk) mRNA, complete cds	K03511	POLK	DNA polymerase kappa	http://www.genome.jp/dbget-bin/www_bget?ko:K03511	Q9UBT6	413	2.89612e-42	DNA polymerase kappa OS=Homo sapiens GN=POLK PE=1 SV=1	PF11799//PF00817	impB/mucB/samB family C-terminal domain//impB/mucB/samB family	GO:0006281	DNA repair	GO:0003684	damaged DNA binding	--	--	KOG2094	Predicted DNA damage inducible protein
c56192_g1	78.5837	26.0616	1.5923	1.398e-05	0.0021068	1109	EHJ68591.1	6.1521e-44	dihydrouridine synthase domain containing protein [Danaus plexippus]	--	--	--	--	--	--	--	--	--	--	--	PF02944	BESS motif	--	--	GO:0003677	DNA binding	--	--	--	--
c63703_g1	277.082	43.5329	2.6701	1.4336e-05	0.0021575	1893	XP_011563990.1	0	PREDICTED: uncharacterized protein LOC105393840 [Plutella xylostella]	--	--	--	--	--	--	--	--	--	--	--	--	--	--	--	--	--	--	--	--	--
c61661_g5	3016.16	1730.04	0.80191	1.4586e-05	0.002192	1649	XP_004931489.1	2.07417e-124	PREDICTED: dehydrogenase/reductase SDR family member 4 [Bombyx mori]	--	--	--	K11147	DHRS4	dehydrogenase/reductase SDR family member 4	http://www.genome.jp/dbget-bin/www_bget?ko:K11147	Q8SPU8	692	9.52068e-85	Dehydrogenase/reductase SDR family member 4 OS=Bos taurus GN=DHRS4 PE=2 SV=2	PF03767//PF03266//PF00106	HAD superfamily, subfamily IIIB (Acid phosphatase)//NTPase//short chain dehydrogenase	GO:0008152//GO:0019497//GO:0006771	metabolic process//hexachlorocyclohexane metabolic process//riboflavin metabolic process	GO:0098519//GO:0016491//GO:0003993	nucleotide phosphatase activity, acting on free nucleotides//oxidoreductase activity//acid phosphatase activity	--	--	KOG0725	Reductases with broad range of substrate specificities
c65905_g1	4819.75	2763.37	0.80253	1.4721e-05	0.0022092	3523	XP_004932902.2	0	PREDICTED: LOW QUALITY PROTEIN: facilitated trehalose transporter Tret1-like [Bombyx mori]	--	--	--	--	--	--	--	B0WC46	621	3.37082e-68	Facilitated trehalose transporter Tret1 OS=Culex quinquefasciatus GN=Tret1 PE=3 SV=1	PF00083//PF07690	Sugar (and other) transporter//Major Facilitator Superfamily	GO:0055085	transmembrane transport	GO:0022857	transmembrane transporter activity	GO:0016021	integral component of membrane	KOG0254	Predicted transporter (major facilitator superfamily)
c47213_g1	49.4219	12.0225	2.0394	1.4749e-05	0.0022104	578	--	--	--	--	--	--	--	--	--	--	--	--	--	--	--	--	--	--	--	--	--	--	--	--
c59359_g5	2371.92	600.709	1.9813	1.4817e-05	0.0022175	1737	AIR95998.1	8.01936e-173	immulectin-2 [Ostrinia furnacalis]	--	--	--	K10062	COLEC12	collectin sub-family member 12	http://www.genome.jp/dbget-bin/www_bget?ko:K10062	P26305	230	1.01674e-19	Hemolymph lipopolysaccharide-binding protein OS=Periplaneta americana PE=1 SV=1	PF08710	nsp9 replicase	GO:0019079	viral genome replication	GO:0003723	RNA binding	--	--	KOG4297	C-type lectin
c65340_g1	336.876	814.571	-1.2738	1.4865e-05	0.0022216	3974	EHJ74838.1	2.29717e-177	hypothetical protein KGM_07109 [Danaus plexippus]	--	--	--	--	--	--	--	--	--	--	--	--	--	--	--	--	--	--	--	--	--
c64673_g3	0.402636	105.29	-8.0307	1.5108e-05	0.0022549	1218	CEO94759.1	6.50298e-10	hypothetical protein PBRA_003572 [Plasmodiophora brassicae]	--	--	--	--	--	--	--	Q4I8E9	135	2.15033e-07	Protein PNS1 OS=Gibberella zeae (strain PH-1 / ATCC MYA-4620 / FGSC 9075 / NRRL 31084) GN=PNS1 PE=3 SV=1	--	--	--	--	--	--	--	--	KOG1362	Choline transporter-like protein
c31266_g1	0.798217	18.5075	-4.5352	1.523e-05	0.0022698	445	--	--	--	--	--	--	--	--	--	--	--	--	--	--	--	--	--	--	--	--	--	--	--	--
c47168_g1	28.1967	4.15874	2.7613	1.5453e-05	0.0022999	519	--	--	--	--	--	--	--	--	--	--	--	--	--	--	--	--	--	--	--	--	--	--	--	--
c62704_g1	93.3123	31.1347	1.5835	1.5543e-05	0.0023102	2935	XP_011169356.1	1.6826e-87	PREDICTED: uncharacterized protein LOC105202492 [Solenopsis invicta]	FP340430.1	1.16131e-81	31C13_HaBAC_fin, Helicoverpa armigera BAC, pupae DNA	--	--	--	--	--	--	--	--	PF03184//PF16113//PF05225//PF03601	DDE superfamily endonuclease//Enoyl-CoA hydratase/isomerase//helix-turn-helix, Psq domain//Conserved hypothetical protein 698	--	--	GO:0003676//GO:0003677//GO:0016836	nucleic acid binding//DNA binding//hydro-lyase activity	GO:0016021	integral component of membrane	--	--
c34617_g1	0	19.6182	#NAME?	1.5585e-05	0.0023132	1191	--	--	--	--	--	--	--	--	--	--	--	--	--	--	--	--	--	--	--	--	--	--	--	--
c51225_g1	0	20.8834	#NAME?	1.5677e-05	0.0023206	703	--	--	--	--	--	--	--	--	--	--	--	--	--	--	--	--	--	--	--	--	--	--	--	--
c64174_g2	200.908	64.172	1.6465	1.5677e-05	0.0023206	2096	KMQ88472.1	7.72505e-116	retrovirus-related gag-pol polyprotein [Lasius niger]>gi|861628695|gb|KMQ89488.1| retrovirus-related gag-pol polyprotein [Lasius niger]	--	--	--	--	--	--	--	P10978	807	7.1131e-118	Retrovirus-related Pol polyprotein from transposon TNT 1-94 OS=Nicotiana tabacum PE=2 SV=1	--	--	--	--	--	--	--	--	--	--
c65563_g1	3181.61	5507.35	-0.7916	1.5723e-05	0.0023241	5906	XP_012553303.1	0	PREDICTED: uncharacterized protein LOC105843010 isoform X1 [Bombyx mori]>gi|827540532|ref|XP_012553304.1| PREDICTED: uncharacterized protein LOC105843010 isoform X1 [Bombyx mori]	--	--	--	--	--	--	--	--	--	--	--	PF00410//PF00307	Ribosomal protein S8//Calponin homology (CH) domain	GO:0042254//GO:0006412	ribosome biogenesis//translation	GO:0003735//GO:0005515	structural constituent of ribosome//protein binding	GO:0005840	ribosome	--	--
c63927_g4	2630.35	1496.32	0.81383	1.6249e-05	0.0023986	1470	--	--	--	--	--	--	--	--	--	--	--	--	--	--	--	--	--	--	--	--	--	--	--	--
c54293_g1	11.2578	48.0145	-2.0926	1.6473e-05	0.0024284	4301	XP_009063181.1	3.41402e-93	hypothetical protein LOTGIDRAFT_176031 [Lottia gigantea]>gi|556097479|gb|ESO86131.1| hypothetical protein LOTGIDRAFT_176031 [Lottia gigantea]	--	--	--	--	--	--	--	--	--	--	--	PF11538	Snurportin1	--	--	GO:0005515	protein binding	--	--	--	--
c54593_g2	666.911	356.007	0.90559	1.6546e-05	0.0024358	1640	XP_012543784.1	3.51948e-79	PREDICTED: carbonyl reductase [NADPH] 2-like [Bombyx mori]	--	--	--	--	--	--	--	Q9WYG0	259	1.13779e-23	Uncharacterized oxidoreductase TM_0325 OS=Thermotoga maritima (strain ATCC 43589 / MSB8 / DSM 3109 / JCM 10099) GN=TM_0325 PE=3 SV=1	PF07992//PF12242//PF00070//PF00106//PF02780	Pyridine nucleotide-disulphide oxidoreductase//NAD(P)H binding domain of trans-2-enoyl-CoA reductase//Pyridine nucleotide-disulphide oxidoreductase//short chain dehydrogenase//Transketolase, C-terminal domain	GO:0008152//GO:0055114	metabolic process//oxidation-reduction process	GO:0016491//GO:0003824	oxidoreductase activity//catalytic activity	--	--	KOG0725	Reductases with broad range of substrate specificities
c51846_g1	0	27.5255	#NAME?	1.6669e-05	0.0024506	880	--	--	--	--	--	--	--	--	--	--	--	--	--	--	--	--	--	--	--	--	--	--	--	--
c48349_g1	9.58762	43.9842	-2.1977	1.6773e-05	0.0024619	883	XP_011263696.1	1.55244e-55	PREDICTED: uncharacterized protein LOC105255869 [Camponotus floridanus]	HM775156.1	4.46496e-71	Anastrepha fraterculus transposon mariner Anmar2.9, complete sequence	--	--	--	--	--	--	--	--	PF01443//PF00614	Viral (Superfamily 1) RNA helicase//Phospholipase D Active site motif	--	--	GO:0005524//GO:0003824	ATP binding//catalytic activity	--	--	--	--
c64420_g3	117.32	244.036	-1.0566	1.6791e-05	0.0024619	1124	--	--	--	--	--	--	--	--	--	--	--	--	--	--	--	--	--	--	--	--	--	--	--	--
c60168_g1	4369.07	2525.43	0.79079	1.7108e-05	0.0025049	1900	XP_012548152.1	0	PREDICTED: LOW QUALITY PROTEIN: adenosine deaminase CECR1-like [Bombyx mori]	--	--	--	K19572	CECR1, ADA2	adenosine deaminase CECR1	http://www.genome.jp/dbget-bin/www_bget?ko:K19572	Q5RC46	892	2.89267e-110	Adenosine deaminase CECR1 OS=Pongo abelii GN=CECR1 PE=2 SV=1	PF08451//PF00962//PF05401	Adenosine/AMP deaminase N-terminal//Adenosine/AMP deaminase//Nodulation protein S (NodS)	GO:0009312//GO:0009877	oligosaccharide biosynthetic process//nodulation	GO:0008757//GO:0019239	S-adenosylmethionine-dependent methyltransferase activity//deaminase activity	GO:0005615	extracellular space	KOG1097	Adenine deaminase/adenosine deaminase
c55391_g2	13658.5	4781.72	1.5142	1.728e-05	0.0025263	3614	AFI64313.1	0	acidic lipase [Helicoverpa armigera]	--	--	--	K01052	LIPA	lysosomal acid lipase/cholesteryl ester hydrolase	http://www.genome.jp/dbget-bin/www_bget?ko:K01052	O46108	781	2.15773e-91	Lipase 3 OS=Drosophila melanogaster GN=Lip3 PE=2 SV=1	PF04083	Partial alpha/beta-hydrolase lipase region	GO:0006629	lipid metabolic process	--	--	--	--	KOG2624	Triglyceride lipase-cholesterol esterase
c56765_g1	0	34.4151	#NAME?	1.73e-05	0.0025263	1305	XP_012734216.1	4.55318e-129	PREDICTED: tubulin gamma-1 chain [Fundulus heteroclitus]	KF740388.1	0	Nosema pernyi gamma-tubulin mRNA, complete cds	K10389	TUBG	tubulin gamma	http://www.genome.jp/dbget-bin/www_bget?ko:K10389	Q8SRD2	1361	0	Tubulin gamma chain OS=Encephalitozoon cuniculi (strain GB-M1) GN=TUB4 PE=3 SV=1	PF00091	Tubulin/FtsZ family, GTPase domain	--	--	GO:0003924	GTPase activity	--	--	KOG1374	Gamma tubulin
c56518_g1	818.355	44.3975	4.2042	1.7576e-05	0.002563	899	--	--	--	--	--	--	--	--	--	--	--	--	--	--	--	--	--	--	--	--	--	--	--	--
c65865_g1	15070.6	8813.84	0.7739	1.7815e-05	0.0025943	4851	XP_011555023.1	0	PREDICTED: uncharacterized protein LOC105386209 [Plutella xylostella]	--	--	--	--	--	--	--	--	--	--	--	PF00685//PF00628	Sulfotransferase domain//PHD-finger	--	--	GO:0008146//GO:0005515	sulfotransferase activity//protein binding	--	--	KOG1216	von Willebrand factor and related coagulation proteins
c60073_g1	759.629	373.952	1.0224	1.8017e-05	0.0026167	1973	CAX16638.1	0	putative C1A cysteine protease precursor [Spodoptera frugiperda]	--	--	--	K01365	CTSL	cathepsin L	http://www.genome.jp/dbget-bin/www_bget?ko:K01365	P06797	513	4.43806e-57	Cathepsin L1 OS=Mus musculus GN=Ctsl PE=1 SV=2	PF03051//PF00112	Peptidase C1-like family//Papain family cysteine protease	GO:0006508	proteolysis	GO:0004197//GO:0008234	cysteine-type endopeptidase activity//cysteine-type peptidase activity	--	--	KOG1543	Cysteine proteinase Cathepsin L
c61089_g2	2747	1582.49	0.79566	1.8006e-05	0.0026167	825	XP_011557345.1	1.41119e-09	PREDICTED: uncharacterized protein LOC105388176 [Plutella xylostella]	FO681374.1	9.00467e-68	Spodoptera frugiperda sequence from BAC clone 96D18	--	--	--	--	--	--	--	--	--	--	--	--	--	--	--	--	--	--
c62229_g3	42.7194	9.57895	2.157	1.8352e-05	0.0026619	569	--	--	--	--	--	--	--	--	--	--	--	--	--	--	--	--	--	--	--	--	--	--	--	--
c47103_g1	38.9599	8.51794	2.1934	1.8414e-05	0.0026664	3239	XP_012547466.1	0	PREDICTED: indole-3-acetaldehyde oxidase-like [Bombyx mori]	--	--	--	--	--	--	--	P80457	1047	2.37399e-120	Xanthine dehydrogenase/oxidase OS=Bos taurus GN=XDH PE=1 SV=4	PF02738//PF00941//PF12199	Molybdopterin-binding domain of aldehyde dehydrogenase//FAD binding domain in molybdopterin dehydrogenase//Extracellular fibrinogen binding protein C terminal	GO:0055114	oxidation-reduction process	GO:0001848//GO:0016491	complement binding//oxidoreductase activity	GO:0005615	extracellular space	KOG0430	Xanthine dehydrogenase
c60198_g1	50.7911	13.4396	1.9181	1.8432e-05	0.0026664	843	CAM84319.1	1.3431e-09	chymotrypsinogen-like protein 4 [Manduca sexta]	--	--	--	--	--	--	--	--	--	--	--	--	--	--	--	--	--	--	--	--	--
c62166_g2	285.01	531.945	-0.90026	1.8537e-05	0.0026779	1004	--	--	--	--	--	--	--	--	--	--	--	--	--	--	--	--	--	--	--	--	--	--	--	--
c56692_g7	145.801	64.0613	1.1865	1.8752e-05	0.0027053	1162	--	--	--	--	--	--	--	--	--	--	--	--	--	--	PF05996	Ferredoxin-dependent bilin reductase	GO:0010024//GO:0055114	phytochromobilin biosynthetic process//oxidation-reduction process	GO:0050897//GO:0016636	cobalt ion binding//oxidoreductase activity, acting on the CH-CH group of donors, iron-sulfur protein as acceptor	--	--	--	--
c52691_g1	0	584.97	#NAME?	1.9162e-05	0.0027609	1075	XP_012552791.1	1.90043e-27	PREDICTED: leucine-rich repeat extensin-like protein 3 [Bombyx mori]	--	--	--	--	--	--	--	--	--	--	--	--	--	--	--	--	--	--	--	--	--
c65502_g4	529.547	950.374	-0.84374	1.9356e-05	0.0027851	4892	XP_012544638.1	0	PREDICTED: uncharacterized protein LOC101743969 isoform X2 [Bombyx mori]	XM_012689187.1	4.82971e-162	PREDICTED: Bombyx mori uncharacterized LOC101743969 (LOC101743969), transcript variant X5, mRNA	--	--	--	--	M9NEY8	758	6.73782e-152	DNA N6-methyl adenine demethylase OS=Drosophila melanogaster GN=Tet PE=1 SV=1	PF05375	Pacifastin inhibitor (LCMII)	--	--	GO:0030414	peptidase inhibitor activity	--	--	--	--
c61683_g1	9085.07	5303.06	0.77667	1.9532e-05	0.0028066	3652	XP_011559517.1	1.74673e-172	PREDICTED: glucosylceramidase [Plutella xylostella]	--	--	--	K01201	GBA, srfJ	glucosylceramidase	http://www.genome.jp/dbget-bin/www_bget?ko:K01201	Q2KHZ8	654	2.18415e-72	Glucosylceramidase OS=Bos taurus GN=GBA PE=2 SV=1	PF02055	O-Glycosyl hydrolase family 30	GO:0006807//GO:0006687//GO:0006665//GO:0005975	nitrogen compound metabolic process//glycosphingolipid metabolic process//sphingolipid metabolic process//carbohydrate metabolic process	GO:0004348	glucosylceramidase activity	--	--	KOG2566	Beta-glucocerebrosidase
c63219_g1	14098.9	8254.24	0.77238	1.96e-05	0.0028127	2215	EHJ72811.1	6.06121e-171	zinc carboxypeptidase A 1 [Danaus plexippus]	--	--	--	K08782	CPA6	carboxypeptidase A6	http://www.genome.jp/dbget-bin/www_bget?ko:K08782	Q9VL86	631	3.56708e-72	Zinc carboxypeptidase A 1 OS=Drosophila melanogaster GN=CG17633 PE=2 SV=1	PF00246//PF02244	Zinc carboxypeptidase//Carboxypeptidase activation peptide	GO:0006508	proteolysis	GO:0004180//GO:0008270//GO:0004181	carboxypeptidase activity//zinc ion binding//metallocarboxypeptidase activity	--	--	KOG2650	Zinc carboxypeptidase
c62911_g5	8525.87	5003.17	0.76901	1.9668e-05	0.0028187	956	XP_004922882.1	2.90512e-163	PREDICTED: carbonic anhydrase 2 [Bombyx mori]	--	--	--	K18245	CA2	carbonic anhydrase 2	http://www.genome.jp/dbget-bin/www_bget?ko:K18245	P00916	366	1.64203e-39	Carbonic anhydrase 1 OS=Macaca mulatta GN=CA1 PE=1 SV=2	--	--	--	--	--	--	--	--	KOG0382	Carbonic anhydrase
c23762_g1	15.1243	0.570011	4.7297	1.9733e-05	0.0028195	1140	--	--	--	--	--	--	--	--	--	--	--	--	--	--	--	--	--	--	--	--	--	--	--	--
c56620_g1	79.1345	12.2403	2.6927	1.9745e-05	0.0028195	4157	XP_011556051.1	4.34297e-156	PREDICTED: RNA-directed DNA polymerase from mobile element jockey-like [Plutella xylostella]	--	--	--	--	--	--	--	Q9NBX4	352	3.24049e-32	Probable RNA-directed DNA polymerase from transposon X-element OS=Drosophila melanogaster GN=X-element\ORF2 PE=3 SV=1	PF12678//PF00628//PF10473//PF00130//PF00015//PF05173//PF13639//PF13851//PF09177	RING-H2 zinc finger//PHD-finger//Leucine-rich repeats of kinetochore protein Cenp-F/LEK1//Phorbol esters/diacylglycerol binding domain (C1 domain)//Methyl-accepting chemotaxis protein (MCP) signalling domain//Dihydrodipicolinate reductase, C-terminus//Ring finger domain//Growth-arrest specific micro-tubule binding//Syntaxin 6, N-terminal	GO:0055114//GO:0009089//GO:0048193//GO:0007165//GO:0035556//GO:0009085//GO:0048870	oxidation-reduction process//lysine biosynthetic process via diaminopimelate//Golgi vesicle transport//signal transduction//intracellular signal transduction//lysine biosynthetic process//cell motility	GO:0008134//GO:0005515//GO:0008270//GO:0004871//GO:0042803//GO:0045502//GO:0008839	transcription factor binding//protein binding//zinc ion binding//signal transducer activity//protein homodimerization activity//dynein binding//4-hydroxy-tetrahydrodipicolinate reductase	GO:0016020//GO:0030286//GO:0031514//GO:0005667	membrane//dynein complex//motile cilium//transcription factor complex	KOG1075	FOG: Reverse transcriptase
c61338_g2	2935.17	1682.87	0.80252	1.9752e-05	0.0028195	798	--	--	--	--	--	--	--	--	--	--	--	--	--	--	--	--	--	--	--	--	--	--	--	--
c66146_g1	183.806	84.0676	1.1286	1.9808e-05	0.0028238	4054	AAD38785.1	0	unknown [Homo sapiens]	AC016635.8	0	Homo sapiens chromosome 5 clone RP11-313I12, complete sequence	--	--	--	--	O00370	5196	0	LINE-1 retrotransposable element ORF2 protein OS=Homo sapiens PE=1 SV=1	PF09177//PF07851//PF04136//PF05478//PF01544//PF00992//PF04048//PF13851//PF00435//PF09726//PF06160//PF10186//PF04111//PF01496//PF07926	Syntaxin 6, N-terminal//TMPIT-like protein//Sec34-like family//Prominin//CorA-like Mg2+ transporter protein//Troponin//Sec8 exocyst complex component specific domain//Growth-arrest specific micro-tubule binding//Spectrin repeat//Transmembrane protein//Septation ring formation regulator, EzrA//Vacuolar sorting 38 and autophagy-related subunit 14//Autophagy protein Apg6//V-type ATPase 116kDa subuni…	GO:0015031//GO:0006914//GO:0048870//GO:0015992//GO:0030001//GO:0000921//GO:0010508//GO:0055085//GO:0006886//GO:0006904//GO:0006606//GO:0015991//GO:0048193	protein transport//autophagy//cell motility//proton transport//metal ion transport//septin ring assembly//positive regulation of autophagy//transmembrane transport//intracellular protein transport//vesicle docking involved in exocytosis//protein import into nucleus//ATP hydrolysis coupled proton transport//Golgi vesicle transport	GO:0046873//GO:0005515//GO:0015078	metal ion transmembrane transporter activity//protein binding//hydrogen ion transmembrane transporter activity	GO:0031514//GO:0033179//GO:0016020//GO:0005801//GO:0000145//GO:0016021//GO:0005861//GO:0005940	motile cilium//proton-transporting V-type ATPase, V0 domain//membrane//cis-Golgi network//exocyst//integral component of membrane//troponin complex//septin ring	KOG1075	FOG: Reverse transcriptase
c50349_g1	193.784	452.786	-1.2244	1.9963e-05	0.0028374	772	--	--	--	--	--	--	--	--	--	--	--	--	--	--	--	--	--	--	--	--	--	--	--	--
c58054_g3	131.156	47.9888	1.4505	1.9943e-05	0.0028374	505	--	--	--	--	--	--	--	--	--	--	--	--	--	--	--	--	--	--	--	--	--	--	--	--
c59242_g6	47.1574	1.91374	4.623	2.0008e-05	0.0028374	1145	--	--	--	--	--	--	--	--	--	--	--	--	--	--	--	--	--	--	--	--	--	--	--	--
c63711_g2	943.254	1648.73	-0.80564	1.9992e-05	0.0028374	1702	--	--	--	--	--	--	--	--	--	--	--	--	--	--	--	--	--	--	--	--	--	--	--	--
c62751_g2	439.301	796.282	-0.85807	2.0091e-05	0.0028454	3781	XP_012545502.1	0	PREDICTED: regulator of G-protein signaling loco [Bombyx mori]	XM_012690048.1	1.96829e-70	PREDICTED: Bombyx mori regulator of G-protein signaling loco (LOC101747032), mRNA	K16449	RGS	regulator of G-protein signaling	http://www.genome.jp/dbget-bin/www_bget?ko:K16449	Q9VCX1	493	8.49481e-49	Regulator of G-protein signaling loco OS=Drosophila melanogaster GN=loco PE=1 SV=2	PF00595//PF02196//PF00640//PF13180	PDZ domain (Also known as DHR or GLGF)//Raf-like Ras-binding domain//Phosphotyrosine interaction domain (PTB/PID)//PDZ domain	GO:0007165	signal transduction	GO:0005057//GO:0005515	receptor signaling protein activity//protein binding	--	--	KOG3589	G protein signaling regulators
c65830_g2	179.395	82.2497	1.1251	2.0173e-05	0.0028533	4422	XP_004930681.1	4.17726e-23	PREDICTED: uncharacterized protein LOC101735433 [Bombyx mori]	--	--	--	--	--	--	--	--	--	--	--	PF01736//PF08676	Polyomavirus agnoprotein//MutL C terminal dimerisation domain	GO:0006298	mismatch repair	GO:0003677//GO:0005524	DNA binding//ATP binding	--	--	--	--
c47516_g2	1197.49	2088.81	-0.80267	2.0275e-05	0.002864	1507	AHA86298.1	0	DnaJ [Spodoptera frugiperda]	XM_004677717.2	3.70392e-49	PREDICTED: Condylura cristata DnaJ (Hsp40) homolog, subfamily A, member 1 (DNAJA1), mRNA	K09502	DNAJA1	DnaJ homolog subfamily A member 1	http://www.genome.jp/dbget-bin/www_bget?ko:K09502	Q5NVI9	1244	1.5843e-166	DnaJ homolog subfamily A member 1 OS=Pongo abelii GN=DNAJA1 PE=2 SV=1	PF00684//PF16685//PF01155//PF14634	DnaJ central domain//zinc RING finger of MSL2//Hydrogenase/urease nickel incorporation, metallochaperone, hypA//zinc-RING finger domain	GO:0006464	cellular protein modification process	GO:0051082//GO:0016151//GO:0005515//GO:0031072//GO:0008270//GO:0061630	unfolded protein binding//nickel cation binding//protein binding//heat shock protein binding//zinc ion binding//ubiquitin protein ligase activity	--	--	KOG0712	Molecular chaperone (DnaJ superfamily)
c44651_g1	98.9559	9.89339	3.3222	2.0432e-05	0.0028787	738	NP_001091793.1	4.94937e-87	troponin C type IIIa-like protein [Bombyx mori]>gi|114199358|gb|ABI54279.1| troponin C type IIIa-like protein [Bombyx mori]>gi|257043219|gb|ACV33063.1| troponin CIII [Bombyx mori]	AK385794.1	2.13566e-98	Bombyx mori mRNA, clone: fphe08N09	K02183	CALM	calmodulin	http://www.genome.jp/dbget-bin/www_bget?ko:K02183	P47947	585	2.29035e-74	Troponin C, isoform 1 OS=Drosophila melanogaster GN=TpnC41C PE=2 SV=2	PF13499//PF01984//PF13833//PF13202//PF13405//PF12763//PF00036	EF-hand domain pair//Double-stranded DNA-binding domain//EF-hand domain pair//EF hand//EF-hand domain//Cytoskeletal-regulatory complex EF hand//EF hand	--	--	GO:0003677//GO:0005515//GO:0005509	DNA binding//protein binding//calcium ion binding	--	--	KOG0027	Calmodulin and related proteins (EF-Hand superfamily)
c55050_g2	153.634	54.1104	1.5055	2.0408e-05	0.0028787	1235	AEW46849.1	1.32236e-99	seminal fluid protein CSSFP001 [Chilo suppressalis]	JN033696.1	0	Chilo suppressalis seminal fluid protein CSSFP001 mRNA, partial cds	K13963	SERPINB	serpin B	http://www.genome.jp/dbget-bin/www_bget?ko:K13963	Q03383	210	7.43202e-17	Antichymotrypsin-1 OS=Bombyx mori PE=1 SV=1	--	--	--	--	--	--	--	--	KOG2392	Serpin
c62844_g3	31.2781	135.318	-2.1131	2.055e-05	0.0028914	1548	EHJ65450.1	1.4873e-48	putative endonuclease and reverse transcriptase-like protein [Danaus plexippus]	--	--	--	--	--	--	--	P21328	144	5.10539e-09	RNA-directed DNA polymerase from mobile element jockey OS=Drosophila melanogaster GN=pol PE=1 SV=1	--	--	--	--	--	--	--	--	--	--
c56406_g1	17.6014	73.0646	-2.0535	2.0944e-05	0.0029431	1932	EHJ69013.1	0	hypothetical protein KGM_00529 [Danaus plexippus]	--	--	--	--	--	--	--	Q9XT55	499	2.20036e-53	UDP-glucuronosyltransferase 2B19 OS=Macaca fascicularis GN=UGT2B19 PE=1 SV=1	PF04101//PF00201	Glycosyltransferase family 28 C-terminal domain//UDP-glucoronosyl and UDP-glucosyl transferase	GO:0008152	metabolic process	GO:0016758	transferase activity, transferring hexosyl groups	--	--	KOG1192	UDP-glucuronosyl and UDP-glucosyl transferase
c59866_g1	2226.39	1280.67	0.79781	2.0979e-05	0.0029442	1428	NP_001040507.1	0	alcohol dehydrogenase [Bombyx mori]>gi|95104529|gb|ABF51211.1| alcohol dehydrogenase [Bombyx mori]>gi|304420674|gb|ADM32136.1| alcohol dehydrogenase [Bombyx mori]>gi|304420676|gb|ADM32137.1| alcohol dehydrogenase [Bombyx mandarina]>gi|304420678|gb|ADM32138.1| alcohol dehydrogenase [Bombyx mori]>gi|304420680|gb|ADM32139.1| alcohol dehydrogenase [Bombyx mori]>gi|304420682|gb|ADM32140.1| alcohol deh…	GQ420806.1	0	Bombyx mandarina strain Pengshan alcohol dehydrogenase gene, complete cds	K00121	frmA, ADH5, adhC	S-(hydroxymethyl)glutathione dehydrogenase / alcohol dehydrogenase	http://www.genome.jp/dbget-bin/www_bget?ko:K00121	P79896	1327	8.83999e-180	Alcohol dehydrogenase class-3 OS=Sparus aurata PE=2 SV=1	PF03721//PF08240//PF00107//PF02254//PF02826	UDP-glucose/GDP-mannose dehydrogenase family, NAD binding domain//Alcohol dehydrogenase GroES-like domain//Zinc-binding dehydrogenase//TrkA-N domain//D-isomer specific 2-hydroxyacid dehydrogenase, NAD binding domain	GO:0006069//GO:0006813//GO:0055114	ethanol oxidation//potassium ion transport//oxidation-reduction process	GO:0051903//GO:0046872//GO:0016616//GO:0000166//GO:0051287//GO:0008270	S-(hydroxymethyl)glutathione dehydrogenase activity//metal ion binding//oxidoreductase activity, acting on the CH-OH group of donors, NAD or NADP as acceptor//nucleotide binding//NAD binding//zinc ion binding	--	--	KOG0022	Alcohol dehydrogenase, class III
c59428_g2	382.02	199.326	0.93852	2.1066e-05	0.0029525	1522	XP_012545182.1	0	PREDICTED: putative inorganic phosphate cotransporter [Bombyx mori]	--	--	--	K12301	SLC17A5	MFS transporter, ACS family, solute carrier family 17 (sodium-dependent inorganic phosphate cotransporter), member 5	http://www.genome.jp/dbget-bin/www_bget?ko:K12301	Q9V7S5	827	6.19514e-102	Putative inorganic phosphate cotransporter OS=Drosophila melanogaster GN=Picot PE=1 SV=1	PF07690	Major Facilitator Superfamily	GO:0055085	transmembrane transport	--	--	GO:0016021	integral component of membrane	KOG2532	Permease of the major facilitator superfamily
c30954_g1	0	129.06	#NAME?	2.172e-05	0.003036	260	XP_004992673.1	4.71761e-15	ribosomal protein L37 [Salpingoeca rosetta]>gi|326429459|gb|EGD75029.1| ribosomal protein L37 [Salpingoeca rosetta]	--	--	--	K02922	RP-L37e, RPL37	large subunit ribosomal protein L37e	http://www.genome.jp/dbget-bin/www_bget?ko:K02922	Q8SRH5	217	2.11394e-22	60S ribosomal protein L37 OS=Encephalitozoon cuniculi (strain GB-M1) GN=RPL37 PE=3 SV=1	PF01907	Ribosomal protein L37e	GO:0006412//GO:0042254	translation//ribosome biogenesis	GO:0003735//GO:0003723	structural constituent of ribosome//RNA binding	GO:0005622//GO:0030529//GO:0005840	intracellular//ribonucleoprotein complex//ribosome	KOG3475	60S ribosomal protein L37
c52110_g1	0	13.8564	#NAME?	2.1713e-05	0.003036	1283	XP_009691277.1	7.91156e-20	uncharacterized protein TOT_030000237 [Theileria orientalis strain Shintoku]>gi|403222845|dbj|BAM40976.1| uncharacterized protein TOT_030000237 [Theileria orientalis strain Shintoku]	--	--	--	K14572	MDN1, REA1	midasin	http://www.genome.jp/dbget-bin/www_bget?ko:K14572	Q869L3	232	4.88925e-19	Midasin OS=Dictyostelium discoideum GN=mdn1 PE=3 SV=2	PF00521	DNA gyrase/topoisomerase IV, subunit A	GO:0006265	DNA topological change	GO:0003918//GO:0003677//GO:0005524	DNA topoisomerase type II (ATP-hydrolyzing) activity//DNA binding//ATP binding	--	--	KOG1808	AAA ATPase containing von Willebrand factor type A (vWA) domain
c58216_g1	5575.44	2482.19	1.1675	2.1745e-05	0.003036	2753	XP_004934355.1	0	PREDICTED: luciferin 4-monooxygenase [Bombyx mori]	--	--	--	K01896	ACSM	medium-chain acyl-CoA synthetase	http://www.genome.jp/dbget-bin/www_bget?ko:K01896	Q9M0X9	618	3.38539e-68	4-coumarate--CoA ligase-like 7 OS=Arabidopsis thaliana GN=4CLL7 PE=1 SV=1	PF00501	AMP-binding enzyme	GO:0008152	metabolic process	GO:0003824	catalytic activity	--	--	KOG1176	Acyl-CoA synthetase
c51280_g1	0.789461	312.174	-8.6273	2.1951e-05	0.0030608	1940	XP_012271259.1	7.82243e-44	PREDICTED: ATP-binding cassette sub-family G member 1-like [Orussus abietinus]>gi|817191708|ref|XP_012271260.1| PREDICTED: ATP-binding cassette sub-family G member 1-like [Orussus abietinus]>gi|817191710|ref|XP_012271261.1| PREDICTED: ATP-binding cassette sub-family G member 1-like [Orussus abietinus]>gi|817191712|ref|XP_012271262.1| PREDICTED: ATP-binding cassette sub-family G member 1-like [Oru…	--	--	--	K05679	ABCG1	ATP-binding cassette, subfamily G (WHITE), member 1	http://www.genome.jp/dbget-bin/www_bget?ko:K05679	Q8SQU5	380	1.3835e-37	ABC transporter-like protein ECU11_1340 OS=Encephalitozoon cuniculi (strain GB-M1) GN=ECU11_1340 PE=1 SV=1	PF01926//PF03193//PF00005//PF13304//PF07127	50S ribosome-binding GTPase//Protein of unknown function, DUF258//ABC transporter//AAA domain, putative AbiEii toxin, Type IV TA system//Late nodulin protein	GO:0009878	nodule morphogenesis	GO:0005524//GO:0003924//GO:0005525//GO:0016887//GO:0046872	ATP binding//GTPase activity//GTP binding//ATPase activity//metal ion binding	--	--	KOG0061	Transporter, ABC superfamily (Breast cancer resistance protein)
c61996_g1	1.20961	384.127	-8.3109	2.2246e-05	0.0030979	2179	--	--	--	HQ457432.1	0	Nosema fumiferanae isolate 06-01 large subunit ribosomal RNA gene, internal transcribed spacer, small subunit ribosomal RNA gene, intergenic spacer, and 5S ribosomal RNA gene, complete sequence	--	--	--	--	--	--	--	--	--	--	--	--	--	--	--	--	--	--
c62763_g2	2881.28	4946.58	-0.77972	2.2278e-05	0.0030985	1459	XP_012549718.1	2.12681e-153	PREDICTED: TGF beta-inducible nuclear protein 1 isoform X1 [Bombyx mori]>gi|87248237|gb|ABD36171.1| hairy cell leukemia protein 1 [Bombyx mori]>gi|221579705|gb|ACM24351.1| TGF-beta-inducible nuclear protein 1 [Bombyx mori]	KP073449.1	0	Dryadula phaetusa voucher 2921 hairy cell leukemia protein (Hcl) gene, partial cds	K14842	NSA2	ribosome biogenesis protein NSA2	http://www.genome.jp/dbget-bin/www_bget?ko:K14842	O95478	955	3.72355e-125	Ribosome biogenesis protein NSA2 homolog OS=Homo sapiens GN=NSA2 PE=1 SV=1	--	--	--	--	--	--	GO:0005634	nucleus	KOG3163	Uncharacterized conserved protein related to ribosomal protein S8E
c59862_g1	722.309	336.65	1.1014	2.3152e-05	0.003215	1752	EHJ65765.1	2.60006e-101	hypothetical protein KGM_04956 [Danaus plexippus]	--	--	--	--	--	--	--	Q949R4	355	1.63718e-36	Extradiol ring-cleavage dioxygenase OS=Arabidopsis thaliana GN=LIGB PE=2 SV=1	PF02900	Catalytic LigB subunit of aromatic ring-opening dioxygenase	GO:0006725	cellular aromatic compound metabolic process	GO:0008198//GO:0016491	ferrous iron binding//oxidoreductase activity	--	--	--	--
c62842_g1	2576.7	4653.21	-0.8527	2.3176e-05	0.003215	2808	XP_012543970.1	5.93598e-40	PREDICTED: S-adenosylmethionine decarboxylase proenzyme [Bombyx mori]	XM_011550798.1	1.55268e-25	PREDICTED: Plutella xylostella S-adenosylmethionine decarboxylase proenzyme-like (LOC105381144), mRNA	K01611	speD, AMD1	S-adenosylmethionine decarboxylase	http://www.genome.jp/dbget-bin/www_bget?ko:K01611	P91931	232	3.22441e-19	S-adenosylmethionine decarboxylase proenzyme OS=Drosophila melanogaster GN=SamDC PE=2 SV=1	PF01536	Adenosylmethionine decarboxylase	GO:0006525//GO:0006560//GO:0006597//GO:0008295	arginine metabolic process//proline metabolic process//spermine biosynthetic process//spermidine biosynthetic process	GO:0004014	adenosylmethionine decarboxylase activity	--	--	KOG0788	S-adenosylmethionine decarboxylase
c64251_g1	337.88	76.634	2.1405	2.361e-05	0.0032711	1628	XP_012264458.1	1.90994e-08	PREDICTED: zinc metalloproteinase nas-14 [Athalia rosae]	--	--	--	--	--	--	--	--	--	--	--	PF12025//PF07148//PF01400	Phage protein C//Maltose operon periplasmic protein precursor (MalM)//Astacin (Peptidase family M12A)	GO:0006508//GO:0019073//GO:0008643	proteolysis//viral DNA genome packaging//carbohydrate transport	GO:0004222	metalloendopeptidase activity	GO:0042597	periplasmic space	--	--
c45852_g1	0	73.2997	#NAME?	2.3719e-05	0.003282	747	--	--	--	--	--	--	--	--	--	--	--	--	--	--	--	--	--	--	--	--	--	--	--	--
c61936_g2	3964.71	2182.76	0.86106	2.4013e-05	0.0033141	3651	XP_004925235.1	0	PREDICTED: sphingomyelin phosphodiesterase 1-like [Bombyx mori]	--	--	--	--	--	--	--	Q10916	633	2.34442e-69	Sphingomyelin phosphodiesterase 1 OS=Caenorhabditis elegans GN=asm-1 PE=1 SV=2	PF00149//PF08573	Calcineurin-like phosphoesterase//DNA repair protein endonuclease SAE2/CtIP C-terminus	GO:0000077//GO:0006281//GO:0006308	DNA damage checkpoint//DNA repair//DNA catabolic process	GO:0000014//GO:0016787	single-stranded DNA endodeoxyribonuclease activity//hydrolase activity	--	--	KOG3770	Acid sphingomyelinase and PHM5 phosphate metabolism protein
c64073_g1	1017.37	571.879	0.83107	2.4012e-05	0.0033141	2851	AIY69054.1	0	antennal esterase [Chilo suppressalis]	KJ023226.1	0	Chilo suppressalis isolate CsuEst28 antennal esterase mRNA, complete cds	--	--	--	--	Q8N0W4	564	2.70387e-59	Neuroligin-4, X-linked OS=Homo sapiens GN=NLGN4X PE=1 SV=1	PF00326//PF07859	Prolyl oligopeptidase family//alpha/beta hydrolase fold	GO:0006508//GO:0008152	proteolysis//metabolic process	GO:0008236//GO:0016787	serine-type peptidase activity//hydrolase activity	--	--	KOG1516	Carboxylesterase and related proteins
c59644_g1	1.59643	146.885	-6.5237	2.4192e-05	0.0033346	1384	XP_011567468.1	1.01814e-42	PREDICTED: adult-specific cuticular protein ACP-22-like [Plutella xylostella]	--	--	--	--	--	--	--	P45583	219	3.14546e-19	Cuticle protein 19 OS=Locusta migratoria PE=1 SV=1	PF00379	Insect cuticle protein	--	--	GO:0042302	structural constituent of cuticle	--	--	--	--
c60529_g4	3598.85	2079.71	0.79115	2.4485e-05	0.0033707	1532	--	--	--	--	--	--	--	--	--	--	--	--	--	--	--	--	--	--	--	--	--	--	--	--
c51073_g1	0	33.3919	#NAME?	2.4794e-05	0.0034088	1368	ENN81360.1	3.42836e-10	hypothetical protein YQE_02235, partial [Dendroctonus ponderosae]	--	--	--	--	--	--	--	Q8VZ80	123	8.92974e-06	Polyol transporter 5 OS=Arabidopsis thaliana GN=PLT5 PE=1 SV=2	PF00083//PF07690//PF04272	Sugar (and other) transporter//Major Facilitator Superfamily//Phospholamban	GO:0006810//GO:0006816//GO:0055085	transport//calcium ion transport//transmembrane transport	GO:0042030//GO:0005246//GO:0022857	ATPase inhibitor activity//calcium channel regulator activity//transmembrane transporter activity	GO:0016020//GO:0016021	membrane//integral component of membrane	KOG0254	Predicted transporter (major facilitator superfamily)
c58922_g1	27250.7	16076.2	0.76136	2.4856e-05	0.0034088	2843	XP_011564545.1	0	PREDICTED: aldehyde dehydrogenase X, mitochondrial-like [Plutella xylostella]	XM_011566243.1	0	PREDICTED: Plutella xylostella aldehyde dehydrogenase X, mitochondrial-like (LOC105394354), mRNA	K00128	E1.2.1.3	aldehyde dehydrogenase (NAD+)	http://www.genome.jp/dbget-bin/www_bget?ko:K00128	Q66HF8	1422	0	Aldehyde dehydrogenase X, mitochondrial OS=Rattus norvegicus GN=Aldh1b1 PE=1 SV=1	PF00171	Aldehyde dehydrogenase family	GO:0008152//GO:0055114	metabolic process//oxidation-reduction process	GO:0016491	oxidoreductase activity	--	--	KOG2450	Aldehyde dehydrogenase
c62890_g2	141.905	62.3928	1.1855	2.4841e-05	0.0034088	1230	KMQ91586.1	3.70571e-70	endonuclease-reverse transcriptase [Lasius niger]	--	--	--	--	--	--	--	P16423	193	2.26568e-14	Retrovirus-related Pol polyprotein from type-2 retrotransposable element R2DM OS=Drosophila melanogaster GN=pol PE=3 SV=1	--	--	--	--	--	--	--	--	KOG1075	FOG: Reverse transcriptase
c55195_g1	85.2446	186.497	-1.1295	2.5011e-05	0.0034257	738	--	--	--	--	--	--	--	--	--	--	--	--	--	--	--	--	--	--	--	--	--	--	--	--
c64518_g3	809.835	452.28	0.84041	2.5069e-05	0.0034292	1086	EHJ79189.1	2.42338e-154	hypothetical protein KGM_15622 [Danaus plexippus]	--	--	--	K01372	E3.4.22.40, pepC	bleomycin hydrolase	http://www.genome.jp/dbget-bin/www_bget?ko:K01372	P87362	757	1.48585e-94	Bleomycin hydrolase OS=Gallus gallus GN=BLMH PE=1 SV=1	PF03051//PF01649	Peptidase C1-like family//Ribosomal protein S20	GO:0006412//GO:0042254//GO:0006508	translation//ribosome biogenesis//proteolysis	GO:0003735//GO:0004197//GO:0003723	structural constituent of ribosome//cysteine-type endopeptidase activity//RNA binding	GO:0005622//GO:0005840	intracellular//ribosome	--	--
c49446_g1	0	33.6774	#NAME?	2.5244e-05	0.0034445	1644	XP_009495739.1	4.99364e-69	methyltransferase [Fonticula alba]>gi|627948194|gb|KCV70133.1| methyltransferase [Fonticula alba]	--	--	--	K14857	SPB1, FTSJ3	AdoMet-dependent rRNA methyltransferase SPB1	http://www.genome.jp/dbget-bin/www_bget?ko:K14857	Q4WVH3	635	2.62544e-71	AdoMet-dependent rRNA methyltransferase spb1 OS=Neosartorya fumigata (strain ATCC MYA-4609 / Af293 / CBS 101355 / FGSC A1100) GN=spb1 PE=3 SV=1	PF01728	FtsJ-like methyltransferase	GO:0032259	methylation	GO:0008168	methyltransferase activity	--	--	KOG1098	Putative SAM-dependent rRNA methyltransferase SPB1
c62041_g2	49.7822	13.2882	1.9055	2.5243e-05	0.0034445	1063	--	--	--	--	--	--	--	--	--	--	--	--	--	--	--	--	--	--	--	--	--	--	--	--
c56137_g1	212.306	101.637	1.0627	2.5415e-05	0.0034634	2121	AEL33703.2	0	carboxylesterase CXE30 [Spodoptera littoralis]	KJ023218.1	0	Chilo suppressalis isolate CsuEst20 carboxylesterase mRNA, partial cds	--	--	--	--	Q8N2Q7	330	2.6117e-30	Neuroligin-1 OS=Homo sapiens GN=NLGN1 PE=1 SV=2	PF07859	alpha/beta hydrolase fold	GO:0008152	metabolic process	GO:0016787	hydrolase activity	--	--	KOG1516	Carboxylesterase and related proteins
c62842_g2	1462.12	2740.82	-0.90654	2.5634e-05	0.0034889	1314	--	--	--	--	--	--	--	--	--	--	--	--	--	--	--	--	--	--	--	--	--	--	--	--
c57712_g1	169.192	76.0154	1.1543	2.5892e-05	0.003517	1078	EHJ72307.1	2.87075e-11	hypothetical protein KGM_02361 [Danaus plexippus]	--	--	--	--	--	--	--	--	--	--	--	PF10741//PF15497	Type II secretion system (T2SS), protein M subtype b//snRNA-activating protein complex subunit 19, SNAPc subunit 19	GO:0006366//GO:0006858//GO:0006384	transcription from RNA polymerase II promoter//extracellular transport//transcription initiation from RNA polymerase III promoter	GO:0003700	transcription factor activity, sequence-specific DNA binding	GO:0005634//GO:0005667	nucleus//transcription factor complex	--	--
c61467_g3	413.934	207.326	0.9975	2.5913e-05	0.003517	953	ABC69855.3	2.19176e-24	aminopeptidase N [Chilo suppressalis]	DQ342305.3	3.53063e-112	Chilo suppressalis aminopeptidase N mRNA, complete cds	--	--	--	--	Q11001	137	9.30612e-08	Membrane alanyl aminopeptidase (Fragment) OS=Manduca sexta PE=1 SV=1	PF08990//PF00161	Erythronolide synthase docking//Ribosome inactivating protein	GO:0017148	negative regulation of translation	GO:0016740//GO:0030598//GO:0048037	transferase activity//rRNA N-glycosylase activity//cofactor binding	--	--	--	--
c61927_g1	34.1093	92.5346	-1.4398	2.5938e-05	0.003517	2406	CAR82258.1	2.0847e-119	hypothetical protein [Cotesia congregata]	--	--	--	--	--	--	--	--	--	--	--	--	--	--	--	--	--	--	--	--	--
c54582_g2	153.647	64.7152	1.2474	2.6536e-05	0.0035936	1309	XP_011552626.1	1.18457e-27	PREDICTED: uncharacterized protein LOC105384130 [Plutella xylostella]>gi|768446716|ref|XP_011565310.1| PREDICTED: uncharacterized protein LOC105395087 [Plutella xylostella]	--	--	--	--	--	--	--	--	--	--	--	--	--	--	--	--	--	--	--	--	--
c52254_g1	370.902	64.9872	2.5128	2.6746e-05	0.0036175	2149	EHJ66056.1	8.23716e-117	zinc/iron transporter [Danaus plexippus]	--	--	--	K14709	SLC39A1_2_3, ZIP1_2_3	solute carrier family 39 (zinc transporter), member 1/2/3	http://www.genome.jp/dbget-bin/www_bget?ko:K14709	Q6QQT1	220	4.88901e-18	Zinc transporter ZIP1 OS=Takifugu rubripes GN=slc39a1 PE=2 SV=1	PF02535//PF12920	ZIP Zinc transporter//TcdA/TcdB pore forming domain	GO:0055085//GO:0030001//GO:0009405	transmembrane transport//metal ion transport//pathogenesis	GO:0046873	metal ion transmembrane transporter activity	GO:0016020	membrane	KOG1558	Fe2+/Zn2+ regulated transporter
c51374_g1	130.077	7.62973	4.0916	2.7082e-05	0.0036584	3053	XP_004929202.1	0	PREDICTED: tubulin glycylase 3A-like isoform X1 [Bombyx mori]	--	--	--	K16608	TTLL3_8	tubulin monoglycylase TTLL3/8	http://www.genome.jp/dbget-bin/www_bget?ko:K16608	Q9VM91	1554	0	Tubulin glycylase 3A OS=Drosophila melanogaster GN=TTLL3A PE=1 SV=1	PF03133//PF01524	Tubulin-tyrosine ligase family//Geminivirus V1 protein	GO:0060967//GO:0006464//GO:0019048	negative regulation of gene silencing by RNA//cellular protein modification process//modulation by virus of host morphology or physiology	--	--	GO:0030430	host cell cytoplasm	KOG2157	Predicted tubulin-tyrosine ligase
c61640_g6	22.4681	2.23984	3.3264	2.7133e-05	0.0036607	718	--	--	--	--	--	--	--	--	--	--	--	--	--	--	--	--	--	--	--	--	--	--	--	--
c63396_g2	98.8593	229.35	-1.2141	2.7206e-05	0.003666	2446	--	--	--	--	--	--	--	--	--	--	--	--	--	--	--	--	--	--	--	--	--	--	--	--
c57187_g2	10648.1	6254.56	0.76761	2.73e-05	0.0036695	985	EHJ65227.1	3.66492e-24	putative NADH:ubiquinone dehydrogenase [Danaus plexippus]	XM_011558636.1	1.45087e-41	PREDICTED: Plutella xylostella NADH dehydrogenase [ubiquinone] 1 alpha subcomplex subunit 4-like 2 (LOC105387849), mRNA	K03948	NDUFA4	NADH dehydrogenase (ubiquinone) 1 alpha subcomplex subunit 4	http://www.genome.jp/dbget-bin/www_bget?ko:K03948	Q62425	143	5.52616e-10	Cytochrome c oxidase subunit NDUFA4 OS=Mus musculus GN=Ndufa4 PE=1 SV=2	--	--	--	--	--	--	--	--	--	--
c62132_g2	93.9688	201.082	-1.0975	2.7276e-05	0.0036695	2190	--	--	--	--	--	--	--	--	--	--	--	--	--	--	--	--	--	--	--	--	--	--	--	--
c58745_g3	39834	23624.3	0.75373	2.7528e-05	0.0036956	2458	EHJ67462.1	0	hypothetical protein KGM_03534 [Danaus plexippus]	XM_004931075.2	0	PREDICTED: Bombyx mori synaptic vesicle glycoprotein 2B-like (LOC101742903), mRNA	K06258	SV2	MFS transporter, VNT family, synaptic vesicle glycoprotein 2	http://www.genome.jp/dbget-bin/www_bget?ko:K06258	Q8BG39	462	4.18673e-47	Synaptic vesicle glycoprotein 2B OS=Mus musculus GN=Sv2b PE=1 SV=1	PF00083//PF07690	Sugar (and other) transporter//Major Facilitator Superfamily	GO:0055085	transmembrane transport	GO:0022857	transmembrane transporter activity	GO:0016021	integral component of membrane	KOG0255	Synaptic vesicle transporter SVOP and related transporters (major facilitator superfamily)
c58452_g1	43.6655	6.46727	2.7553	2.82e-05	0.0037811	303	AGG36455.1	3.49001e-49	alkaline phosphatase 3 [Chilo suppressalis]	JQ747498.1	2.12246e-149	Chilo suppressalis alkaline phosphatase 3 (ALP3) mRNA, complete cds	--	--	--	--	P29523	159	3.76878e-12	Membrane-bound alkaline phosphatase OS=Bombyx mori GN=Alp-m PE=1 SV=4	PF00245	Alkaline phosphatase	GO:0008152	metabolic process	GO:0016791	phosphatase activity	--	--	--	--
c60961_g2	1023.24	496.402	1.0436	2.8593e-05	0.003829	2412	XP_012544141.1	3.1693e-122	PREDICTED: motile sperm domain-containing protein 2-like [Bombyx mori]	--	--	--	--	--	--	--	Q9CWP6	357	2.64943e-34	Motile sperm domain-containing protein 2 OS=Mus musculus GN=Mospd2 PE=1 SV=2	--	--	--	--	--	--	--	--	KOG1471	Phosphatidylinositol transfer protein SEC14 and related proteins
c63132_g4	694.336	383.611	0.85599	2.889e-05	0.003864	1076	XP_004925101.1	8.1865e-124	PREDICTED: transmembrane emp24 domain-containing protein 5-like [Bombyx mori]	--	--	--	K14825	ERP2	protein ERP2	http://www.genome.jp/dbget-bin/www_bget?ko:K14825	Q6AXN3	360	1.30425e-38	Transmembrane emp24 domain-containing protein 5 OS=Rattus norvegicus GN=Tmed5 PE=2 SV=1	PF13897//PF01105	Golgi-dynamics membrane-trafficking//emp24/gp25L/p24 family/GOLD	GO:0006810	transport	--	--	GO:0016021	integral component of membrane	KOG3287	Membrane trafficking protein, emp24/gp25L/p24 family
c47179_g1	0	13.4172	#NAME?	2.9069e-05	0.0038831	1347	--	--	--	--	--	--	--	--	--	--	--	--	--	--	--	--	--	--	--	--	--	--	--	--
c57286_g1	0	18.914	#NAME?	2.9106e-05	0.0038833	964	--	--	--	--	--	--	--	--	--	--	--	--	--	--	--	--	--	--	--	--	--	--	--	--
c53116_g1	9483.61	5607.74	0.75802	2.9182e-05	0.0038887	1382	AFK64821.1	0	trypsin-like proteinase [Chilo suppressalis]	JN315757.1	0	Chilo suppressalis isolate CT001 trypsin-like proteinase mRNA, complete cds	--	--	--	--	P35042	485	1.49409e-55	Trypsin CFT-1 OS=Choristoneura fumiferana PE=1 SV=1	PF00089	Trypsin	GO:0006508	proteolysis	GO:0004252	serine-type endopeptidase activity	--	--	KOG3627	Trypsin
c51947_g2	802.857	444.619	0.85257	2.9261e-05	0.0038943	1674	XP_012551611.1	2.60918e-147	PREDICTED: methyltransferase-like protein 9 [Bombyx mori]	--	--	--	--	--	--	--	Q9EPL4	494	3.06885e-55	Methyltransferase-like protein 9 OS=Mus musculus GN=Mettl9 PE=2 SV=1	PF05175//PF08241	Methyltransferase small domain//Methyltransferase domain	GO:0008152	metabolic process	GO:0008168	methyltransferase activity	--	--	--	--
c54117_g1	1667.04	665.503	1.3248	2.9342e-05	0.0039004	1638	AEW46881.1	0	seminal fluid protein CSSFP031 [Chilo suppressalis]	JN033728.1	0	Chilo suppressalis seminal fluid protein CSSFP031 mRNA, complete cds	K01229	LCT	lactase-phlorizin hydrolase	http://www.genome.jp/dbget-bin/www_bget?ko:K01229	Q95X01	1163	1.60452e-152	Myrosinase 1 OS=Brevicoryne brassicae PE=1 SV=1	PF00232	Glycosyl hydrolase family 1	GO:0005975	carbohydrate metabolic process	GO:0004553	hydrolase activity, hydrolyzing O-glycosyl compounds	--	--	--	--
c65406_g2	1.61225	21.0226	-3.7048	2.9466e-05	0.0039121	721	XP_012546146.1	2.87604e-134	PREDICTED: chorion peroxidase isoform X3 [Bombyx mori]	XM_002919603.2	1.8299e-09	PREDICTED: Ailuropoda melanoleuca peroxidasin-like (PXDNL), mRNA	K19511	PXDN, VPO1	peroxidase	http://www.genome.jp/dbget-bin/www_bget?ko:K19511	Q3UQ28	445	4.54192e-48	Peroxidasin homolog OS=Mus musculus GN=Pxdn PE=2 SV=2	--	--	--	--	--	--	--	--	KOG2408	Peroxidase/oxygenase
c48982_g1	227.802	759.588	-1.7374	2.9613e-05	0.0039267	1023	XP_004930188.2	6.45819e-48	PREDICTED: uncharacterized protein LOC101746304 [Bombyx mori]	--	--	--	--	--	--	--	--	--	--	--	--	--	--	--	--	--	--	--	--	--
c65839_g2	69.0627	22.2892	1.6316	2.984e-05	0.003952	1792	XP_012553220.1	8.6044e-76	PREDICTED: uncharacterized protein LOC105842998 isoform X1 [Bombyx mori]>gi|827536493|ref|XP_012553228.1| PREDICTED: uncharacterized protein LOC105842998 isoform X2 [Bombyx mori]	--	--	--	--	--	--	--	Q9NBX5	233	4.88145e-19	Nucleic-acid-binding protein from transposon X-element OS=Drosophila melanogaster GN=ORF1 PE=3 SV=1	--	--	--	--	--	--	--	--	--	--
c62967_g1	208.333	72.3651	1.5255	3.0166e-05	0.0039903	1882	XP_011549199.1	1.56391e-123	PREDICTED: craniofacial development protein 2-like [Plutella xylostella]	--	--	--	--	--	--	--	O02751	408	3.66238e-41	Craniofacial development protein 2 OS=Bos taurus GN=CFDP2 PE=1 SV=2	PF01610	Transposase	GO:0006313	transposition, DNA-mediated	GO:0004803//GO:0003677	transposase activity//DNA binding	--	--	--	--
c14508_g1	15.9454	0.825582	4.2716	3.0299e-05	0.004003	1412	XP_004933524.1	1.4886e-172	PREDICTED: glucose dehydrogenase [FAD, quinone]-like [Bombyx mori]	--	--	--	--	--	--	--	P18172	520	4.51015e-67	Glucose dehydrogenase [FAD, quinone] OS=Drosophila pseudoobscura pseudoobscura GN=Gld PE=3 SV=4	PF00732//PF05199	GMC oxidoreductase//GMC oxidoreductase	GO:0055114	oxidation-reduction process	GO:0050660//GO:0016614	flavin adenine dinucleotide binding//oxidoreductase activity, acting on CH-OH group of donors	--	--	--	--
c56450_g1	199.756	94.1908	1.0846	3.0427e-05	0.004015	880	EHJ68767.1	8.50766e-39	hypothetical protein KGM_00615 [Danaus plexippus]	--	--	--	--	--	--	--	--	--	--	--	--	--	--	--	--	--	--	--	--	--
c44782_g1	468.387	168.696	1.4733	3.0639e-05	0.0040381	376	XP_004929725.1	3.45381e-40	PREDICTED: uncharacterized protein LOC101746669 [Bombyx mori]>gi|512939876|ref|XP_004934347.1| PREDICTED: uncharacterized protein LOC101738556 [Bombyx mori]	--	--	--	--	--	--	--	--	--	--	--	--	--	--	--	--	--	--	--	--	--
c105453_g1	0	13.2952	#NAME?	3.0767e-05	0.00405	585	--	--	--	--	--	--	--	--	--	--	--	--	--	--	--	--	--	--	--	--	--	--	--	--
c65232_g1	15.5337	56.1185	-1.8531	3.0841e-05	0.0040548	2878	XP_009030426.1	1.25537e-19	hypothetical protein HELRODRAFT_165647 [Helobdella robusta]>gi|555688362|gb|ESN91594.1| hypothetical protein HELRODRAFT_165647 [Helobdella robusta]	--	--	--	--	--	--	--	--	--	--	--	PF07645//PF04111	Calcium-binding EGF domain//Autophagy protein Apg6	GO:0006914	autophagy	GO:0005509	calcium ion binding	--	--	--	--
c50324_g1	1243.89	643.149	0.95163	3.1079e-05	0.0040811	2216	AIY69059.1	0	carboxyl/choline esterase, partial [Chilo suppressalis]	KJ023231.1	0	Chilo suppressalis isolate CsuEst34 carboxyl/choline esterase mRNA, partial cds	--	--	--	--	Q64176	482	1.41682e-50	Carboxylesterase 1E OS=Mus musculus GN=Ces1e PE=1 SV=1	PF07859	alpha/beta hydrolase fold	GO:0008152	metabolic process	GO:0016787	hydrolase activity	--	--	KOG1516	Carboxylesterase and related proteins
c62117_g1	1656.47	957.779	0.79035	3.1404e-05	0.0041187	2223	XP_004923385.2	0	PREDICTED: LOW QUALITY PROTEIN: venom carboxylesterase-6-like [Bombyx mori]	KJ023234.1	0	Chilo suppressalis isolate CsuEst37 carboxyl/choline esterase mRNA, complete cds	--	--	--	--	B2D0J5	552	6.46237e-60	Venom carboxylesterase-6 OS=Apis mellifera PE=2 SV=1	PF07859//PF10503//PF00326	alpha/beta hydrolase fold//Esterase PHB depolymerase//Prolyl oligopeptidase family	GO:0008152//GO:0006508	metabolic process//proteolysis	GO:0016787//GO:0008236	hydrolase activity//serine-type peptidase activity	GO:0005576	extracellular region	KOG1516	Carboxylesterase and related proteins
c61074_g1	341.783	178.37	0.93821	3.2052e-05	0.0041987	1954	XP_011557059.1	2.27888e-157	PREDICTED: putative phosphatidate phosphatase [Plutella xylostella]	XM_003451479.2	3.07534e-06	PREDICTED: Oreochromis niloticus lipid phosphate phosphohydrolase 1-like (LOC100708451), transcript variant 1, mRNA	K01080	PPAP2	phosphatidate phosphatase	http://www.genome.jp/dbget-bin/www_bget?ko:K01080	Q9V576	709	7.83917e-85	Putative phosphatidate phosphatase OS=Drosophila melanogaster GN=wun PE=1 SV=2	--	--	--	--	--	--	--	--	KOG3030	Lipid phosphate phosphatase and related enzymes of the PAP2 family
c59629_g1	218.185	408.506	-0.90481	3.2359e-05	0.0042338	1325	--	--	--	--	--	--	--	--	--	--	--	--	--	--	--	--	--	--	--	--	--	--	--	--
c36163_g1	0	188.459	#NAME?	3.2454e-05	0.0042411	946	XP_009494472.1	2.99094e-52	30S ribosomal protein S3Ae [Fonticula alba]>gi|627949485|gb|KCV71349.1| 30S ribosomal protein S3Ae [Fonticula alba]	HQ291405.1	0	Nosema bombycis clone NBO_76g0005 40S ribosomal protein S3aE mRNA, complete cds	K02984	RP-S3Ae, RPS3A	small subunit ribosomal protein S3Ae	http://www.genome.jp/dbget-bin/www_bget?ko:K02984	C4VBI8	701	1.20449e-89	40S ribosomal protein S1 OS=Nosema ceranae (strain BRL01) GN=RPS1 PE=3 SV=1	PF01015	Ribosomal S3Ae family	GO:0006412//GO:0042254	translation//ribosome biogenesis	GO:0003735	structural constituent of ribosome	GO:0005622//GO:0005840	intracellular//ribosome	KOG1628	40S ribosomal protein S3A
c53460_g1	85.157	31.7762	1.4222	3.2908e-05	0.00429	2569	EHJ73196.1	5.29963e-122	leureptin [Danaus plexippus]	--	--	--	--	--	--	--	O08770	283	8.58748e-25	Platelet glycoprotein V OS=Rattus norvegicus GN=Gp5 PE=3 SV=1	PF13855//PF00560	Leucine rich repeat//Leucine Rich Repeat	--	--	GO:0005515	protein binding	--	--	KOG0619	FOG: Leucine rich repeat
c60758_g2	241.797	11.8183	4.3547	3.2899e-05	0.00429	3543		0	hypothetical protein 2 - cabbage looper transposon TED (fragment)	--	--	--	--	--	--	--	P04323	1384	8.94741e-170	Retrovirus-related Pol polyprotein from transposon 17.6 OS=Drosophila melanogaster GN=pol PE=3 SV=1	PF03387//PF00665//PF13683	Herpesvirus UL46 protein//Integrase core domain//Integrase core domain	GO:0015074//GO:0006355	DNA integration//regulation of transcription, DNA-templated	--	--	--	--	KOG0017	FOG: Transposon-encoded proteins with TYA, reverse transcriptase, integrase domains in various combinations
c65449_g1	4806.09	2838.74	0.75961	3.339e-05	0.0043477	1385	XP_004933387.1	2.34966e-12	PREDICTED: cytochrome b561 domain-containing protein 2 [Bombyx mori]	--	--	--	--	--	--	--	--	--	--	--	PF03188	Eukaryotic cytochrome b561	--	--	--	--	GO:0016021	integral component of membrane	--	--
c37802_g1	0.805273	187.092	-7.8601	3.3432e-05	0.0043478	495	--	--	--	--	--	--	--	--	--	--	--	--	--	--	--	--	--	--	--	--	--	--	--	--
c31810_g1	0	23.9965	#NAME?	3.4069e-05	0.0044254	838	--	--	--	--	--	--	--	--	--	--	--	--	--	--	--	--	--	--	--	--	--	--	--	--
c47537_g1	18.0987	0.52936	5.0955	3.4284e-05	0.004448	605	--	--	--	--	--	--	--	--	--	--	--	--	--	--	--	--	--	--	--	--	--	--	--	--
c56729_g3	110.221	20.9777	2.3935	3.4335e-05	0.0044493	606	--	--	--	--	--	--	--	--	--	--	--	--	--	--	--	--	--	--	--	--	--	--	--	--
c41054_g1	60.5185	6.81675	3.1502	3.504e-05	0.0045137	549	--	--	--	--	--	--	--	--	--	--	--	--	--	--	--	--	--	--	--	--	--	--	--	--
c46935_g1	1132.15	2028.42	-0.84129	3.502e-05	0.0045137	2777	AAS75597.1	0	transcription factor E75B [Plodia interpunctella]	AY566195.1	0	Plodia interpunctella transcription factor E75B mRNA, complete cds	K08701	NR1D3	nuclear receptor subfamily 1 group D member 3	http://www.genome.jp/dbget-bin/www_bget?ko:K08701	P50239	2308	0	Ecdysone-inducible protein E75 OS=Galleria mellonella GN=E75 PE=2 SV=1	PF00104	Ligand-binding domain of nuclear hormone receptor	GO:0006355//GO:0043401	regulation of transcription, DNA-templated//steroid hormone mediated signaling pathway	--	--	--	--	KOG4846	Nuclear receptor
c48176_g1	9.99731	43.3656	-2.1169	3.491e-05	0.0045137	1796	XP_012546903.1	0	PREDICTED: spatzle-like protein isoform X1 [Bombyx mori]	XM_002051208.1	2.76287e-21	Drosophila virilis GJ13332 (Dvir\GJ13332), mRNA	--	--	--	--	--	--	--	--	--	--	--	--	--	--	--	--	--	--
c5819_g1	74.2994	25.4084	1.548	3.4989e-05	0.0045137	460	XP_004026165.1	3.15534e-06	PREDICTED: probable ATP-dependent DNA helicase HFM1-like, partial [Gorilla gorilla gorilla]	FP236383.15	0	Human DNA sequence from clone CH507-528H12 on chromosome 21, complete sequence	--	--	--	--	--	--	--	--	--	--	--	--	--	--	--	--	--	--
c60110_g3	354.336	185.829	0.93114	3.5021e-05	0.0045137	336	--	--	--	--	--	--	--	--	--	--	--	--	--	--	PF00895	ATP synthase protein 8	GO:0015992//GO:0015986	proton transport//ATP synthesis coupled proton transport	GO:0015078	hydrogen ion transmembrane transporter activity	GO:0000276	mitochondrial proton-transporting ATP synthase complex, coupling factor F(o)	--	--
c60331_g1	42.5605	106.313	-1.3207	3.7296e-05	0.0047985	1153	--	--	--	--	--	--	--	--	--	--	--	--	--	--	--	--	--	--	--	--	--	--	--	--
c64025_g1	269.145	579.653	-1.1068	3.7559e-05	0.0048266	2838	XP_011559835.1	3.30261e-159	PREDICTED: uncharacterized protein LOC105390259 [Plutella xylostella]	XM_011561533.1	8.49484e-98	PREDICTED: Plutella xylostella uncharacterized LOC105390259 (LOC105390259), mRNA	--	--	--	--	P82596	132	2.30936e-07	Perlucin OS=Haliotis laevigata PE=1 SV=3	--	--	--	--	--	--	--	--	--	--
c55085_g1	20.0172	1.93056	3.3742	3.7724e-05	0.0048421	830	--	--	--	--	--	--	--	--	--	--	--	--	--	--	--	--	--	--	--	--	--	--	--	--
c63225_g1	16542.7	3786.12	2.1274	3.8013e-05	0.0048734	2134	ADU33185.1	3.69458e-65	peptidoglycan recognition protein B [Ostrinia nubilalis]	--	--	--	K01446	E3.5.1.28	N-acetylmuramoyl-L-alanine amidase	http://www.genome.jp/dbget-bin/www_bget?ko:K01446	Q8INK6	510	1.03132e-57	Peptidoglycan-recognition protein LB OS=Drosophila melanogaster GN=PGRP-LB PE=1 SV=1	PF01510	N-acetylmuramoyl-L-alanine amidase	GO:0006807//GO:0009253//GO:0009252	nitrogen compound metabolic process//peptidoglycan catabolic process//peptidoglycan biosynthetic process	GO:0008745	N-acetylmuramoyl-L-alanine amidase activity	--	--	--	--
c55782_g1	2087.83	504.97	2.0477	3.852e-05	0.0049325	3301	XP_004924008.1	0	PREDICTED: cytochrome b5-related protein-like [Bombyx mori]	FP102341.4	5.23076e-06	H.melpomene DNA sequence from clone AEHM-31J7, complete sequence	--	--	--	--	P19967	460	8.81117e-85	Cytochrome b5-related protein OS=Drosophila melanogaster GN=Cyt-b5-r PE=2 SV=2	PF00487	Fatty acid desaturase	GO:0006629	lipid metabolic process	--	--	--	--	KOG0537	Cytochrome b5
c61858_g2	4985.17	2945.1	0.75933	3.8772e-05	0.0049589	1036	XP_004923951.1	4.53846e-86	PREDICTED: inositol polyphosphate multikinase [Bombyx mori]>gi|827541364|ref|XP_012543949.1| PREDICTED: inositol polyphosphate multikinase [Bombyx mori]	--	--	--	K00915	IPMK, IPK2	inositol-polyphosphate multikinase	http://www.genome.jp/dbget-bin/www_bget?ko:K00915	--	--	--	--	PF03770//PF04625	Inositol polyphosphate kinase//DEC-1 protein, N-terminal region	GO:0007304	chorion-containing eggshell formation	GO:0008440//GO:0005213	inositol-1,4,5-trisphosphate 3-kinase activity//structural constituent of chorion	GO:0042600//GO:0005576	chorion//extracellular region	--	--
c53219_g1	74.6237	26.0766	1.5169	3.9383e-05	0.0050312	2404	EHJ69276.1	0	hypothetical protein KGM_11795 [Danaus plexippus]	--	--	--	--	--	--	--	P19967	759	5.71145e-90	Cytochrome b5-related protein OS=Drosophila melanogaster GN=Cyt-b5-r PE=2 SV=2	PF00487//PF03600//PF14822	Fatty acid desaturase//Citrate transporter//Vasohibin	GO:0045765//GO:0006629//GO:0055085	regulation of angiogenesis//lipid metabolic process//transmembrane transport	--	--	GO:0016021//GO:0005737	integral component of membrane//cytoplasm	KOG0537	Cytochrome b5
c49613_g1	14.3944	52.3372	-1.8623	3.9703e-05	0.005066	2896	XP_012552890.1	0	PREDICTED: ALK tyrosine kinase receptor [Bombyx mori]	XM_012697436.1	0	PREDICTED: Bombyx mori ALK tyrosine kinase receptor (LOC101735728), mRNA	K05119	ALK	anaplastic lymphoma kinase	http://www.genome.jp/dbget-bin/www_bget?ko:K05119	Q9UM73	980	2.91105e-111	ALK tyrosine kinase receptor OS=Homo sapiens GN=ALK PE=1 SV=3	PF00069//PF07714//PF06305//PF04999	Protein kinase domain//Protein tyrosine kinase//Protein of unknown function (DUF1049)//Cell division protein FtsL	GO:0051301//GO:0007049//GO:0006468	cell division//cell cycle//protein phosphorylation	GO:0004672//GO:0005524	protein kinase activity//ATP binding	GO:0005887//GO:0016021	integral component of plasma membrane//integral component of membrane	KOG1095	Protein tyrosine kinase
c49737_g1	53.9622	12.7	2.0871	3.9967e-05	0.0050878	1154	--	--	--	--	--	--	--	--	--	--	--	--	--	--	--	--	--	--	--	--	--	--	--	--
c51112_g1	37.2372	590.286	-3.9866	3.9935e-05	0.0050878	4364	AGT62472.1	0	C5197 [Bicyclus anynana]	AK401173.1	3.15822e-19	Papilio xuthus mRNA for similar to CG3777, complete cds, sequence id: Px-0187	--	--	--	--	--	--	--	--	PF01393	Chromo shadow domain	--	--	--	--	GO:0005634	nucleus	--	--
c63341_g4	16.8207	1.11059	3.9208	4.0128e-05	0.0051022	1266	--	--	--	--	--	--	--	--	--	--	--	--	--	--	PF11857	Domain of unknown function (DUF3377)	--	--	GO:0004222	metalloendopeptidase activity	--	--	--	--
c65681_g1	157.046	22.2851	2.817	4.0176e-05	0.0051023	3933	KMQ90088.1	6.95561e-137	gag-pol polyprotein [Lasius niger]	--	--	--	--	--	--	--	P10978	790	4.03981e-127	Retrovirus-related Pol polyprotein from transposon TNT 1-94 OS=Nicotiana tabacum PE=2 SV=1	PF02724//PF00628//PF01080//PF00665//PF02535//PF00098//PF13683	CDC45-like protein//PHD-finger//Presenilin//Integrase core domain//ZIP Zinc transporter//Zinc knuckle//Integrase core domain	GO:0006270//GO:0015074//GO:0055085//GO:0030001	DNA replication initiation//DNA integration//transmembrane transport//metal ion transport	GO:0008270//GO:0046873//GO:0005515//GO:0003676//GO:0004190	zinc ion binding//metal ion transmembrane transporter activity//protein binding//nucleic acid binding//aspartic-type endopeptidase activity	GO:0016020//GO:0016021	membrane//integral component of membrane	KOG0017	FOG: Transposon-encoded proteins with TYA, reverse transcriptase, integrase domains in various combinations
c40776_g1	20.8013	64.9035	-1.6416	4.0411e-05	0.0051261	1274	--	--	--	--	--	--	--	--	--	--	--	--	--	--	--	--	--	--	--	--	--	--	--	--
c53676_g1	29.4908	4.95488	2.5733	4.0563e-05	0.0051392	1878	XP_011549142.1	0	PREDICTED: glycine receptor subunit alpha-4 [Plutella xylostella]	XM_011550840.1	0	PREDICTED: Plutella xylostella glycine receptor subunit alpha-4 (LOC105381169), mRNA	K05195	GLRA3	glycine receptor alpha-3	http://www.genome.jp/dbget-bin/www_bget?ko:K05195	P24524	613	3.94168e-70	Glycine receptor subunit alpha-3 OS=Rattus norvegicus GN=Glra3 PE=2 SV=1	PF02931//PF02932	Neurotransmitter-gated ion-channel ligand binding domain//Neurotransmitter-gated ion-channel transmembrane region	GO:0006811//GO:0006810	ion transport//transport	GO:0005230	extracellular ligand-gated ion channel activity	GO:0016020	membrane	KOG3644	Ligand-gated ion channel
c64813_g3	795.926	293.289	1.4403	4.0609e-05	0.0051392	442	--	--	--	--	--	--	--	--	--	--	--	--	--	--	--	--	--	--	--	--	--	--	--	--
c45344_g1	0	13.0715	#NAME?	4.0777e-05	0.0051545	719	XP_003294750.1	1.04856e-41	hypothetical protein DICPUDRAFT_20500 [Dictyostelium purpureum]>gi|325074727|gb|EGC28723.1| hypothetical protein DICPUDRAFT_20500, partial [Dictyostelium purpureum]	--	--	--	K09140	TSR3	pre-rRNA-processing protein TSR3	http://www.genome.jp/dbget-bin/www_bget?ko:K09140	Q12094	330	1.09315e-34	Ribosome biogenesis protein TSR3 OS=Saccharomyces cerevisiae (strain ATCC 204508 / S288c) GN=TSR3 PE=1 SV=1	--	--	--	--	--	--	--	--	KOG3154	Uncharacterized conserved protein
c37604_g2	1.20085	259.781	-7.7571	4.1834e-05	0.0052819	533	BAM18980.1	5.09177e-88	osiris 19 [Papilio polytes]	AK402358.1	2.20844e-12	Papilio polytes mRNA for osiris 19, complete cds, sequence id: Pp-0114	--	--	--	--	--	--	--	--	--	--	--	--	--	--	--	--	--	--
c62588_g2	2403.82	1298.45	0.88854	4.1956e-05	0.0052912	2436	AKD01723.1	0	alcohol dehydrogenase 12, partial [Helicoverpa armigera]	KP237870.1	8.53091e-167	Helicoverpa armigera alcohol dehydrogenase 12 mRNA, partial cds	K00008	SORD, gutB	L-iditol 2-dehydrogenase	http://www.genome.jp/dbget-bin/www_bget?ko:K00008	P0DMQ6	1048	1.54251e-133	Sorbitol dehydrogenase OS=Gallus gallus GN=SORD PE=1 SV=1	PF00107//PF08240//PF02826	Zinc-binding dehydrogenase//Alcohol dehydrogenase GroES-like domain//D-isomer specific 2-hydroxyacid dehydrogenase, NAD binding domain	GO:0055114	oxidation-reduction process	GO:0051287	NAD binding	--	--	KOG0024	Sorbitol dehydrogenase
c64921_g1	299.416	77.8343	1.9437	4.2014e-05	0.0052922	3437	XP_011554761.1	0	PREDICTED: uncharacterized protein LOC105385988 [Plutella xylostella]	--	--	--	--	--	--	--	--	--	--	--	--	--	--	--	--	--	--	--	--	--
c57813_g1	148.037	300.139	-1.0197	4.2123e-05	0.0052998	1447	XP_004932570.1	1.00974e-161	PREDICTED: uncharacterized protein LOC101738864 [Bombyx mori]	--	--	--	--	--	--	--	--	--	--	--	--	--	--	--	--	--	--	--	--	--
c62115_g3	941.027	535.911	0.81224	4.247e-05	0.0053372	1746	XP_011554927.1	8.93141e-24	PREDICTED: zinc carboxypeptidase-like [Plutella xylostella]	--	--	--	K08779	CPA1	carboxypeptidase A1	http://www.genome.jp/dbget-bin/www_bget?ko:K08779	O02350	229	7.92767e-19	Zinc carboxypeptidase A 1 OS=Anopheles gambiae GN=AGAP009593 PE=2 SV=3	PF02244//PF00246	Carboxypeptidase activation peptide//Zinc carboxypeptidase	GO:0006508	proteolysis	GO:0004181//GO:0004180//GO:0008270	metallocarboxypeptidase activity//carboxypeptidase activity//zinc ion binding	--	--	KOG2650	Zinc carboxypeptidase
c65863_g2	138.616	18.729	2.8878	4.2984e-05	0.0053956	462	--	--	--	--	--	--	--	--	--	--	--	--	--	--	--	--	--	--	--	--	--	--	--	--
c62257_g1	569.812	996.906	-0.80697	4.3882e-05	0.005502	5584	XP_012550031.1	0	PREDICTED: broad-complex core protein isoforms 1/2/3/4/5 [Bombyx mori]	XM_011560480.1	0	PREDICTED: Plutella xylostella broad-complex core protein isoforms 1/2/3/4/5 (LOC105389383), transcript variant X1, mRNA	K10450	KLHL12, C3IP1	kelch-like protein 12	http://www.genome.jp/dbget-bin/www_bget?ko:K10450	Q7KRI2	301	3.26277e-29	Longitudinals lacking protein-like OS=Drosophila melanogaster GN=lolal PE=1 SV=1	PF13465//PF08115//PF02144//PF02892//PF01667//PF00001//PF13912//PF04218//PF00096//PF00651	Zinc-finger double domain//SFI toxin family//Repair protein Rad1/Rec1/Rad17//BED zinc finger//Ribosomal protein S27//7 transmembrane receptor (rhodopsin family)//C2H2-type zinc finger//CENP-B N-terminal DNA-binding domain//Zinc finger, C2H2 type//BTB/POZ domain	GO:0009405//GO:0006281//GO:0006412//GO:0007186//GO:0042254	pathogenesis//DNA repair//translation//G-protein coupled receptor signaling pathway//ribosome biogenesis	GO:0003677//GO:0046872//GO:0003735//GO:0005515//GO:0004930	DNA binding//metal ion binding//structural constituent of ribosome//protein binding//G-protein coupled receptor activity	GO:0005622//GO:0005576//GO:0005634//GO:0016021//GO:0005840	intracellular//extracellular region//nucleus//integral component of membrane//ribosome	KOG1721	FOG: Zn-finger
c50240_g1	269.023	111.805	1.2667	4.3976e-05	0.0055073	1141	NP_001106228.1	1.51422e-80	aquaporin [Bombyx mori]>gi|110171871|dbj|BAE97427.1| aquaporin AQP-Bom2 [Bombyx mori]	--	--	--	K09866	AQP4	aquaporin-4	http://www.genome.jp/dbget-bin/www_bget?ko:K09866	Q06019	341	1.86249e-35	Lens fiber major intrinsic protein OS=Lithobates pipiens PE=1 SV=1	PF00230	Major intrinsic protein	GO:0006810	transport	GO:0005215	transporter activity	GO:0016020	membrane	KOG0223	Aquaporin (major intrinsic protein family)
c43742_g1	124200	75007.7	0.72756	4.4358e-05	0.0055488	600	--	--	--	--	--	--	--	--	--	--	--	--	--	--	PF06140	Interferon-induced 6-16 family	--	--	--	--	GO:0016021	integral component of membrane	--	--
c69388_g1	0	129.745	#NAME?	4.4775e-05	0.0055945	473	ADG37657.1	2.70085e-60	cyclophilin A [Hyriopsis schlegelii]	--	--	--	K03767	PPIA	peptidyl-prolyl cis-trans isomerase A (cyclophilin A)	http://www.genome.jp/dbget-bin/www_bget?ko:K03767	Q8W171	481	6.69342e-60	Peptidyl-prolyl cis-trans isomerase 1 OS=Glycine max GN=Cyp1 PE=2 SV=1	PF00160	Cyclophilin type peptidyl-prolyl cis-trans isomerase/CLD	GO:0006457//GO:0000413	protein folding//protein peptidyl-prolyl isomerization	GO:0003755	peptidyl-prolyl cis-trans isomerase activity	--	--	KOG0865	Cyclophilin type peptidyl-prolyl cis-trans isomerase
c59474_g2	267.852	66.2387	2.0157	4.4949e-05	0.0056098	564	XP_004928253.1	1.06694e-54	PREDICTED: uncharacterized protein LOC101746574 [Bombyx mori]	--	--	--	--	--	--	--	--	--	--	--	PF02990//PF03188//PF01292//PF00033	Endomembrane protein 70//Eukaryotic cytochrome b561//Prokaryotic cytochrome b561//Cytochrome b/b6/petB	GO:0006118//GO:0022904	obsolete electron transport//respiratory electron transport chain	GO:0009055	electron carrier activity	GO:0016021//GO:0016020	integral component of membrane//membrane	--	--
c60149_g1	4333.4	2154.93	1.0079	4.5575e-05	0.0056813	3221	XP_004926553.1	2.10533e-151	PREDICTED: retinoid-inducible serine carboxypeptidase-like [Bombyx mori]	--	--	--	--	--	--	--	Q920A6	401	8.45292e-40	Retinoid-inducible serine carboxypeptidase OS=Rattus norvegicus GN=Scpep1 PE=2 SV=1	PF00450//PF02468	Serine carboxypeptidase//Photosystem II reaction centre N protein (psbN)	GO:0006508//GO:0015979	proteolysis//photosynthesis	GO:0004185	serine-type carboxypeptidase activity	GO:0016020//GO:0009523//GO:0009539	membrane//photosystem II//photosystem II reaction center	KOG1283	Serine carboxypeptidases
c60103_g1	677.534	380.782	0.83133	4.5905e-05	0.0057159	1529	XP_004928681.1	4.19401e-151	PREDICTED: uncharacterized protein LOC101736188 [Bombyx mori]	--	--	--	--	--	--	--	Q8WNR0	130	2.1927e-07	High affinity copper uptake protein 1 OS=Sus scrofa GN=SLC31A1 PE=2 SV=1	PF04145//PF03362	Ctr copper transporter family//Herpesvirus UL47 protein	GO:0006355//GO:0006825//GO:0035434	regulation of transcription, DNA-templated//copper ion transport//copper ion transmembrane transport	GO:0005375	copper ion transmembrane transporter activity	GO:0016021	integral component of membrane	KOG3386	Copper transporter
c51394_g1	135.72	267.23	-0.97745	4.6139e-05	0.0057383	1332	--	--	--	--	--	--	--	--	--	--	--	--	--	--	--	--	--	--	--	--	--	--	--	--
c53969_g1	0	17.1942	#NAME?	4.6281e-05	0.0057494	1178	--	--	--	--	--	--	--	--	--	--	--	--	--	--	PF00953	Glycosyl transferase family 4	GO:0006629//GO:0009252	lipid metabolic process//peptidoglycan biosynthetic process	GO:0008963	phospho-N-acetylmuramoyl-pentapeptide-transferase activity	GO:0016021	integral component of membrane	--	--
c66021_g1	214.139	400.889	-0.90466	4.853e-05	0.0060219	1981	EZA52487.1	1.22367e-14	ATP-dependent DNA helicase PIF1, partial [Cerapachys biroi]	GQ332573.1	3.11861e-06	Heliothis subflexa clone 89F08 ABC transporter family C protein ABCC3 (ABCC3) gene, partial cds; ABC transporter family C protein ABCC2 (ABCC2) and SMC domain protein (nachbar) genes, complete cds; and ABC transporter family C protein ABCC1 (ABCC1) gene, partial cds	--	--	--	--	--	--	--	--	--	--	--	--	--	--	--	--	--	--
c44906_g1	0	12.886	#NAME?	4.8608e-05	0.0060247	578	--	--	--	--	--	--	--	--	--	--	--	--	--	--	--	--	--	--	--	--	--	--	--	--
c62862_g1	78.2358	10124.7	-7.0158	4.8909e-05	0.006055	1995	EHJ63535.1	3.23397e-106	vitellin-degrading protease precursor [Danaus plexippus]	--	--	--	K08665	HPN	hepsin	http://www.genome.jp/dbget-bin/www_bget?ko:K08665	Q07943	922	7.9895e-118	Vitellin-degrading protease OS=Bombyx mori PE=1 SV=1	PF00089//PF16588	Trypsin//C2H2 zinc-finger	GO:0006508	proteolysis	GO:0004252//GO:0008270//GO:0003676	serine-type endopeptidase activity//zinc ion binding//nucleic acid binding	--	--	KOG3627	Trypsin
c56597_g1	1.17628	286.73	-7.9293	4.9272e-05	0.006093	1197	--	--	--	DQ445481.1	0	Nosema bombycis contig 1, partial genomic sequence	--	--	--	--	--	--	--	--	PF04513//PF11427	Baculovirus polyhedron envelope protein, PEP, C terminus//Tc3 transposase	--	--	GO:0003677//GO:0005198	DNA binding//structural molecule activity	GO:0019028//GO:0019031	viral capsid//viral envelope	--	--
c59601_g1	237.953	453.438	-0.93023	4.9351e-05	0.0060958	4802	--	--	--	XM_012694577.1	2.07836e-21	PREDICTED: Bombyx mori broad-complex core protein isoforms 1/2/3/4/5 (LOC105842315), mRNA	--	--	--	--	--	--	--	--	PF02780	Transketolase, C-terminal domain	GO:0008152	metabolic process	GO:0003824	catalytic activity	--	--	--	--
c26642_g1	0	12.8327	#NAME?	4.9808e-05	0.0061452	1186	--	--	--	--	--	--	--	--	--	--	--	--	--	--	PF05373	L-proline 3-hydroxylase, C-terminal	GO:0055114	oxidation-reduction process	GO:0016706	oxidoreductase activity, acting on paired donors, with incorporation or reduction of molecular oxygen, 2-oxoglutarate as one donor, and incorporation of one atom each of oxygen into both donors	--	--	--	--
c50962_g1	0	64.025	#NAME?	5.0126e-05	0.0061774	1039	XP_002434644.1	1.05779e-69	glycerol-3-phosphate dehydrogenase, putative [Ixodes scapularis]>gi|215497974|gb|EEC07468.1| glycerol-3-phosphate dehydrogenase, putative [Ixodes scapularis]	--	--	--	K00006	GPD1	glycerol-3-phosphate dehydrogenase (NAD+)	http://www.genome.jp/dbget-bin/www_bget?ko:K00006	Q5EA88	563	3.53049e-67	Glycerol-3-phosphate dehydrogenase [NAD(+)], cytoplasmic OS=Bos taurus GN=GPD1 PE=2 SV=3	PF02558//PF07479//PF01210	Ketopantoate reductase PanE/ApbA//NAD-dependent glycerol-3-phosphate dehydrogenase C-terminus//NAD-dependent glycerol-3-phosphate dehydrogenase N-terminus	GO:0055114//GO:0006072//GO:0046168//GO:0046486//GO:0008152//GO:0005975//GO:0015940	oxidation-reduction process//glycerol-3-phosphate metabolic process//glycerol-3-phosphate catabolic process//glycerolipid metabolic process//metabolic process//carbohydrate metabolic process//pantothenate biosynthetic process	GO:0051287//GO:0008677//GO:0004367//GO:0005488//GO:0016616//GO:0016491	NAD binding//2-dehydropantoate 2-reductase activity//glycerol-3-phosphate dehydrogenase [NAD+] activity//binding//oxidoreductase activity, acting on the CH-OH group of donors, NAD or NADP as acceptor//oxidoreductase activity	GO:0009331	glycerol-3-phosphate dehydrogenase complex	KOG2711	Glycerol-3-phosphate dehydrogenase/dihydroxyacetone 3-phosphate reductase
c61014_g1	71.9829	158.018	-1.1344	5.026e-05	0.0061869	12236	XP_012549962.1	0	PREDICTED: neural-cadherin isoform X3 [Bombyx mori]	XM_012694508.1	0	PREDICTED: Bombyx mori cadherin-2 (LOC100134924), transcript variant X3, mRNA	--	--	--	--	O15943	12637	0	Neural-cadherin OS=Drosophila melanogaster GN=CadN PE=1 SV=2	PF01049//PF00028//PF00008	Cadherin cytoplasmic region//Cadherin domain//EGF-like domain	GO:0007156	homophilic cell adhesion via plasma membrane adhesion molecules	GO:0005515//GO:0005509	protein binding//calcium ion binding	GO:0016020	membrane	KOG3594	FOG: Cadherin repeats
c56107_g2	2810.22	1655.59	0.76333	5.0787e-05	0.0062447	1992	XP_011551079.1	1.87632e-167	PREDICTED: trimeric intracellular cation channel type B [Plutella xylostella]	XM_011552777.1	0	PREDICTED: Plutella xylostella trimeric intracellular cation channel type B (LOC105382826), mRNA	--	--	--	--	Q7ZVP8	428	7.13296e-46	Trimeric intracellular cation channel type B OS=Danio rerio GN=tmem38b PE=2 SV=1	PF05197	TRIC channel	GO:0015672//GO:0006812	monovalent inorganic cation transport//cation transport	GO:0005261	cation channel activity	GO:0016020	membrane	--	--
c60472_g2	971.551	1652.76	-0.76651	5.1544e-05	0.0063306	1030	--	--	--	--	--	--	--	--	--	--	--	--	--	--	--	--	--	--	--	--	--	--	--	--
c64814_g1	152.731	295.871	-0.95397	5.172e-05	0.0063449	2357	--	--	--	--	--	--	--	--	--	--	Q65474	105	2.3387e-10	Nucleoprotein OS=Bovine ephemeral fever virus (strain BB7721) GN=N PE=3 SV=1	PF00945	Rhabdovirus nucleocapsid protein	--	--	--	--	GO:0019013	viral nucleocapsid	--	--
c49455_g1	7851.21	4693.93	0.74212	5.187e-05	0.0063562	1214	AII16890.1	2.5972e-44	mitochondrial cytochrome c oxidase subunit VIa [Antheraea yamamai]	--	--	--	K02266	COX6A	cytochrome c oxidase subunit 6a	http://www.genome.jp/dbget-bin/www_bget?ko:K02266	P43024	243	2.28468e-23	Cytochrome c oxidase subunit 6A1, mitochondrial OS=Mus musculus GN=Cox6a1 PE=1 SV=2	PF02046	Cytochrome c oxidase subunit VIa	GO:0006123//GO:0015992	mitochondrial electron transport, cytochrome c to oxygen//proton transport	GO:0004129	cytochrome-c oxidase activity	GO:0005743//GO:0005751//GO:0045277	mitochondrial inner membrane//mitochondrial respiratory chain complex IV//respiratory chain complex IV	KOG3469	Cytochrome c oxidase, subunit VIa/COX13
c38170_g1	0.402636	31.2408	-6.2778	5.1983e-05	0.0063628	2108	CEO95484.1	5.88984e-43	hypothetical protein PBRA_004210 [Plasmodiophora brassicae]	--	--	--	--	--	--	--	Q8JHZ8	208	1.37584e-15	Paladin OS=Gallus gallus GN=PALD1 PE=2 SV=2	PF00782	Dual specificity phosphatase, catalytic domain	GO:0006470	protein dephosphorylation	GO:0008138	protein tyrosine/serine/threonine phosphatase activity	--	--	--	--
c66166_g5	350.893	625.36	-0.83365	5.2072e-05	0.0063665	7889	EHJ64475.1	0	hypothetical protein KGM_03058 [Danaus plexippus]	XM_011147266.1	3.39891e-26	PREDICTED: Harpegnathos saltator multiple epidermal growth factor-like domains protein 8 (LOC105186801), mRNA	--	--	--	--	P60882	2603	0	Multiple epidermal growth factor-like domains protein 8 OS=Mus musculus GN=Megf8 PE=2 SV=2	PF01437//PF02863//PF07646//PF03850//PF07645//PF01344	Plexin repeat//Arginine repressor, C-terminal domain//Kelch motif//Transcription factor Tfb4//Calcium-binding EGF domain//Kelch motif	GO:0006289//GO:0006355//GO:0051259	nucleotide-excision repair//regulation of transcription, DNA-templated//protein oligomerization	GO:0005509//GO:0005515//GO:0034618	calcium ion binding//protein binding//arginine binding	GO:0016020//GO:0000439	membrane//core TFIIH complex	KOG1388	Attractin and platelet-activating factor acetylhydrolase
c14720_g1	0.402636	350.1	-9.7641	5.2345e-05	0.0063926	2004	XP_003382777.1	1.87795e-131	PREDICTED: 60S ribosomal protein L3-like [Amphimedon queenslandica]	FJ593482.1	0	Nosema bombycis 60S ribosomal protein L3 gene, complete cds >gnl|BL_ORD_ID|8957103 Nosema bombycis clone NBO_11g0008 60S ribosomal protein L3 mRNA, complete cds	K02925	RP-L3e, RPL3	large subunit ribosomal protein L3e	http://www.genome.jp/dbget-bin/www_bget?ko:K02925	Q8SQI3	1378	0	60S ribosomal protein L3 OS=Encephalitozoon cuniculi (strain GB-M1) GN=RPL3-1 PE=1 SV=1	PF00297//PF08534//PF00578	Ribosomal protein L3//Redoxin//AhpC/TSA family	GO:0055114//GO:0042254//GO:0006412	oxidation-reduction process//ribosome biogenesis//translation	GO:0003735//GO:0016209//GO:0016491	structural constituent of ribosome//antioxidant activity//oxidoreductase activity	GO:0005840//GO:0005622	ribosome//intracellular	KOG0746	60S ribosomal protein L3 and related proteins
c65111_g1	203.27	378.896	-0.89841	5.28e-05	0.0064409	4654	XP_004922809.1	7.6261e-77	PREDICTED: uncharacterized protein LOC101744637 [Bombyx mori]	--	--	--	--	--	--	--	--	--	--	--	PF07646//PF04584//PF09446//PF05404	Kelch motif//Poxvirus A28 family//VMA21-like domain//Translocon-associated protein, delta subunit precursor (TRAP-delta)	GO:0016032//GO:0070072	viral process//vacuolar proton-transporting V-type ATPase complex assembly	GO:0005515	protein binding	GO:0005783//GO:0019031//GO:0016021	endoplasmic reticulum//viral envelope//integral component of membrane	--	--
c65851_g1	8040.61	13287.8	-0.72472	5.2914e-05	0.0064475	14322	EHJ66890.1	0	hypothetical protein KGM_21712 [Danaus plexippus]	KM244033.1	0	Spodoptera litura cadherin-like protein mRNA, partial cds	K16506	FAT1_2_3	protocadherin Fat 1/2/3	http://www.genome.jp/dbget-bin/www_bget?ko:K16506	Q9VW71	7654	0	Fat-like cadherin-related tumor suppressor homolog OS=Drosophila melanogaster GN=kug PE=2 SV=3	PF00008//PF00906//PF07645//PF00028//PF05198	EGF-like domain//Hepatitis core antigen//Calcium-binding EGF domain//Cadherin domain//Translation initiation factor IF-3, N-terminal domain	GO:0007156//GO:0009405//GO:0006446//GO:0006413	homophilic cell adhesion via plasma membrane adhesion molecules//pathogenesis//regulation of translational initiation//translational initiation	GO:0005509//GO:0003743//GO:0005515//GO:0005198	calcium ion binding//translation initiation factor activity//protein binding//structural molecule activity	GO:0005840//GO:0016020	ribosome//membrane	KOG1219	Uncharacterized conserved protein, contains laminin, cadherin and EGF domains
c51346_g1	1.20791	536.967	-8.7962	5.3189e-05	0.0064697	547	XP_001305421.1	1.58543e-25	hypothetical protein [Trichomonas vaginalis G3]>gi|123470730|ref|XP_001318569.1| hypothetical protein [Trichomonas vaginalis G3]>gi|123490082|ref|XP_001325530.1| hypothetical protein [Trichomonas vaginalis G3]>gi|123490772|ref|XP_001325685.1| hypothetical protein [Trichomonas vaginalis G3]>gi|121886938|gb|EAX92491.1| hypothetical protein TVAG_435430 [Trichomonas vaginalis G3]>gi|121901331|gb|EAY0…	HQ291357.1	0	Nosema bombycis clone NBO_10g0072 40S ribosomal protein S8-B mRNA, complete cds	K02995	RP-S8e, RPS8	small subunit ribosomal protein S8e	http://www.genome.jp/dbget-bin/www_bget?ko:K02995	Q9P7B2	284	9.02825e-30	40S ribosomal protein S8-B OS=Schizosaccharomyces pombe (strain 972 / ATCC 24843) GN=rps802 PE=1 SV=1	--	--	--	--	--	--	--	--	KOG3283	40S ribosomal protein S8
c63433_g3	92.6027	36.012	1.3626	5.3215e-05	0.0064697	1856	--	--	--	--	--	--	--	--	--	--	--	--	--	--	--	--	--	--	--	--	--	--	--	--
c23450_g1	0	94.8906	#NAME?	5.4318e-05	0.0065964	1622	--	--	--	--	--	--	--	--	--	--	--	--	--	--	--	--	--	--	--	--	--	--	--	--
c62471_g1	60.9764	14.0157	2.1212	5.461e-05	0.0066217	1853	--	--	--	EU276427.1	1.31769e-24	Chilo suppressalis microsatellite Cs451 sequence	--	--	--	--	--	--	--	--	--	--	--	--	--	--	--	--	--	--
c63174_g4	164.516	75.9878	1.1144	5.4649e-05	0.0066217	1388	--	--	--	--	--	--	--	--	--	--	--	--	--	--	--	--	--	--	--	--	--	--	--	--
c64855_g2	115.408	47.7098	1.2744	5.4746e-05	0.0066261	1814	--	--	--	--	--	--	--	--	--	--	--	--	--	--	--	--	--	--	--	--	--	--	--	--
c59375_g1	181.487	341.151	-0.91055	5.4887e-05	0.0066357	1504	--	--	--	--	--	--	--	--	--	--	--	--	--	--	--	--	--	--	--	--	--	--	--	--
c64048_g4	375.671	34.0133	3.4653	5.5213e-05	0.0066677	4486	AEM44817.1	2.48471e-134	unknown [Pectinophora gossypiella]	--	--	--	--	--	--	--	P21328	325	6.17549e-29	RNA-directed DNA polymerase from mobile element jockey OS=Drosophila melanogaster GN=pol PE=1 SV=1	PF00130//PF02891//PF00628//PF16866//PF02183//PF06005//PF07544//PF07649//PF13639	Phorbol esters/diacylglycerol binding domain (C1 domain)//MIZ/SP-RING zinc finger//PHD-finger//PHD-finger//Homeobox associated leucine zipper//Protein of unknown function (DUF904)//RNA polymerase II transcription mediator complex subunit 9//C1-like domain//Ring finger domain	GO:0006355//GO:0043093//GO:0055114//GO:0000917//GO:0006357//GO:0035556	regulation of transcription, DNA-templated//FtsZ-dependent cytokinesis//oxidation-reduction process//barrier septum assembly//regulation of transcription from RNA polymerase II promoter//intracellular signal transduction	GO:0003700//GO:0001104//GO:0008270//GO:0005515//GO:0043565//GO:0047134	transcription factor activity, sequence-specific DNA binding//RNA polymerase II transcription cofactor activity//zinc ion binding//protein binding//sequence-specific DNA binding//protein-disulfide reductase activity	GO:0016592//GO:0005737//GO:0005667	mediator complex//cytoplasm//transcription factor complex	KOG1075	FOG: Reverse transcriptase
c54978_g2	43.3463	4.60679	3.2341	5.5671e-05	0.0067155	1846	AFV15800.1	9.19115e-44	peptidoglycan-recognition protein-S [Galleria mellonella]	--	--	--	K01446	E3.5.1.28	N-acetylmuramoyl-L-alanine amidase	http://www.genome.jp/dbget-bin/www_bget?ko:K01446	Q8INK6	297	9.86671e-29	Peptidoglycan-recognition protein LB OS=Drosophila melanogaster GN=PGRP-LB PE=1 SV=1	PF01510	N-acetylmuramoyl-L-alanine amidase	GO:0006807//GO:0009253//GO:0009252	nitrogen compound metabolic process//peptidoglycan catabolic process//peptidoglycan biosynthetic process	GO:0008745	N-acetylmuramoyl-L-alanine amidase activity	--	--	--	--
c64003_g1	49.6902	14.1965	1.8074	5.6042e-05	0.0067526	868	--	--	--	--	--	--	--	--	--	--	--	--	--	--	--	--	--	--	--	--	--	--	--	--
c61840_g8	13.1461	48.8536	-1.8938	5.6299e-05	0.0067761	1421	EHJ68240.1	3.30615e-16	hypothetical protein KGM_01202 [Danaus plexippus]	--	--	--	--	--	--	--	--	--	--	--	--	--	--	--	--	--	--	--	--	--
c12846_g1	0	209.881	#NAME?	5.7178e-05	0.0068694	446	--	--	--	--	--	--	--	--	--	--	--	--	--	--	PF07757	Predicted AdoMet-dependent methyltransferase	--	--	GO:0008168	methyltransferase activity	--	--	--	--
c49311_g1	0.411393	14.9558	-5.184	5.7201e-05	0.0068694	840	--	--	--	--	--	--	--	--	--	--	--	--	--	--	--	--	--	--	--	--	--	--	--	--
c63559_g1	214.265	514.819	-1.2647	5.7773e-05	0.0069304	4042	XP_012547984.1	0	PREDICTED: uncharacterized protein LOC101744060 [Bombyx mori]>gi|827537651|ref|XP_012547988.1| PREDICTED: uncharacterized protein LOC101744060 [Bombyx mori]	--	--	--	--	--	--	--	--	--	--	--	--	--	--	--	--	--	--	--	--	--
c55872_g1	2860.79	1672.59	0.77433	5.8098e-05	0.0069617	1255	--	--	--	AP009025.1	6.98236e-11	Bombyx mori genomic DNA, chromosome 10, BAC clone:515H16, complete sequence	--	--	--	--	--	--	--	--	--	--	--	--	--	--	--	--	--	--
c58760_g2	1733.61	927.496	0.90237	5.9077e-05	0.0070711	3576	AEK20828.1	2.20909e-33	caspase-4 [Lymantria dispar]	--	--	--	--	--	--	--	P89116	132	1.14102e-06	Caspase-1 OS=Spodoptera frugiperda PE=1 SV=1	PF00656	Caspase domain	GO:0006508	proteolysis	GO:0004197	cysteine-type endopeptidase activity	--	--	--	--
c61759_g2	1.23418	18.2375	-3.8853	5.9919e-05	0.0071639	712	AGK25051.1	4.41877e-42	transposase [Chilo suppressalis]	XM_012689338.1	0	PREDICTED: Bombyx mori piggyBac transposable element-derived protein 3-like (LOC105841446), mRNA	--	--	--	--	Q6P3X8	150	4.82366e-10	PiggyBac transposable element-derived protein 2 OS=Homo sapiens GN=PGBD2 PE=2 SV=1	--	--	--	--	--	--	--	--	--	--
c48520_g2	6618.48	3961.54	0.74044	6.0014e-05	0.0071675	696	EHJ63366.1	6.27013e-57	mitochondrial ATP synthase coupling factor 6 [Danaus plexippus]	XM_011551729.1	1.01713e-36	PREDICTED: Plutella xylostella ATP synthase-coupling factor 6, mitochondrial-like (LOC105381918), transcript variant X1, mRNA	K02131	ATPeF0F6, ATP5J	F-type H+-transporting ATPase subunit 6	http://www.genome.jp/dbget-bin/www_bget?ko:K02131	Q24407	301	1.01225e-32	ATP synthase-coupling factor 6, mitochondrial OS=Drosophila melanogaster GN=ATPsyn-Cf6 PE=3 SV=1	PF05511	Mitochondrial ATP synthase coupling factor 6	GO:0015992//GO:0015986	proton transport//ATP synthesis coupled proton transport	GO:0015078	hydrogen ion transmembrane transporter activity	GO:0000276	mitochondrial proton-transporting ATP synthase complex, coupling factor F(o)	--	--
c58096_g1	174.756	336.07	-0.94342	6.1048e-05	0.0072829	868	--	--	--	--	--	--	--	--	--	--	--	--	--	--	--	--	--	--	--	--	--	--	--	--
c36568_g1	0.822786	80.3586	-6.6098	6.1131e-05	0.0072848	2361	XP_001743929.1	0	hypothetical protein [Monosiga brevicollis MX1]>gi|163777891|gb|EDQ91507.1| predicted protein [Monosiga brevicollis MX1]	LK023313.1	1.01464e-21	Absidia idahoensis var. thermophila genome assembly Lramosa_hybrid_454_Illumina, scaffold SCAF1	K02540	MCM2	DNA replication licensing factor MCM2	http://www.genome.jp/dbget-bin/www_bget?ko:K02540	B8BKI8	1688	0	DNA replication licensing factor MCM2 OS=Oryza sativa subsp. indica GN=OsI_36121 PE=3 SV=1	PF00493//PF07726//PF01409//PF00158//PF07728	MCM2/3/5 family//ATPase family associated with various cellular activities (AAA)//tRNA synthetases class II core domain (F)//Sigma-54 interaction domain//AAA domain (dynein-related subfamily)	GO:0006355//GO:0006418//GO:0006260//GO:0043039	regulation of transcription, DNA-templated//tRNA aminoacylation for protein translation//DNA replication//tRNA aminoacylation	GO:0000049//GO:0016887//GO:0008134//GO:0097159//GO:0005524//GO:1901363//GO:0004812//GO:0003677	tRNA binding//ATPase activity//transcription factor binding//organic cyclic compound binding//ATP binding//heterocyclic compound binding//aminoacyl-tRNA ligase activity//DNA binding	GO:0005737//GO:0005667	cytoplasm//transcription factor complex	KOG0477	DNA replication licensing factor, MCM2 component
c49583_g1	0	120.273	#NAME?	6.128e-05	0.0072865	2571	--	--	--	--	--	--	--	--	--	--	--	--	--	--	PF13631//PF06657//PF03796	Cytochrome b(N-terminal)/b6/petB//Centrosome microtubule-binding domain of Cep57//DnaB-like helicase C terminal domain	GO:0006260//GO:0006118	DNA replication//obsolete electron transport	GO:0009055//GO:0005524//GO:0016491//GO:0003678//GO:0008017	electron carrier activity//ATP binding//oxidoreductase activity//DNA helicase activity//microtubule binding	GO:0016020//GO:0005657//GO:0045298	membrane//replication fork//tubulin complex	--	--
c58854_g1	88.7734	34.1856	1.3767	6.1242e-05	0.0072865	1590	--	--	--	--	--	--	--	--	--	--	--	--	--	--	PF02177	Amyloid A4 N-terminal heparin-binding	--	--	GO:0008201	heparin binding	--	--	--	--
c64439_g3	1390.43	809.154	0.78104	6.1408e-05	0.0072936	969	XP_012553096.1	9.57163e-37	PREDICTED: LOW QUALITY PROTEIN: uncharacterized protein LOC101745803 [Bombyx mori]	--	--	--	--	--	--	--	P42788	232	1.07859e-20	Zinc carboxypeptidase (Fragment) OS=Simulium vittatum PE=2 SV=1	PF00246	Zinc carboxypeptidase	GO:0006508	proteolysis	GO:0008270//GO:0004181	zinc ion binding//metallocarboxypeptidase activity	--	--	KOG2650	Zinc carboxypeptidase
c56479_g1	20.7364	130.422	-2.6529	6.1768e-05	0.0073283	2527	XP_012545028.1	0	PREDICTED: opsin, ultraviolet-sensitive [Bombyx mori]	--	--	--	K04255	OPN4, Rh2_7	r-opsin	http://www.genome.jp/dbget-bin/www_bget?ko:K04255	P28680	581	4.07353e-65	Opsin Rh3 OS=Drosophila pseudoobscura pseudoobscura GN=Rh3 PE=1 SV=3	PF00001//PF01914//PF05296	7 transmembrane receptor (rhodopsin family)//MarC family integral membrane protein//Taste receptor protein (TAS2R)	GO:0050909//GO:0007186	sensory perception of taste//G-protein coupled receptor signaling pathway	GO:0004930	G-protein coupled receptor activity	GO:0016021	integral component of membrane	KOG3656	FOG: 7 transmembrane receptor
c50105_g1	0.411393	16.5602	-5.3311	6.1862e-05	0.0073315	588	--	--	--	--	--	--	--	--	--	--	--	--	--	--	--	--	--	--	--	--	--	--	--	--
c60653_g1	926.206	1579.52	-0.77008	6.3061e-05	0.0074654	6189	XP_004929503.1	1.00823e-95	PREDICTED: protein numb isoform X1 [Bombyx mori]	XM_012693218.1	8.9914e-71	PREDICTED: Bombyx mori protein numb (LOC101745094), transcript variant X3, mRNA	K06057	NUMBL	numb	http://www.genome.jp/dbget-bin/www_bget?ko:K06057	P16554	622	6.19703e-67	Protein numb OS=Drosophila melanogaster GN=numb PE=1 SV=2	PF14719//PF00640//PF05479//PF08416	Phosphotyrosine interaction domain (PTB/PID)//Phosphotyrosine interaction domain (PTB/PID)//Photosystem I reaction centre subunit N (PSAN or PSI-N)//Phosphotyrosine-binding domain	GO:0015979	photosynthesis	GO:0005516//GO:0005515	calmodulin binding//protein binding	GO:0042651//GO:0009522	thylakoid membrane//photosystem I	KOG3537	Adaptor protein NUMB
c41242_g1	0.822786	17.9141	-4.4444	6.3656e-05	0.0075276	1958	EHJ68093.1	9.55111e-12	Gag protein [Danaus plexippus]	--	--	--	--	--	--	--	--	--	--	--	PF04632//PF07989//PF06005	Fusaric acid resistance protein family//Centrosomin N-terminal motif 1//Protein of unknown function (DUF904)	GO:0043093//GO:0006810//GO:0000917	FtsZ-dependent cytokinesis//transport//barrier septum assembly	--	--	GO:0005886//GO:0005737//GO:0005815	plasma membrane//cytoplasm//microtubule organizing center	--	--
c49397_g1	47911	29142.5	0.71723	6.4217e-05	0.0075856	1443	--	--	--	--	--	--	--	--	--	--	--	--	--	--	--	--	--	--	--	--	--	--	--	--
c53273_g1	10894.2	5637.53	0.95042	6.4672e-05	0.0076228	674	--	--	--	--	--	--	--	--	--	--	--	--	--	--	--	--	--	--	--	--	--	--	--	--
c64307_g1	1937.99	1150.42	0.75241	6.4663e-05	0.0076228	3496	XP_004926923.1	2.23387e-166	PREDICTED: chitinase-3-like protein 1 [Bombyx mori]	--	--	--	K01183	E3.2.1.14	chitinase	http://www.genome.jp/dbget-bin/www_bget?ko:K01183	Q13231	632	2.22185e-70	Chitotriosidase-1 OS=Homo sapiens GN=CHIT1 PE=1 SV=1	PF06368//PF11789//PF00704	Methylaspartate mutase E chain (MutE)//Zinc-finger of the MIZ type in Nse subunit//Glycosyl hydrolases family 18	GO:0019670//GO:0005975	anaerobic glutamate catabolic process//carbohydrate metabolic process	GO:0008270//GO:0050097//GO:0004553	zinc ion binding//methylaspartate mutase activity//hydrolase activity, hydrolyzing O-glycosyl compounds	--	--	KOG2806	Chitinase
c47627_g1	5413.2	3257.66	0.73265	6.4847e-05	0.0076351	1553	--	--	--	--	--	--	--	--	--	--	--	--	--	--	--	--	--	--	--	--	--	--	--	--
c65528_g1	116.982	231.707	-0.98601	6.51e-05	0.0076566	6443	XP_012545062.1	0	PREDICTED: uncharacterized protein LOC101741191 isoform X1 [Bombyx mori]	XM_011554464.1	3.07005e-135	PREDICTED: Plutella xylostella uncharacterized LOC105384260 (LOC105384260), mRNA	--	--	--	--	Q8BLY1	138	8.95863e-07	SPARC-related modular calcium-binding protein 1 OS=Mus musculus GN=Smoc1 PE=2 SV=2	PF00095//PF01294//PF00014//PF02822	WAP-type (Whey Acidic Protein) 'four-disulfide core'//Ribosomal protein L13e//Kunitz/Bovine pancreatic trypsin inhibitor domain//Antistasin family	GO:0042254//GO:0006412	ribosome biogenesis//translation	GO:0004867//GO:0003735//GO:0030414	serine-type endopeptidase inhibitor activity//structural constituent of ribosome//peptidase inhibitor activity	GO:0005840//GO:0005622//GO:0005576	ribosome//intracellular//extracellular region	KOG1217	Fibrillins and related proteins containing Ca2+-binding EGF-like domains
c60126_g2	1.62806	116.961	-6.1667	6.5216e-05	0.0076619	3635	BAM17731.1	0	similar to CG32972 [Papilio xuthus]	AK402333.1	2.78678e-158	Papilio polytes mRNA for simila to CG32972, complete cds, sequence id: Pp-0089	--	--	--	--	P82198	191	2.88591e-13	Transforming growth factor-beta-induced protein ig-h3 OS=Mus musculus GN=Tgfbi PE=2 SV=1	--	--	--	--	--	--	--	--	--	--
c57672_g1	87.9314	32.1547	1.4513	6.5349e-05	0.0076691	3239	XP_011556051.1	1.44921e-81	PREDICTED: RNA-directed DNA polymerase from mobile element jockey-like [Plutella xylostella]	--	--	--	K19511	PXDN, VPO1	peroxidase	http://www.genome.jp/dbget-bin/www_bget?ko:K19511	Q95SX7	184	2.08545e-12	Probable RNA-directed DNA polymerase from transposon BS OS=Drosophila melanogaster GN=RTase PE=2 SV=1	PF01496//PF10473//PF04871//PF05478//PF13851//PF07851//PF01105//PF06156//PF04977//PF06160//PF04111//PF02601//PF16740//PF07989//PF06008//PF16331//PF04136	V-type ATPase 116kDa subunit family//Leucine-rich repeats of kinetochore protein Cenp-F/LEK1//Uso1 / p115 like vesicle tethering protein, C terminal region//Prominin//Growth-arrest specific micro-tubule binding//TMPIT-like protein//emp24/gp25L/p24 family/GOLD//Protein of unknown function (DUF972)//Septum formation initiator//Septation ring formation regulator, EzrA//Autophagy protein Apg6//Exonuc…	GO:0070206//GO:0007059//GO:0000921//GO:0015992//GO:0031110//GO:0007067//GO:0048870//GO:0015031//GO:0006914//GO:0006308//GO:0030155//GO:0030334//GO:0015991//GO:0006886//GO:0007049//GO:0006810//GO:0045995//GO:0051301//GO:0006260//GO:0007165//GO:0000090	protein trimerization//chromosome segregation//septin ring assembly//proton transport//regulation of microtubule polymerization or depolymerization//mitotic nuclear division//cell motility//protein transport//autophagy//DNA catabolic process//regulation of cell adhesion//regulation of cell migration//ATP hydrolysis coupled proton transport//intracellular protein transport//cell cycle//transport//…	GO:0045502//GO:0042803//GO:0008855//GO:0008565//GO:0008017//GO:0005102//GO:0015078//GO:0008134	dynein binding//protein homodimerization activity//exodeoxyribonuclease VII activity//protein transporter activity//microtubule binding//receptor binding//hydrogen ion transmembrane transporter activity//transcription factor binding	GO:0005876//GO:0016021//GO:0005801//GO:0016020//GO:0033179//GO:0000940//GO:0005737//GO:0005667//GO:0005815//GO:0031514//GO:0030286//GO:0005940//GO:0045298//GO:0009318	spindle microtubule//integral component of membrane//cis-Golgi network//membrane//proton-transporting V-type ATPase, V0 domain//condensed chromosome outer kinetochore//cytoplasm//transcription factor complex//microtubule organizing center//motile cilium//dynein complex//septin ring//tubulin complex//exodeoxyribonuclease VII complex	KOG1075	FOG: Reverse transcriptase
[truncated: 711 more rows]
