# Supplementary material for: Comparative transcriptome analysis reveals host-associated differentiation in Chilo suppressalis (Lepidoptera: Crambidae)
Source: Sci Rep. 2017 Oct 23;7:13778. doi: 10.1038/s41598-017-14137-x (PMC5653757; doi:10.1038/s41598-017-14137-x)
Supplement: Supplementary file 6 — Table S5 [file 41598_2017_14137_MOESM6_ESM.xls]

## Sheet: Sheet1
GO_accession	Description	Term_type	Over_represented_pValue	Corrected_pValue	DEG_item	DEG_list	Bg_item	Bg_list	Gene_names
GO:0008236	serine-type peptidase activity	molecular_function	2.4525e-17	6.7979e-14	62	930	427	24385	c63544_g2,c60659_g1,c63191_g1,c56861_g1,c51422_g1,c57309_g2,c65262_g2,c39701_g1,c52174_g1,c64273_g1,c59174_g2,c60149_g1,c53116_g1,c64373_g1,c64268_g1,c64947_g1,c52105_g1,c60753_g1,c60195_g1,c51269_g1,c62117_g1,c51865_g1,c59117_g2,c60772_g1,c62457_g1,c30430_g1,c58036_g4,c57675_g5,c56908_g2,c61207_g1,c62251_g1,c59620_g2,c59079_g1,c38118_g1,c64073_g1,c53235_g1,c63453_g1,c62527_g1,c54072_g1,c56186_g1…
GO:0017171	serine hydrolase activity	molecular_function	2.4525e-17	6.7979e-14	62	930	427	24385	c52174_g1,c64273_g1,c59174_g2,c60149_g1,c64373_g1,c64268_g1,c53116_g1,c56861_g1,c63191_g1,c60659_g1,c63544_g2,c51422_g1,c57309_g2,c39701_g1,c65262_g2,c60772_g1,c62457_g1,c58036_g4,c30430_g1,c56908_g2,c57675_g5,c60753_g1,c52105_g1,c64947_g1,c60195_g1,c62117_g1,c51865_g1,c51269_g1,c59117_g2,c53917_g1,c61615_g3,c56186_g1,c60799_g1,c59258_g1,c43265_g1,c51269_g2,c60198_g2,c61207_g1,c62251_g1,c59620_g2…
GO:0070011	peptidase activity, acting on L-amino acid peptides	molecular_function	2.6069e-17	6.7979e-14	115	930	1174	24385	c58760_g2,c59258_g1,c65484_g1,c60799_g1,c62902_g1,c62527_g1,c54072_g1,c53235_g1,c64073_g1,c59079_g1,c38118_g1,c66164_g1,c57769_g1,c56776_g2,c59531_g1,c56908_g1,c61930_g2,c64332_g1,c64518_g3,c64329_g3,c58247_g1,c56586_g3,c65262_g1,c65134_g1,c58807_g1,c62846_g2,c64951_g3,c66034_g2,c58927_g4,c47093_g1,c64373_g1,c65812_g1,c64268_g1,c59174_g2,c39701_g1,c58983_g1,c57309_g2,c51422_g1,c63191_g1,c63544_g2…
GO:0004252	serine-type endopeptidase activity	molecular_function	7.0321e-17	1.1473e-13	50	930	309	24385	c65552_g1,c56988_g2,c60673_g1,c59242_g1,c59531_g1,c56776_g2,c56908_g1,c66034_g2,c64951_g3,c62862_g1,c62846_g2,c58927_g4,c65262_g1,c56586_g3,c56186_g1,c60799_g1,c53917_g1,c60198_g2,c51269_g2,c59258_g1,c59620_g2,c61207_g1,c62251_g1,c53235_g1,c63453_g1,c62527_g1,c59079_g1,c60772_g1,c57675_g5,c56908_g2,c30430_g1,c58036_g4,c60195_g1,c52105_g1,c64947_g1,c60753_g1,c51865_g1,c51269_g1,c59174_g2,c52174_g1…
GO:0008233	peptidase activity	molecular_function	7.3331e-17	1.1473e-13	121	930	1278	24385	c66164_g1,c38118_g1,c59079_g1,c60234_g4,c53235_g1,c64073_g1,c62527_g1,c54072_g1,c57769_g1,c59258_g1,c58760_g2,c65484_g1,c60013_g1,c62902_g1,c60799_g1,c58807_g1,c65134_g1,c65262_g1,c58247_g1,c56586_g3,c58927_g4,c66034_g2,c64951_g3,c62846_g2,c56908_g1,c59531_g1,c56776_g2,c64518_g3,c64329_g3,c64332_g1,c61930_g2,c51422_g1,c57309_g2,c39701_g1,c58983_g1,c65371_g1,c63219_g1,c60942_g1,c64052_g4,c56495_g1…
GO:0008061	chitin binding	molecular_function	4.2333e-15	5.5196e-12	25	930	84	24385	c53568_g1,c61869_g1,c66049_g1,c65469_g2,c64801_g2,c61634_g1,c51930_g3,c53607_g1,c63445_g1,c29034_g1,c52853_g1,c62972_g1,c57648_g2,c59988_g1,c53184_g2,c56811_g5,c49402_g1,c52466_g1,c37729_g1,c61216_g5,c64887_g1,c56656_g1,c50420_g1,c62634_g3,c57094_g1
GO:0006030	chitin metabolic process	biological_process	2.9542e-14	2.8889e-11	25	930	87	24385	c51930_g3,c61634_g1,c65469_g2,c64801_g2,c53568_g1,c61869_g1,c66049_g1,c62634_g3,c56656_g1,c50420_g1,c57094_g1,c49402_g1,c52466_g1,c64887_g1,c37729_g1,c61216_g5,c56811_g5,c53184_g2,c53607_g1,c52853_g1,c63445_g1,c29034_g1,c57648_g2,c62972_g1,c59988_g1
GO:1901071	glucosamine-containing compound metabolic process	biological_process	2.9542e-14	2.8889e-11	25	930	87	24385	c64887_g1,c52466_g1,c37729_g1,c61216_g5,c49402_g1,c56656_g1,c50420_g1,c62634_g3,c57094_g1,c29034_g1,c63445_g1,c52853_g1,c53607_g1,c59988_g1,c62972_g1,c57648_g2,c56811_g5,c53184_g2,c61634_g1,c51930_g3,c53568_g1,c61869_g1,c66049_g1,c64801_g2,c65469_g2
GO:0006040	amino sugar metabolic process	biological_process	6.6264e-14	5.7598e-11	26	930	98	24385	c51930_g3,c61634_g1,c65469_g2,c64801_g2,c53568_g1,c61869_g1,c66049_g1,c50420_g1,c56656_g1,c57094_g1,c62634_g3,c60270_g1,c49402_g1,c37729_g1,c52466_g1,c64887_g1,c61216_g5,c56811_g5,c53184_g2,c53607_g1,c29034_g1,c63445_g1,c52853_g1,c57648_g2,c62972_g1,c59988_g1
GO:0008152	metabolic process	biological_process	1.9168e-13	1.4995e-10	615	930	12559	24385	c61634_g1,c52174_g1,c56137_g1,c65852_g1,c65642_g1,c61683_g1,c55377_g1,c54038_g2,c65833_g2,c63491_g1,c56861_g1,c61406_g1,c56861_g3,c62279_g2,c90620_g1,c61565_g1,c64174_g1,c59108_g1,c59502_g1,c53675_g1,c65480_g1,c65232_g1,c29034_g1,c51374_g1,c59467_g1,c49376_g1,c63838_g1,c56186_g1,c54978_g1,c37604_g1,c36442_g1,c37729_g1,c48519_g1,c59382_g2,c60220_g5,c62434_g1,c55782_g1,c65531_g1,c36846_g1,c54312_g1…
GO:0006508	proteolysis	biological_process	2.6372e-13	1.8755e-10	109	930	1220	24385	c53235_g1,c64073_g1,c62527_g1,c54072_g1,c30732_g1,c59079_g1,c38118_g1,c60234_g4,c65484_g1,c58760_g2,c59258_g1,c56241_g1,c60013_g1,c62902_g1,c65262_g1,c58247_g1,c56586_g3,c65134_g1,c66034_g2,c64951_g3,c62846_g2,c58927_g4,c59531_g1,c56776_g2,c56908_g1,c65771_g2,c61930_g2,c44149_g2,c64518_g3,c64332_g1,c39701_g1,c58983_g1,c51422_g1,c57309_g2,c63191_g1,c63544_g2,c63219_g1,c65371_g1,c60942_g1,c56495_g1…
GO:0004175	endopeptidase activity	molecular_function	3.9356e-12	2.5657e-09	81	930	856	24385	c63191_g1,c51422_g1,c39701_g1,c59174_g2,c64373_g1,c64268_g1,c65812_g1,c47093_g1,c60195_g1,c60772_g1,c63942_g5,c47928_g1,c50680_g1,c30430_g1,c56908_g2,c57769_g1,c66164_g1,c59079_g1,c62527_g1,c53235_g1,c60799_g1,c59258_g1,c58760_g2,c65484_g1,c58927_g4,c64951_g3,c62846_g2,c66034_g2,c58807_g1,c56586_g3,c65262_g1,c64332_g1,c64518_g3,c56908_g1,c56776_g2,c59531_g1,c56861_g1,c60659_g1,c64103_g2,c65329_g1…
GO:0006022	aminoglycan metabolic process	biological_process	1.5033e-11	9.0462e-09	32	930	178	24385	c61634_g1,c53568_g1,c65469_g2,c60157_g3,c49402_g1,c64887_g1,c56656_g1,c50420_g1,c62634_g3,c63445_g1,c29034_g1,c52853_g1,c57648_g2,c56811_g5,c53184_g2,c52615_g2,c51930_g3,c61869_g1,c54978_g1,c63861_g2,c66049_g1,c64801_g2,c63225_g1,c52466_g1,c61216_g5,c37729_g1,c57094_g1,c53607_g1,c54978_g2,c62972_g1,c53969_g1,c59988_g1
GO:0016787	hydrolase activity	molecular_function	5.4447e-10	3.0424e-07	264	930	4286	24385	c57769_g1,c60016_g4,c60013_g1,c62846_g2,c58807_g1,c58247_g1,c60443_g1,c64332_g1,c52072_g1,c66137_g1,c64758_g1,c65371_g1,c63219_g1,c63191_g1,c57309_g2,c64355_g1,c57149_g1,c63093_g1,c58983_g1,c59853_g1,c47093_g1,c63849_g1,c62117_g1,c63445_g1,c63942_g5,c55698_g2,c64949_g2,c62752_g3,c61207_g1,c52742_g1,c62115_g3,c64801_g2,c53917_g1,c61504_g3,c60198_g2,c51269_g2,c62862_g1,c63370_g1,c53510_g1,c65681_g1…
GO:0003824	catalytic activity	molecular_function	5.5749e-09	2.9075e-06	479	930	9443	24385	c48349_g1,c51320_g1,c60421_g3,c60426_g2,c57675_g5,c66028_g1,c59821_g1,c61777_g1,c63419_g1,c43523_g1,c47262_g1,c56701_g1,c64947_g1,c37933_g1,c69388_g1,c59117_g2,c47103_g1,c51865_g1,c48197_g1,c55465_g1,c65922_g3,c61143_g1,c50391_g1,c56417_g5,c59862_g1,c60902_g1,c64660_g1,c49460_g1,c56436_g1,c58452_g2,c53960_g1,c60073_g1,c54618_g1,c60673_g1,c59396_g1,c57170_g2,c59242_g1,c61467_g3,c58922_g1,c25166_g1…
GO:0016491	oxidoreductase activity	molecular_function	1.3604e-07	6.6514e-05	112	930	1747	24385	c58596_g1,c44109_g1,c55698_g4,c26642_g1,c56164_g2,c59866_g1,c54706_g1,c56692_g7,c63462_g3,c60382_g1,c60191_g2,c65194_g1,c53228_g1,c63991_g2,c64407_g3,c56627_g1,c55149_g1,c65347_g1,c59352_g2,c56061_g1,c64048_g4,c59727_g1,c61661_g5,c64171_g1,c56620_g1,c59969_g2,c49455_g1,c65050_g1,c62752_g3,c54537_g4,c54841_g1,c48091_g1,c48735_g1,c54593_g2,c62670_g3,c51627_g1,c30163_g1,c59535_g1,c57725_g1,c57325_g1…
GO:0055114	oxidation-reduction process	biological_process	1.1121e-06	0.00048335	109	930	1759	24385	c56692_g7,c59474_g2,c54706_g1,c26642_g1,c59866_g1,c55698_g4,c44109_g1,c58596_g1,c65194_g1,c50487_g2,c60191_g2,c60382_g1,c63462_g3,c56061_g1,c59352_g2,c65347_g1,c55149_g1,c56627_g1,c64407_g3,c55535_g1,c64421_g1,c49455_g1,c65050_g1,c59969_g2,c56620_g1,c64171_g1,c59727_g1,c64048_g4,c48091_g1,c53227_g1,c54537_g4,c62752_g3,c57725_g1,c30163_g1,c59535_g1,c62670_g3,c54593_g2,c48735_g1,c64033_g2,c62588_g2…
GO:0071704	organic substance metabolic process	biological_process	2.0414e-06	0.00084052	513	930	10871	24385	c60234_g4,c52879_g1,c62842_g1,c52615_g2,c56627_g1,c59363_g1,c105879_g1,c61573_g1,c62321_g2,c44680_g1,c59866_g1,c56912_g1,c64951_g2,c63208_g1,c38170_g1,c65771_g2,c16858_g1,c44666_g1,c39701_g1,c56495_g1,c64268_g1,c59174_g2,c48438_g1,c57672_g1,c49613_g1,c60195_g1,c61630_g2,c50420_g1,c62609_g1,c60220_g3,c56287_g1,c14376_g1,c52118_g1,c59359_g1,c49717_g1,c56075_g1,c40131_g1,c66033_g1,c53969_g1,c52469_g…
GO:0008745	N-acetylmuramoyl-L-alanine amidase activity	molecular_function	7.2676e-06	0.0028427	6	930	11	24385	c54978_g1,c63861_g2,c54978_g2,c60157_g3,c63225_g1,c52615_g2
GO:0004181	metallocarboxypeptidase activity	molecular_function	1.4524e-05	0.0054107	10	930	40	24385	c64439_g3,c61630_g2,c64271_g1,c60325_g3,c62902_g1,c58983_g1,c63709_g1,c62115_g3,c63849_g1,c63219_g1
GO:0005506	iron ion binding	molecular_function	1.6327e-05	0.005726	27	930	249	24385	c61207_g1,c42467_g1,c55698_g3,c61565_g1,c63941_g3,c59352_g2,c65016_g1,c63802_g2,c65899_g1,c59479_g3,c60902_g1,c55295_g1,c59862_g1,c59969_g2,c65138_g1,c64171_g1,c55698_g4,c59479_g1,c60786_g1,c65194_g1,c60426_g2,c63634_g1,c62776_g1,c65552_g1,c60191_g2,c61777_g1,c63462_g3
GO:0008235	metalloexopeptidase activity	molecular_function	1.6835e-05	0.005726	10	930	42	24385	c63219_g1,c63849_g1,c62115_g3,c58983_g1,c63709_g1,c62902_g1,c60325_g3,c64271_g1,c61630_g2,c64439_g3
GO:0006026	aminoglycan catabolic process	biological_process	2.6914e-05	0.008773	10	930	46	24385	c61216_g5,c64887_g1,c37729_g1,c52615_g2,c60157_g3,c63225_g1,c65469_g2,c63861_g2,c54978_g1,c54978_g2
GO:1901136	carbohydrate derivative catabolic process	biological_process	2.9967e-05	0.0093773	12	930	69	24385	c50962_g1,c52615_g2,c63225_g1,c60157_g3,c61216_g5,c37729_g1,c64887_g1,c63861_g2,c60786_g1,c54978_g1,c54978_g2,c65469_g2
GO:0009253	peptidoglycan catabolic process	biological_process	3.2248e-05	0.0096283	6	930	13	24385	c54978_g2,c63861_g2,c54978_g1,c63225_g1,c60157_g3,c52615_g2
GO:0008238	exopeptidase activity	molecular_function	3.3231e-05	0.0096283	20	930	159	24385	c62115_g3,c61207_g1,c63219_g1,c58983_g1,c57309_g2,c60149_g1,c62902_g1,c63849_g1,c64556_g1,c63709_g1,c58247_g1,c60351_g2,c61630_g2,c60772_g1,c60325_g3,c59396_g1,c64271_g1,c64439_g3,c57675_g5,c58036_g4
GO:0004180	carboxypeptidase activity	molecular_function	5.1792e-05	0.01447	12	930	66	24385	c63219_g1,c63849_g1,c62115_g3,c57309_g2,c63709_g1,c58983_g1,c60325_g3,c62902_g1,c64271_g1,c61630_g2,c60149_g1,c64439_g3
GO:1901565	organonitrogen compound catabolic process	biological_process	0.00011042	0.029787	20	930	195	24385	c49610_g1,c61216_g5,c64887_g1,c37729_g1,c60157_g3,c63225_g1,c54537_g4,c54978_g2,c60786_g1,c55149_g1,c56061_g1,c64307_g1,c52615_g2,c65469_g2,c61565_g1,c51627_g1,c63861_g2,c54978_g1,c58461_g1,c54965_g1
GO:0005975	carbohydrate metabolic process	biological_process	0.00011884	0.030989	60	930	872	24385	c54117_g1,c57219_g1,c59220_g1,c54661_g1,c59479_g3,c58142_g1,c61369_g1,c61683_g1,c59358_g2,c45299_g1,c63491_g1,c62033_g1,c53568_g1,c61342_g1,c59886_g1,c64610_g2,c60942_g1,c57358_g2,c37715_g1,c60168_g1,c61821_g3,c59502_g1,c59821_g1,c58195_g1,c55165_g2,c59108_g1,c63489_g1,c55123_g1,c55698_g2,c59479_g1,c62713_g2,c63445_g1,c29034_g1,c57351_g1,c65943_g2,c64307_g1,c50962_g1,c63802_g2,c57358_g1,c57039_g1…
GO:0009056	catabolic process	biological_process	0.00016307	0.041152	72	930	1144	24385	c54978_g1,c63861_g2,c58461_g1,c54965_g1,c64307_g1,c50962_g1,c61504_g3,c63838_g1,c54978_g2,c60786_g1,c50552_g1,c37729_g1,c63536_g1,c61936_g2,c51913_g1,c66146_g1,c14690_g1,c61038_g1,c61406_g1,c61565_g1,c42467_g1,c65701_g1,c64660_g1,c54661_g1,c59564_g1,c50391_g1,c59479_g1,c61221_g3,c64887_g1,c59316_g1,c60557_g2,c63419_g1,c47510_g1,c49610_g1,c65232_g1,c58473_g2,c43889_g2,c30732_g1,c62617_g2,c52615_g2…
GO:0050662	coenzyme binding	molecular_function	0.00019475	0.04761	36	930	425	24385	c54965_g1,c53228_g1,c52702_g1,c50962_g1,c64407_g3,c65514_g1,c62040_g1,c56061_g1,c55149_g1,c60356_g1,c60786_g1,c44109_g1,c59997_g1,c56280_g1,c59866_g1,c60396_g1,c32418_g1,c60382_g1,c65475_g2,c63890_g1,c53960_g1,c59535_g1,c61054_g1,c49460_g1,c62692_g1,c59220_g1,c62588_g2,c48197_g1,c58142_g1,c14508_g1,c58829_g1,c38447_g1,c56701_g1,c54841_g1,c62752_g3,c48091_g1
GO:0048037	cofactor binding	molecular_function	0.00024836	0.058877	41	930	526	24385	c55149_g1,c65373_g1,c56061_g1,c65514_g1,c62040_g1,c50962_g1,c64407_g3,c53228_g1,c52702_g1,c54965_g1,c65475_g2,c63890_g1,c60382_g1,c61467_g3,c66034_g2,c60396_g1,c59866_g1,c32418_g1,c56280_g1,c50827_g1,c60786_g1,c59997_g1,c44109_g1,c60356_g1,c48197_g1,c58142_g1,c62588_g2,c59220_g1,c49460_g1,c62692_g1,c61054_g1,c59535_g1,c53960_g1,c48091_g1,c62037_g2,c62752_g3,c54841_g1,c56701_g1,c14508_g1,c38447_g1…
GO:0016705	oxidoreductase activity, acting on paired donors, with incorporation or reduction of molecular oxygen	molecular_function	0.00033231	0.076461	24	930	240	24385	c63802_g2,c65899_g1,c64407_g3,c60902_g1,c55295_g1,c56061_g1,c59352_g2,c65016_g1,c48197_g1,c63941_g3,c61207_g1,c59535_g1,c55698_g3,c61777_g1,c65194_g1,c60426_g2,c62776_g1,c60191_g2,c60356_g1,c58829_g1,c65138_g1,c55698_g4,c59969_g2,c26642_g1
GO:0004553	hydrolase activity, hydrolyzing O-glycosyl compounds	molecular_function	0.00034273	0.076605	26	930	279	24385	c51930_g3,c58142_g1,c61683_g1,c57039_g1,c59363_g1,c54661_g1,c64307_g1,c54117_g1,c52920_g1,c60942_g1,c64610_g2,c52879_g1,c64801_g2,c62473_g3,c59886_g1,c53568_g1,c45299_g1,c55698_g2,c45299_g2,c63489_g1,c61821_g3,c29085_g1,c57351_g1,c65943_g2,c62713_g2,c62972_g1
GO:0044238	primary metabolic process	biological_process	0.00035559	0.077271	478	930	10380	24385	c62251_g1,c62332_g2,c63541_g3,c65738_g1,c61522_g1,c63838_g1,c63097_g2,c1466_g1,c56186_g1,c59577_g1,c49376_g1,c55782_g1,c62434_g1,c47010_g1,c54312_g1,c36846_g1,c65531_g1,c65379_g1,c62967_g1,c61138_g1,c60548_g2,c48519_g1,c14690_g1,c59382_g2,c63634_g1,c64271_g1,c56988_g2,c60220_g5,c56505_g1,c49583_g1,c36442_g1,c42467_g1,c61406_g1,c56861_g3,c56861_g1,c90620_g1,c61565_g1,c64174_g1,c55377_g1,c54038_g2,…
GO:1901564	organonitrogen compound metabolic process	biological_process	0.00039752	0.08405	180	930	3775	24385	c63634_g1,c55918_g3,c62293_g1,c48519_g1,c37729_g1,c60396_g1,c36846_g1,c59988_g1,c60786_g1,c64195_g1,c1466_g1,c58039_g1,c51930_g3,c49376_g1,c64307_g1,c59577_g1,c58060_g1,c54978_g1,c61522_g1,c54965_g1,c63941_g3,c50340_g1,c62634_g3,c53675_g1,c65480_g1,c61821_g3,c48520_g2,c36163_g1,c53184_g2,c55084_g2,c46052_g1,c29034_g1,c38554_g1,c61683_g1,c64501_g2,c30486_g1,c61634_g1,c61565_g1,c64610_g2,c56861_g3,…
GO:0020037	heme binding	molecular_function	0.00046365	0.095451	21	930	235	24385	c63802_g2,c65899_g1,c55295_g1,c60902_g1,c61596_g1,c59352_g2,c65016_g1,c64557_g1,c30163_g1,c55698_g3,c61207_g1,c61777_g1,c60426_g2,c65194_g1,c60191_g2,c65552_g1,c62776_g1,c55698_g4,c65138_g1,c60786_g1,c59969_g2
GO:0008237	metallopeptidase activity	molecular_function	0.00047605	0.09549	24	930	259	24385	c62902_g1,c64103_g2,c58983_g1,c60706_g1,c63219_g1,c64052_g4,c62115_g3,c64439_g3,c58195_g1,c65597_g1,c64271_g1,c64329_g3,c63942_g5,c60325_g3,c61630_g2,c65541_g1,c37933_g1,c58247_g1,c63709_g1,c64251_g1,c63341_g4,c64716_g1,c61941_g1,c63849_g1
GO:1901575	organic substance catabolic process	biological_process	0.00050019	0.097825	57	930	893	24385	c50391_g1,c49447_g1,c59479_g3,c64660_g1,c47093_g1,c65454_g1,c54661_g1,c59564_g1,c42467_g1,c51627_g1,c59535_g1,c65469_g2,c61406_g1,c61565_g1,c63838_g3,c43889_g2,c47928_g1,c49610_g1,c58473_g2,c50342_g1,c60157_g3,c59316_g1,c63419_g1,c54537_g4,c64887_g1,c57672_g1,c61221_g3,c59479_g1,c48438_g1,c56061_g1,c56241_g1,c63838_g1,c55149_g1,c52615_g2,c61504_g3,c50962_g1,c64307_g1,c58461_g1,c54965_g1,c30732_g1…
GO:0016798	hydrolase activity, acting on glycosyl bonds	molecular_function	0.00057677	0.11005	27	930	305	24385	c45299_g1,c53568_g1,c59886_g1,c62473_g3,c64801_g2,c52879_g1,c64610_g2,c60942_g1,c52920_g1,c54117_g1,c64307_g1,c54661_g1,c59363_g1,c57039_g1,c58142_g1,c61683_g1,c51930_g3,c62972_g1,c62713_g2,c57351_g1,c65943_g2,c29085_g1,c61821_g3,c61467_g3,c45299_g2,c63489_g1,c55698_g2
GO:0032787	monocarboxylic acid metabolic process	biological_process	0.000663	0.12349	31	930	393	24385	c60396_g1,c58236_g1,c62434_g1,c60786_g1,c59727_g1,c61221_g3,c64171_g1,c65134_g1,c61591_g1,c63890_g1,c63462_g3,c60382_g1,c63419_g1,c61565_g1,c61406_g1,c59535_g1,c59757_g1,c34017_g1,c48735_g1,c62033_g1,c54965_g1,c56287_g1,c63941_g3,c55149_g1,c54341_g1,c56061_g1,c59220_g1,c59577_g1,c64407_g3,c55535_g1,c50962_g1
GO:0046906	tetrapyrrole binding	molecular_function	0.00078981	0.14369	21	930	247	24385	c59969_g2,c65138_g1,c55698_g4,c60786_g1,c65194_g1,c60426_g2,c65552_g1,c60191_g2,c62776_g1,c61777_g1,c30163_g1,c55698_g3,c61207_g1,c59352_g2,c65016_g1,c64557_g1,c63802_g2,c65899_g1,c55295_g1,c60902_g1,c61596_g1
GO:0006629	lipid metabolic process	biological_process	0.0008421	0.14972	54	930	759	24385	c52774_g1,c63462_g3,c56505_g1,c53080_g1,c65475_g2,c53969_g1,c60786_g1,c60356_g1,c52469_g1,c32418_g1,c62434_g1,c55782_g1,c47010_g1,c56280_g1,c56912_g1,c55535_g1,c64407_g3,c50962_g1,c55149_g1,c61573_g1,c56061_g1,c54965_g1,c60220_g3,c62609_g1,c53669_g1,c59757_g1,c61821_g3,c65555_g1,c62752_g3,c53219_g1,c63419_g1,c61591_g1,c65597_g1,c61221_g3,c59117_g2,c48438_g1,c64171_g1,c58829_g1,c56701_g1,c60184_g1…
GO:0006631	fatty acid metabolic process	biological_process	0.0010304	0.17914	15	930	136	24385	c63419_g1,c64407_g3,c55535_g1,c63462_g3,c56061_g1,c61591_g1,c54341_g1,c55149_g1,c64171_g1,c54965_g1,c61221_g3,c60786_g1,c62434_g1,c59757_g1,c61406_g1
GO:0044248	cellular catabolic process	biological_process	0.0010993	0.18695	59	930	942	24385	c50342_g1,c49610_g1,c65232_g1,c58473_g2,c47928_g1,c43889_g2,c47510_g1,c63419_g1,c54537_g4,c59316_g1,c60557_g2,c44486_g1,c65050_g1,c61951_g1,c59479_g1,c61221_g3,c57672_g1,c49447_g1,c50391_g1,c47093_g1,c64660_g1,c65454_g1,c54661_g1,c64373_g1,c59479_g3,c61565_g1,c61406_g1,c65701_g1,c65371_g1,c51627_g1,c59535_g1,c42467_g1,c63838_g3,c61038_g1,c65771_g2,c51913_g1,c64332_g1,c66146_g1,c14690_g1,c52774_g1…
GO:0044710	single-organism metabolic process	biological_process	0.0012016	0.2	252	930	5160	24385	c54706_g1,c56692_g7,c29085_g1,c66034_g2,c26642_g1,c61538_g1,c65134_g1,c58596_g1,c62452_g5,c65194_g1,c66166_g5,c53080_g1,c62736_g1,c63225_g1,c63462_g3,c36497_g1,c52774_g1,c61216_g5,c65799_g1,c59757_g1,c53669_g1,c30732_g1,c38118_g1,c59578_g1,c56061_g1,c55149_g1,c61254_g1,c60886_g2,c65347_g1,c63610_g1,c64407_g3,c62962_g2,c55535_g1,c58236_g1,c65050_g1,c59969_g2,c62213_g4,c61661_g5,c64171_g1,c53942_g1…
GO:0016628	oxidoreductase activity, acting on the CH-CH group of donors, NAD or NADP as acceptor	molecular_function	0.0014157	0.23074	8	930	47	24385	c49460_g1,c55149_g1,c54341_g1,c60786_g1,c58461_g1,c56620_g1,c56701_g1,c58060_g1
GO:0019538	protein metabolic process	biological_process	0.0014812	0.23648	195	930	4010	24385	c49447_g1,c59174_g2,c14720_g1,c47093_g1,c64268_g1,c63191_g1,c63219_g1,c65371_g1,c56495_g1,c39701_g1,c58983_g1,c57309_g2,c54655_g1,c62257_g1,c61630_g2,c47928_g1,c63942_g5,c62752_g3,c60195_g1,c63849_g1,c61063_g1,c64751_g1,c62117_g1,c49613_g1,c105879_g1,c50351_g1,c60013_g1,c59258_g1,c99831_g1,c56627_g1,c62527_g1,c60234_g4,c38170_g1,c65771_g2,c64332_g1,c57118_g2,c56776_g2,c56908_g1,c62846_g2,c64951_g…
GO:0016614	oxidoreductase activity, acting on CH-OH group of donors	molecular_function	0.0016341	0.25567	21	930	243	24385	c60382_g1,c63890_g1,c65475_g2,c60786_g1,c59727_g1,c14508_g1,c60356_g1,c60396_g1,c59866_g1,c56701_g1,c32418_g1,c56280_g1,c59220_g1,c50962_g1,c48197_g1,c55149_g1,c56061_g1,c53960_g1,c57602_g1,c48735_g1,c54965_g1
GO:0016627	oxidoreductase activity, acting on the CH-CH group of donors	molecular_function	0.0016763	0.25714	15	930	137	24385	c63419_g1,c49460_g1,c62040_g1,c55149_g1,c54341_g1,c58461_g1,c63885_g2,c61221_g3,c58858_g1,c60786_g1,c56692_g7,c58060_g1,c61406_g1,c56701_g1,c56620_g1
GO:0006027	glycosaminoglycan catabolic process	biological_process	0.0017269	0.25981	6	930	28	24385	c52615_g2,c63225_g1,c60157_g3,c54978_g2,c54978_g1,c63861_g2
GO:0043170	macromolecule metabolic process	biological_process	0.0017692	0.26114	401	930	8620	24385	c59577_g1,c49376_g1,c1466_g1,c56186_g1,c63838_g1,c61522_g1,c54978_g1,c63541_g3,c65738_g1,c62332_g2,c62251_g1,c36442_g1,c37729_g1,c49583_g1,c60220_g5,c48519_g1,c14690_g1,c56988_g2,c63634_g1,c64271_g1,c60548_g2,c61138_g1,c62967_g1,c54312_g1,c36846_g1,c65531_g1,c65379_g1,c47010_g1,c62434_g1,c56603_g1,c55258_g1,c61634_g1,c65642_g1,c52174_g1,c65852_g1,c54038_g2,c55377_g1,c56861_g3,c56861_g1,c61565_g1,…
GO:1901135	carbohydrate derivative metabolic process	biological_process	0.0021572	0.31251	73	930	1309	24385	c62452_g5,c53607_g1,c36497_g1,c61216_g5,c52466_g1,c60382_g1,c63225_g1,c60270_g1,c16858_g1,c57094_g1,c61869_g1,c59258_g1,c52615_g2,c57648_g2,c63445_g1,c52853_g1,c56811_g5,c49455_g1,c65050_g1,c62752_g3,c60157_g3,c65597_g1,c50420_g1,c53568_g1,c59886_g1,c65469_g2,c60110_g3,c57358_g2,c60147_g1,c59220_g1,c61369_g1,c54037_g1,c60786_g1,c59988_g1,c53969_g1,c54978_g2,c62972_g1,c60396_g1,c57567_g1,c37729_g1…
GO:0044282	small molecule catabolic process	biological_process	0.0022512	0.32021	14	930	144	24385	c60786_g1,c61221_g3,c59479_g1,c54965_g1,c61406_g1,c59535_g1,c51627_g1,c64307_g1,c54537_g4,c59479_g3,c63419_g1,c55149_g1,c49610_g1,c56061_g1
GO:0016810	hydrolase activity, acting on carbon-nitrogen (but not peptide) bonds	molecular_function	0.003765	0.52596	12	930	116	24385	c29034_g1,c63445_g1,c54978_g2,c54978_g1,c63861_g2,c60157_g3,c62755_g1,c63225_g1,c52615_g2,c52466_g1,c57219_g1,c59382_g2
GO:0009252	peptidoglycan biosynthetic process	biological_process	0.0041182	0.56521	7	930	45	24385	c54978_g1,c63861_g2,c53969_g1,c54978_g2,c60157_g3,c63225_g1,c52615_g2
GO:0003968	RNA-directed RNA polymerase activity	molecular_function	0.0047572	0.59579	11	930	104	24385	c61207_g1,c65799_g1,c43523_g1,c61522_g1,c44109_g1,c55918_g3,c58039_g1,c58036_g4,c63208_g1,c57675_g5,c53675_g1
GO:0031379	RNA-directed RNA polymerase complex	cellular_component	0.0047572	0.59579	11	930	104	24385	c44109_g1,c61522_g1,c65799_g1,c61207_g1,c43523_g1,c58036_g4,c63208_g1,c57675_g5,c53675_g1,c55918_g3,c58039_g1
GO:0006032	chitin catabolic process	biological_process	0.0047899	0.59579	4	930	18	24385	c65469_g2,c37729_g1,c64887_g1,c61216_g5
GO:0046348	amino sugar catabolic process	biological_process	0.0047899	0.59579	4	930	18	24385	c37729_g1,c64887_g1,c61216_g5,c65469_g2
GO:1901072	glucosamine-containing compound catabolic process	biological_process	0.0047899	0.59579	4	930	18	24385	c37729_g1,c64887_g1,c61216_g5,c65469_g2
GO:0019310	inositol catabolic process	biological_process	0.0049503	0.59579	2	930	5	24385	c59479_g3,c59479_g1
GO:0046174	polyol catabolic process	biological_process	0.0049503	0.59579	2	930	5	24385	c59479_g3,c59479_g1
GO:0050113	inositol oxygenase activity	molecular_function	0.0049503	0.59579	2	930	5	24385	c59479_g1,c59479_g3
GO:0044712	single-organism catabolic process	biological_process	0.005229	0.6198	28	930	410	24385	c58461_g1,c30732_g1,c63838_g3,c54965_g1,c51627_g1,c59535_g1,c61406_g1,c61565_g1,c59479_g3,c65454_g1,c59564_g1,c64307_g1,c56061_g1,c63838_g1,c49447_g1,c55149_g1,c59479_g1,c61221_g3,c48438_g1,c60786_g1,c64951_g2,c44486_g1,c29085_g1,c59316_g1,c54537_g4,c63419_g1,c52774_g1,c49610_g1
GO:0009273	peptidoglycan-based cell wall biogenesis	biological_process	0.0057984	0.65631	7	930	49	24385	c53969_g1,c54978_g2,c54978_g1,c63861_g2,c60157_g3,c63225_g1,c52615_g2
GO:0044038	cell wall macromolecule biosynthetic process	biological_process	0.0059312	0.65631	7	930	49	24385	c54978_g2,c53969_g1,c63861_g2,c54978_g1,c52615_g2,c63225_g1,c60157_g3
GO:0070589	cellular component macromolecule biosynthetic process	biological_process	0.0059312	0.65631	7	930	49	24385	c52615_g2,c63225_g1,c60157_g3,c54978_g2,c53969_g1,c54978_g1,c63861_g2
GO:0039694	viral RNA genome replication	biological_process	0.0059842	0.65631	2	930	2	24385	c63208_g1,c53675_g1
GO:0039703	RNA replication	biological_process	0.0059842	0.65631	2	930	2	24385	c53675_g1,c63208_g1
GO:0016616	oxidoreductase activity, acting on the CH-OH group of donors, NAD or NADP as acceptor	molecular_function	0.0061199	0.65631	17	930	199	24385	c48735_g1,c57602_g1,c53960_g1,c54965_g1,c55149_g1,c56061_g1,c59220_g1,c50962_g1,c32418_g1,c56701_g1,c59866_g1,c60396_g1,c56280_g1,c60786_g1,c65475_g2,c63890_g1,c60382_g1
GO:0046164	alcohol catabolic process	biological_process	0.0061243	0.65631	2	930	6	24385	c59479_g1,c59479_g3
GO:1901616	organic hydroxy compound catabolic process	biological_process	0.0073018	0.76153	2	930	7	24385	c59479_g1,c59479_g3
GO:0072330	monocarboxylic acid biosynthetic process	biological_process	0.0073854	0.76153	13	930	142	24385	c56061_g1,c61591_g1,c54341_g1,c55149_g1,c55535_g1,c50962_g1,c59220_g1,c63462_g3,c62434_g1,c64171_g1,c54965_g1,c48735_g1,c60786_g1
GO:0006633	fatty acid biosynthetic process	biological_process	0.0073982	0.76153	10	930	95	24385	c63462_g3,c55535_g1,c54341_g1,c61591_g1,c55149_g1,c56061_g1,c60786_g1,c54965_g1,c64171_g1,c62434_g1
GO:0042537	benzene-containing compound metabolic process	biological_process	0.0091916	0.93079	7	930	57	24385	c55149_g1,c61565_g1,c56061_g1,c59535_g1,c60786_g1,c61504_g3,c54965_g1
GO:0050897	cobalt ion binding	molecular_function	0.0093616	0.93079	2	930	3	24385	c56692_g7,c56627_g1
GO:0006538	glutamate catabolic process	biological_process	0.0095486	0.93079	2	930	4	24385	c64307_g1,c51627_g1
GO:0043649	dicarboxylic acid catabolic process	biological_process	0.0095486	0.93079	2	930	4	24385	c64307_g1,c51627_g1
GO:0044275	cellular carbohydrate catabolic process	biological_process	0.0096374	0.93079	3	930	14	24385	c59479_g3,c59479_g1,c29085_g1
GO:0019013	viral nucleocapsid	cellular_component	0.011091	1	7	930	69	24385	c39662_g2,c55258_g1,c66037_g2,c45673_g1,c50680_g1,c64814_g1,c62203_g1
GO:0071949	FAD binding	molecular_function	0.011376	1	6	930	35	24385	c56061_g1,c59535_g1,c58829_g1,c64407_g3,c49460_g1,c60786_g1
GO:0055085	transmembrane transport	biological_process	0.012091	1	66	930	1091	24385	c56287_g1,c53920_g1,c63256_g1,c64434_g1,c56075_g1,c65681_g1,c49020_g1,c51073_g1,c47599_g1,c62363_g1,c66146_g1,c65905_g1,c59556_g1,c34017_g1,c54038_g2,c63835_g1,c61285_g1,c52254_g1,c53543_g1,c61483_g2,c53133_g1,c55465_g1,c42557_g1,c65772_g1,c66140_g1,c59999_g1,c25674_g1,c60557_g2,c59746_g1,c53675_g1,c57675_g5,c48520_g2,c48743_g1,c61855_g1,c57076_g1,c58268_g1,c53987_g1,c55535_g1,c59258_g1,c57418_g1…
GO:0044255	cellular lipid metabolic process	biological_process	0.012148	1	36	930	527	24385	c65597_g1,c61591_g1,c63419_g1,c62752_g3,c61821_g3,c60184_g1,c64171_g1,c58829_g1,c59117_g2,c61221_g3,c65852_g1,c54037_g1,c54341_g1,c48197_g1,c61683_g1,c59564_g1,c57358_g2,c59535_g1,c60576_g1,c61406_g1,c59886_g1,c53080_g1,c63462_g3,c52774_g1,c47010_g1,c62434_g1,c52469_g1,c60356_g1,c60786_g1,c56061_g1,c55149_g1,c64407_g3,c50962_g1,c55535_g1,c59757_g1,c54965_g1
GO:0000270	peptidoglycan metabolic process	biological_process	0.012354	1	7	930	52	24385	c63861_g2,c54978_g1,c53969_g1,c54978_g2,c63225_g1,c60157_g3,c52615_g2
GO:0051287	NAD binding	molecular_function	0.012484	1	13	930	145	24385	c59866_g1,c60396_g1,c56701_g1,c60786_g1,c53960_g1,c52702_g1,c44109_g1,c62588_g2,c48091_g1,c50962_g1,c65514_g1,c59220_g1,c60382_g1
GO:0004616	phosphogluconate dehydrogenase (decarboxylating) activity	molecular_function	0.013013	1	5	930	31	24385	c60786_g1,c60382_g1,c59220_g1,c63890_g1,c60396_g1
GO:0019520	aldonic acid metabolic process	biological_process	0.013013	1	5	930	31	24385	c60396_g1,c63890_g1,c60786_g1,c59220_g1,c60382_g1
GO:0019521	D-gluconate metabolic process	biological_process	0.013013	1	5	930	31	24385	c59220_g1,c60382_g1,c60786_g1,c60396_g1,c63890_g1
GO:0008430	selenium binding	molecular_function	0.013576	1	2	930	7	24385	c55165_g1,c55165_g2
GO:0043604	amide biosynthetic process	biological_process	0.014721	1	60	930	1368	24385	c30954_g1,c57118_g2,c61467_g3,c121933_g1,c65851_g1,c62293_g1,c48519_g1,c64518_g3,c63634_g1,c44680_g1,c44660_g1,c60786_g1,c59057_g1,c46948_g2,c115167_g1,c99831_g1,c62962_g2,c50962_g1,c61543_g1,c65528_g1,c59577_g1,c56061_g1,c50351_g1,c60886_g2,c105879_g1,c1466_g1,c65789_g1,c55149_g1,c38118_g1,c65563_g1,c40737_g1,c49717_g1,c53227_g1,c50342_g1,c62257_g1,c46052_g1,c46254_g1,c86803_g1,c61063_g1,c64421_…
GO:0004733	pyridoxamine-phosphate oxidase activity	molecular_function	0.015222	1	2	930	5	24385	c62692_g1,c62752_g3
GO:0072329	monocarboxylic acid catabolic process	biological_process	0.01619	1	4	930	16	24385	c63419_g1,c61221_g3,c59535_g1,c61406_g1
GO:0043603	cellular amide metabolic process	biological_process	0.016795	1	65	930	1481	24385	c46052_g1,c36163_g1,c36568_g1,c50340_g1,c60706_g1,c58858_g1,c54038_g2,c62601_g2,c34139_g1,c61565_g1,c61285_g1,c42467_g1,c53062_g1,c30486_g1,c33938_g1,c57556_g1,c2979_g1,c59057_g1,c60786_g1,c115167_g1,c46948_g2,c65851_g1,c61467_g3,c63634_g1,c62293_g1,c48519_g1,c65563_g1,c49717_g1,c59577_g1,c50962_g1,c61543_g1,c1466_g1,c61063_g1,c86803_g1,c46254_g1,c88973_g1,c11742_g1,c64421_g1,c53227_g1,c62257_g1,…
GO:0003735	structural constituent of ribosome	molecular_function	0.017085	1	37	930	880	24385	c121933_g1,c30954_g1,c48519_g1,c64518_g3,c44680_g1,c44660_g1,c115167_g1,c46948_g2,c59577_g1,c65528_g1,c99831_g1,c105879_g1,c1466_g1,c65789_g1,c65563_g1,c40737_g1,c38118_g1,c49717_g1,c62257_g1,c86803_g1,c46254_g1,c46052_g1,c88973_g1,c36163_g1,c11742_g1,c30486_g1,c14720_g1,c33938_g1,c2979_g1,c60706_g1,c58858_g1,c53098_g1,c62601_g2,c34139_g1,c61565_g1,c42467_g1,c53062_g1
GO:0008614	pyridoxine metabolic process	biological_process	0.017107	1	2	930	6	24385	c62692_g1,c62752_g3
GO:0008615	pyridoxine biosynthetic process	biological_process	0.017107	1	2	930	6	24385	c62752_g3,c62692_g1
GO:0016641	oxidoreductase activity, acting on the CH-NH2 group of donors, oxygen as acceptor	molecular_function	0.018497	1	3	930	16	24385	c62692_g1,c62752_g3,c57725_g1
GO:0030880	RNA polymerase complex	cellular_component	0.0187	1	16	930	207	24385	c66037_g2,c44109_g1,c64951_g2,c43523_g1,c58036_g4,c63208_g1,c65480_g1,c53675_g1,c57675_g5,c55918_g3,c59886_g1,c61522_g1,c65799_g1,c61207_g1,c55327_g1,c58039_g1
GO:0009057	macromolecule catabolic process	biological_process	0.019092	1	32	930	536	24385	c61936_g2,c63225_g1,c37729_g1,c61216_g5,c14690_g1,c64332_g1,c51913_g1,c65771_g2,c50552_g1,c60443_g1,c54978_g2,c58927_g4,c52615_g2,c56241_g1,c30732_g1,c54978_g1,c63861_g2,c59316_g1,c60157_g3,c64887_g1,c43889_g2,c47928_g1,c50342_g1,c58473_g2,c57672_g1,c47093_g1,c54661_g1,c64660_g1,c50391_g1,c49447_g1,c42467_g1,c65469_g2
GO:0060966	regulation of gene silencing by RNA	biological_process	0.019665	1	2	930	4	24385	c51374_g1,c66157_g2
GO:0060967	negative regulation of gene silencing by RNA	biological_process	0.019665	1	2	930	4	24385	c66157_g2,c51374_g1
GO:0060968	regulation of gene silencing	biological_process	0.019665	1	2	930	4	24385	c51374_g1,c66157_g2
GO:0060969	negative regulation of gene silencing	biological_process	0.019665	1	2	930	4	24385	c51374_g1,c66157_g2
GO:0003995	acyl-CoA dehydrogenase activity	molecular_function	0.019811	1	5	930	29	24385	c61406_g1,c63885_g2,c63419_g1,c62040_g1,c61221_g3
GO:0004748	ribonucleoside-diphosphate reductase activity, thioredoxin disulfide as acceptor	molecular_function	0.019973	1	2	930	4	24385	c56627_g1,c49376_g1
GO:0005971	ribonucleoside-diphosphate reductase complex	cellular_component	0.019973	1	2	930	4	24385	c56627_g1,c49376_g1
GO:0061731	ribonucleoside-diphosphate reductase activity	molecular_function	0.019973	1	2	930	4	24385	c49376_g1,c56627_g1
GO:0042546	cell wall biogenesis	biological_process	0.020153	1	7	930	67	24385	c54978_g1,c63861_g2,c53969_g1,c54978_g2,c52615_g2,c63225_g1,c60157_g3
GO:0003997	acyl-CoA oxidase activity	molecular_function	0.021485	1	3	930	10	24385	c61406_g1,c61221_g3,c63419_g1
GO:0043401	steroid hormone mediated signaling pathway	biological_process	0.022852	1	5	930	37	24385	c46935_g1,c58039_g1,c64505_g2,c57209_g1,c59267_g2
GO:0046914	transition metal ion binding	molecular_function	0.023524	1	118	930	2120	24385	c62527_g1,c52879_g1,c65484_g1,c56627_g1,c57822_g2,c62902_g1,c59352_g2,c105879_g1,c55698_g4,c44109_g1,c56692_g7,c66157_g2,c59866_g1,c66137_g1,c63462_g3,c64329_g3,c65194_g1,c60191_g2,c58983_g1,c63219_g1,c64052_g4,c59535_g1,c57725_g1,c54790_g1,c59479_g3,c55327_g1,c55287_g1,c59538_g2,c61596_g1,c55585_g2,c61843_g1,c64171_g1,c64048_g4,c44307_g1,c65010_g3,c59854_g1,c56620_g1,c57226_g1,c48824_g1,c59969_g…
GO:0071383	cellular response to steroid hormone stimulus	biological_process	0.02355	1	5	930	38	24385	c64505_g2,c57209_g1,c59267_g2,c58039_g1,c46935_g1
GO:0008677	2-dehydropantoate 2-reductase activity	molecular_function	0.024232	1	4	930	24	24385	c50962_g1,c60786_g1,c59220_g1,c56061_g1
GO:0008294	calcium- and calmodulin-responsive adenylate cyclase activity	molecular_function	0.024608	1	1	930	1	24385	c38554_g1
GO:0009110	vitamin biosynthetic process	biological_process	0.024823	1	13	930	162	24385	c60786_g1,c48735_g1,c56861_g3,c61285_g1,c64421_g1,c62752_g3,c59220_g1,c66136_g1,c50962_g1,c53227_g1,c55327_g1,c62692_g1,c56061_g1
GO:0042364	water-soluble vitamin biosynthetic process	biological_process	0.024823	1	13	930	162	24385	c50962_g1,c53227_g1,c55327_g1,c62692_g1,c62752_g3,c66136_g1,c59220_g1,c56061_g1,c60786_g1,c48735_g1,c64421_g1,c61285_g1,c56861_g3
GO:0006412	translation	biological_process	0.025165	1	51	930	1216	24385	c30486_g1,c2979_g1,c14720_g1,c57556_g1,c33938_g1,c53098_g1,c34139_g1,c62601_g2,c58858_g1,c60706_g1,c42467_g1,c53062_g1,c61565_g1,c53227_g1,c62257_g1,c46052_g1,c86803_g1,c46254_g1,c61063_g1,c36568_g1,c11742_g1,c88973_g1,c36163_g1,c99831_g1,c61543_g1,c62962_g2,c59577_g1,c65528_g1,c50351_g1,c105879_g1,c60886_g2,c65789_g1,c1466_g1,c38118_g1,c40737_g1,c65563_g1,c49717_g1,c30954_g1,c121933_g1,c57118_g2…
GO:0006518	peptide metabolic process	biological_process	0.025298	1	56	930	1326	24385	c2979_g1,c57556_g1,c33938_g1,c14720_g1,c30486_g1,c60942_g1,c42467_g1,c53062_g1,c56495_g1,c61565_g1,c34139_g1,c62601_g2,c53098_g1,c58858_g1,c60706_g1,c54038_g2,c62257_g1,c50340_g1,c53227_g1,c11742_g1,c36568_g1,c36163_g1,c88973_g1,c46052_g1,c61063_g1,c46254_g1,c86803_g1,c50351_g1,c65789_g1,c1466_g1,c105879_g1,c60886_g2,c62962_g2,c61543_g1,c99831_g1,c65528_g1,c59577_g1,c49717_g1,c59757_g1,c38118_g1,…
GO:0018874	benzoate metabolic process	biological_process	0.025791	1	5	930	38	24385	c54965_g1,c60786_g1,c56061_g1,c61565_g1,c55149_g1
GO:0008948	oxaloacetate decarboxylase activity	molecular_function	0.025865	1	4	930	26	24385	c58236_g1,c56287_g1,c65134_g1,c34017_g1
GO:0022613	ribonucleoprotein complex biogenesis	biological_process	0.025903	1	44	930	1042	24385	c62257_g1,c46052_g1,c42330_g1,c86803_g1,c46254_g1,c61079_g3,c11742_g1,c88973_g1,c36163_g1,c30486_g1,c54410_g1,c2979_g1,c33938_g1,c14720_g1,c62601_g2,c34139_g1,c53098_g1,c60706_g1,c58858_g1,c42467_g1,c53062_g1,c61565_g1,c30954_g1,c121933_g1,c61219_g2,c64518_g3,c48519_g1,c44660_g1,c44680_g1,c32289_g1,c46948_g2,c54075_g1,c115167_g1,c99831_g1,c59577_g1,c65528_g1,c65789_g1,c1466_g1,c105879_g1,c38118_g…
GO:0004890	GABA-A receptor activity	molecular_function	0.02625	1	1	930	1	24385	c48515_g2
GO:0007214	gamma-aminobutyric acid signaling pathway	biological_process	0.02625	1	1	930	1	24385	c48515_g2
GO:0016917	GABA receptor activity	molecular_function	0.02625	1	1	930	1	24385	c48515_g2
GO:0035725	sodium ion transmembrane transport	biological_process	0.026843	1	4	930	27	24385	c58236_g1,c34017_g1,c56287_g1,c65134_g1
GO:0071436	sodium ion export	biological_process	0.026843	1	4	930	27	24385	c56287_g1,c65134_g1,c34017_g1,c58236_g1
GO:0001664	G-protein coupled receptor binding	molecular_function	0.026876	1	3	930	20	24385	c57609_g1,c61292_g1,c65833_g2
GO:0044036	cell wall macromolecule metabolic process	biological_process	0.0272	1	7	930	64	24385	c63225_g1,c60157_g3,c52615_g2,c54978_g1,c63861_g2,c53969_g1,c54978_g2
GO:0042254	ribosome biogenesis	biological_process	0.02758	1	43	930	1025	24385	c53098_g1,c62601_g2,c34139_g1,c58858_g1,c60706_g1,c53062_g1,c42467_g1,c61565_g1,c30486_g1,c54410_g1,c2979_g1,c14720_g1,c33938_g1,c46052_g1,c46254_g1,c86803_g1,c42330_g1,c11742_g1,c61079_g3,c88973_g1,c36163_g1,c62257_g1,c38118_g1,c40737_g1,c65563_g1,c49717_g1,c14376_g1,c99831_g1,c59577_g1,c65528_g1,c105879_g1,c65789_g1,c1466_g1,c44680_g1,c44660_g1,c32289_g1,c46948_g2,c54075_g1,c115167_g1,c30954_g1…
GO:0071396	cellular response to lipid	biological_process	0.027637	1	5	930	42	24385	c46935_g1,c58039_g1,c64505_g2,c57209_g1,c59267_g2
GO:0016054	organic acid catabolic process	biological_process	0.027735	1	11	930	137	24385	c54965_g1,c61221_g3,c60786_g1,c59535_g1,c51627_g1,c61406_g1,c63419_g1,c64307_g1,c56061_g1,c49610_g1,c55149_g1
GO:0046395	carboxylic acid catabolic process	biological_process	0.027735	1	11	930	137	24385	c56061_g1,c49610_g1,c55149_g1,c63419_g1,c64307_g1,c51627_g1,c59535_g1,c61406_g1,c54965_g1,c61221_g3,c60786_g1
GO:0045226	extracellular polysaccharide biosynthetic process	biological_process	0.028092	1	2	930	4	24385	c63802_g2,c58195_g1
GO:0045227	capsule polysaccharide biosynthetic process	biological_process	0.028092	1	2	930	4	24385	c63802_g2,c58195_g1
GO:0045230	capsule organization	biological_process	0.028092	1	2	930	4	24385	c63802_g2,c58195_g1
GO:0046379	extracellular polysaccharide metabolic process	biological_process	0.028092	1	2	930	4	24385	c58195_g1,c63802_g2
GO:0034062	RNA polymerase activity	molecular_function	0.028226	1	23	930	380	24385	c41867_g1,c61207_g1,c65799_g1,c61522_g1,c54679_g1,c58039_g1,c61254_g1,c55327_g1,c43523_g1,c47599_g1,c60758_g1,c36846_g1,c66037_g2,c59057_g1,c44109_g1,c64195_g1,c55918_g3,c57785_g1,c58036_g4,c65480_g1,c63208_g1,c53675_g1,c57675_g5
GO:0019354	siroheme biosynthetic process	biological_process	0.028269	1	4	930	22	24385	c49460_g1,c60786_g1,c58060_g1,c55149_g1
GO:0043115	precorrin-2 dehydrogenase activity	molecular_function	0.028269	1	4	930	22	24385	c49460_g1,c60786_g1,c58060_g1,c55149_g1
GO:0046156	siroheme metabolic process	biological_process	0.028269	1	4	930	22	24385	c49460_g1,c60786_g1,c55149_g1,c58060_g1
GO:0016811	hydrolase activity, acting on carbon-nitrogen (but not peptide) bonds, in linear amides	molecular_function	0.028548	1	6	930	50	24385	c54978_g2,c54978_g1,c63861_g2,c63225_g1,c52615_g2,c60157_g3
GO:0004312	fatty acid synthase activity	molecular_function	0.030352	1	3	930	16	24385	c62434_g1,c61591_g1,c54341_g1
GO:0005835	fatty acid synthase complex	cellular_component	0.030352	1	3	930	16	24385	c62434_g1,c61591_g1,c54341_g1
GO:0042178	xenobiotic catabolic process	biological_process	0.03058	1	3	930	19	24385	c59535_g1,c61565_g1,c61504_g3
GO:1901615	organic hydroxy compound metabolic process	biological_process	0.031181	1	8	930	104	24385	c62752_g3,c59479_g3,c62692_g1,c59479_g1,c61565_g1,c66034_g2,c59866_g1,c47010_g1
GO:2001070	starch binding	molecular_function	0.031383	1	2	930	7	24385	c55534_g1,c65412_g1
GO:1901566	organonitrogen compound biosynthetic process	biological_process	0.03198	1	87	930	2050	24385	c48520_g2,c36568_g1,c56701_g1,c36163_g1,c46052_g1,c2979_g1,c38554_g1,c33938_g1,c57556_g1,c49460_g1,c30486_g1,c62692_g1,c66136_g1,c42467_g1,c53062_g1,c61565_g1,c56861_g3,c61285_g1,c34139_g1,c62601_g2,c58858_g1,c60706_g1,c63634_g1,c48519_g1,c62293_g1,c65851_g1,c61467_g3,c46948_g2,c115167_g1,c59057_g1,c60786_g1,c54978_g2,c53969_g1,c1466_g1,c61543_g1,c50962_g1,c59577_g1,c56075_g1,c49717_g1,c58060_g1,…
GO:0006024	glycosaminoglycan biosynthetic process	biological_process	0.032878	1	7	930	66	24385	c54978_g2,c53969_g1,c63861_g2,c54978_g1,c52615_g2,c63225_g1,c60157_g3
GO:0071407	cellular response to organic cyclic compound	biological_process	0.032896	1	5	930	45	24385	c46935_g1,c58039_g1,c59267_g2,c57209_g1,c64505_g2
GO:0005496	steroid binding	molecular_function	0.033107	1	3	930	25	24385	c55929_g1,c61591_g1,c57209_g1
GO:0071495	cellular response to endogenous stimulus	biological_process	0.033334	1	6	930	72	24385	c57209_g1,c59267_g2,c64505_g2,c58039_g1,c46935_g1,c14376_g1
GO:0009166	nucleotide catabolic process	biological_process	0.033669	1	3	930	14	24385	c63838_g3,c65454_g1,c63838_g1
GO:0008610	lipid biosynthetic process	biological_process	0.036844	1	26	930	396	24385	c63462_g3,c52774_g1,c61591_g1,c65597_g1,c65475_g2,c60786_g1,c52469_g1,c60356_g1,c58829_g1,c64171_g1,c32418_g1,c56701_g1,c60184_g1,c56280_g1,c62434_g1,c55535_g1,c55149_g1,c54341_g1,c48197_g1,c65852_g1,c56061_g1,c54037_g1,c53960_g1,c54965_g1,c57358_g2,c59535_g1
GO:0004846	urate oxidase activity	molecular_function	0.037858	1	1	930	1	24385	c54537_g4
GO:0016663	oxidoreductase activity, acting on other nitrogenous compounds as donors, oxygen as acceptor	molecular_function	0.037858	1	1	930	1	24385	c54537_g4
GO:0019628	urate catabolic process	biological_process	0.037858	1	1	930	1	24385	c54537_g4
GO:0046415	urate metabolic process	biological_process	0.037858	1	1	930	1	24385	c54537_g4
GO:0016728	oxidoreductase activity, acting on CH or CH2 groups, disulfide as acceptor	molecular_function	0.038777	1	2	930	6	24385	c49376_g1,c56627_g1
GO:0006635	fatty acid beta-oxidation	biological_process	0.038907	1	3	930	12	24385	c61221_g3,c63419_g1,c61406_g1
GO:0009062	fatty acid catabolic process	biological_process	0.038907	1	3	930	12	24385	c61221_g3,c63419_g1,c61406_g1
GO:0019395	fatty acid oxidation	biological_process	0.038907	1	3	930	12	24385	c61406_g1,c63419_g1,c61221_g3
GO:0034440	lipid oxidation	biological_process	0.038907	1	3	930	12	24385	c61221_g3,c63419_g1,c61406_g1
GO:0048545	response to steroid hormone	biological_process	0.039636	1	5	930	46	24385	c64505_g2,c57209_g1,c59267_g2,c46935_g1,c58039_g1
GO:0051782	negative regulation of cell division	biological_process	0.039653	1	5	930	36	24385	c49447_g1,c59316_g1,c30732_g1,c63093_g1,c53942_g1
GO:0016701	oxidoreductase activity, acting on single donors with incorporation of molecular oxygen	molecular_function	0.040007	1	6	930	67	24385	c66028_g1,c59479_g1,c63941_g3,c59479_g3,c61565_g1,c57547_g1
GO:0043043	peptide biosynthetic process	biological_process	0.040525	1	51	930	1249	24385	c99831_g1,c61543_g1,c62962_g2,c59577_g1,c65528_g1,c50351_g1,c60886_g2,c105879_g1,c1466_g1,c65789_g1,c38118_g1,c65563_g1,c40737_g1,c49717_g1,c30954_g1,c57118_g2,c61467_g3,c121933_g1,c65851_g1,c62293_g1,c48519_g1,c64518_g3,c63634_g1,c44680_g1,c44660_g1,c59057_g1,c46948_g2,c115167_g1,c30486_g1,c2979_g1,c14720_g1,c57556_g1,c33938_g1,c53098_g1,c62601_g2,c34139_g1,c58858_g1,c60706_g1,c53062_g1,c42467_g…
GO:0009755	hormone-mediated signaling pathway	biological_process	0.040672	1	5	930	45	24385	c59267_g2,c57209_g1,c64505_g2,c58039_g1,c46935_g1
GO:0050660	flavin adenine dinucleotide binding	molecular_function	0.041088	1	11	930	131	24385	c56061_g1,c48197_g1,c49460_g1,c64407_g3,c62040_g1,c59535_g1,c14508_g1,c60356_g1,c58829_g1,c60786_g1,c44109_g1
GO:0010309	acireductone dioxygenase [iron(II)-requiring] activity	molecular_function	0.041113	1	2	930	8	24385	c66028_g1,c57547_g1
GO:0006023	aminoglycan biosynthetic process	biological_process	0.041999	1	7	930	69	24385	c63225_g1,c60157_g3,c52615_g2,c54978_g1,c63861_g2,c53969_g1,c54978_g2
GO:0009538	photosystem I reaction center	cellular_component	0.042483	1	2	930	8	24385	c62466_g2,c62279_g2
GO:0015099	nickel cation transmembrane transporter activity	molecular_function	0.044117	1	2	930	10	24385	c61855_g1,c47599_g1
GO:0015675	nickel cation transport	biological_process	0.044117	1	2	930	10	24385	c61855_g1,c47599_g1
GO:0035444	nickel cation transmembrane transport	biological_process	0.044117	1	2	930	10	24385	c47599_g1,c61855_g1
GO:0044033	multi-organism metabolic process	biological_process	0.044566	1	6	930	70	24385	c53675_g1,c63208_g1,c36846_g1,c61855_g1,c64251_g1,c41867_g1
GO:1901292	nucleoside phosphate catabolic process	biological_process	0.046058	1	3	930	16	24385	c63838_g1,c63838_g3,c65454_g1
GO:0061695	transferase complex, transferring phosphorus-containing groups	cellular_component	0.046817	1	27	930	456	24385	c58039_g1,c40131_g1,c61143_g1,c55327_g1,c56861_g3,c60659_g1,c65799_g1,c61207_g1,c37604_g1,c61522_g1,c61716_g1,c59886_g1,c55558_g2,c55918_g3,c53675_g1,c65480_g1,c63208_g1,c64949_g2,c57675_g5,c58036_g4,c66137_g1,c43523_g1,c64951_g2,c44109_g1,c66037_g2,c61538_g1,c65541_g1
GO:0035435	phosphate ion transmembrane transport	biological_process	0.047107	1	1	930	1	24385	c56667_g2
GO:0098661	inorganic anion transmembrane transport	biological_process	0.047107	1	1	930	1	24385	c56667_g2
GO:0046434	organophosphate catabolic process	biological_process	0.047323	1	6	930	53	24385	c60786_g1,c52774_g1,c65454_g1,c50962_g1,c63838_g3,c63838_g1
GO:0009065	glutamine family amino acid catabolic process	biological_process	0.048263	1	2	930	8	24385	c64307_g1,c51627_g1
GO:0070008	serine-type exopeptidase activity	molecular_function	0.048589	1	6	930	61	24385	c58036_g4,c57309_g2,c57675_g5,c61207_g1,c60772_g1,c60149_g1
GO:0032040	small-subunit processome	cellular_component	0.04945	1	5	930	51	24385	c61079_g3,c54075_g1,c58807_g1,c55327_g1,c62527_g1
GO:0033993	response to lipid	biological_process	0.049517	1	5	930	51	24385	c46935_g1,c58039_g1,c64505_g2,c57209_g1,c59267_g2
GO:0022857	transmembrane transporter activity	molecular_function	0.050031	1	80	930	1593	24385	c56107_g2,c56524_g1,c56075_g1,c64557_g1,c56287_g1,c62609_g1,c63256_g1,c64434_g1,c25166_g1,c65637_g1,c66146_g1,c59556_g1,c65905_g1,c60633_g4,c51073_g1,c66037_g2,c65681_g1,c47599_g1,c52254_g1,c61483_g2,c53543_g1,c53133_g1,c56417_g5,c55465_g1,c34017_g1,c61285_g1,c63835_g1,c60557_g2,c59746_g1,c55629_g1,c59999_g1,c25674_g1,c48520_g2,c48743_g1,c57675_g5,c57076_g1,c58473_g2,c61855_g1,c65772_g1,c55084_g2…
GO:0030529	ribonucleoprotein complex	cellular_component	0.05014	1	50	930	1272	24385	c30954_g1,c65851_g1,c61219_g2,c121933_g1,c64518_g3,c62293_g1,c63351_g1,c48519_g1,c44660_g1,c58807_g1,c44680_g1,c59057_g1,c46948_g2,c54075_g1,c115167_g1,c61543_g1,c99831_g1,c65528_g1,c59577_g1,c65789_g1,c1466_g1,c105879_g1,c38118_g1,c65563_g1,c40737_g1,c62527_g1,c49717_g1,c60421_g3,c62257_g1,c46052_g1,c46254_g1,c86803_g1,c11742_g1,c61079_g3,c88973_g1,c36163_g1,c30486_g1,c55327_g1,c2979_g1,c33938_g…
GO:0032870	cellular response to hormone stimulus	biological_process	0.050527	1	5	930	53	24385	c46935_g1,c58039_g1,c64505_g2,c57209_g1,c59267_g2
GO:0019072	viral genome packaging	biological_process	0.051344	1	3	930	21	24385	c61855_g1,c62203_g1,c64251_g1
GO:0030258	lipid modification	biological_process	0.051677	1	4	930	25	24385	c61406_g1,c60576_g1,c63419_g1,c61221_g3
GO:0016638	oxidoreductase activity, acting on the CH-NH2 group of donors	molecular_function	0.051747	1	4	930	36	24385	c51627_g1,c57725_g1,c62692_g1,c62752_g3
GO:0030430	host cell cytoplasm	cellular_component	0.052183	1	3	930	21	24385	c66157_g2,c64799_g1,c51374_g1
GO:0004315	3-oxoacyl-[acyl-carrier-protein] synthase activity	molecular_function	0.052329	1	2	930	7	24385	c62434_g1,c61591_g1
GO:0044262	cellular carbohydrate metabolic process	biological_process	0.052705	1	14	930	221	24385	c63890_g1,c63838_g1,c60382_g1,c59220_g1,c58195_g1,c63802_g2,c59479_g3,c55165_g2,c60396_g1,c29085_g1,c47010_g1,c59479_g1,c62033_g1,c60786_g1
GO:0005215	transporter activity	molecular_function	0.052794	1	91	930	1838	24385	c65009_g2,c54341_g1,c58745_g3,c61596_g1,c64928_g2,c60110_g3,c56592_g1,c51118_g1,c55929_g1,c48515_g2,c60103_g1,c61689_g2,c44069_g1,c63011_g1,c64538_g2,c49455_g1,c65050_g1,c58236_g1,c61861_g1,c62213_g4,c55520_g3,c57672_g1,c61254_g1,c53489_g1,c62902_g1,c57418_g1,c59258_g1,c55535_g1,c53676_g1,c60518_g1,c53987_g1,c58268_g1,c60197_g1,c62452_g5,c61603_g1,c58938_g1,c56667_g2,c60826_g1,c53607_g1,c65134_g1…
GO:0051903	S-(hydroxymethyl)glutathione dehydrogenase activity	molecular_function	0.052872	1	1	930	1	24385	c59866_g1
GO:0016634	oxidoreductase activity, acting on the CH-CH group of donors, oxygen as acceptor	molecular_function	0.053385	1	3	930	15	24385	c61406_g1,c61221_g3,c63419_g1
GO:0008440	inositol-1,4,5-trisphosphate 3-kinase activity	molecular_function	0.053455	1	2	930	7	24385	c61858_g2,c33590_g1
GO:0044711	single-organism biosynthetic process	biological_process	0.054023	1	69	930	1387	24385	c62452_g5,c63225_g1,c52774_g1,c36497_g1,c63462_g3,c55535_g1,c62962_g2,c59258_g1,c52615_g2,c50351_g1,c56061_g1,c55149_g1,c64171_g1,c64421_g1,c56620_g1,c55165_g2,c60157_g3,c53227_g1,c62752_g3,c65597_g1,c50342_g1,c48735_g1,c57358_g2,c59535_g1,c60168_g1,c60110_g3,c55327_g1,c60147_g1,c59220_g1,c54037_g1,c54341_g1,c52469_g1,c60356_g1,c60786_g1,c53969_g1,c54978_g2,c56280_g1,c62434_g1,c32418_g1,c65475_g2…
GO:0006637	acyl-CoA metabolic process	biological_process	0.054301	1	3	930	17	24385	c61406_g1,c63419_g1,c61221_g3
GO:0035383	thioester metabolic process	biological_process	0.054301	1	3	930	17	24385	c61221_g3,c63419_g1,c61406_g1
GO:0045980	negative regulation of nucleotide metabolic process	biological_process	0.054343	1	1	930	1	24385	c61538_g1
GO:0042440	pigment metabolic process	biological_process	0.05453	1	9	930	106	24385	c59535_g1,c58060_g1,c60356_g1,c58829_g1,c58461_g1,c60786_g1,c48197_g1,c55149_g1,c49460_g1
GO:0015947	methane metabolic process	biological_process	0.054829	1	5	930	53	24385	c53227_g1,c61221_g3,c64421_g1,c30163_g1,c61285_g1
GO:0043446	cellular alkane metabolic process	biological_process	0.054829	1	5	930	53	24385	c61285_g1,c30163_g1,c64421_g1,c61221_g3,c53227_g1
GO:0003857	3-hydroxyacyl-CoA dehydrogenase activity	molecular_function	0.056049	1	4	930	34	24385	c60786_g1,c54965_g1,c55149_g1,c56061_g1
GO:0005840	ribosome	cellular_component	0.05612	1	41	930	1065	24385	c59057_g1,c44680_g1,c44660_g1,c115167_g1,c46948_g2,c121933_g1,c65851_g1,c30954_g1,c48519_g1,c62293_g1,c64518_g3,c40737_g1,c65563_g1,c38118_g1,c49717_g1,c59577_g1,c65528_g1,c99831_g1,c61543_g1,c105879_g1,c65789_g1,c1466_g1,c86803_g1,c46254_g1,c46052_g1,c88973_g1,c36163_g1,c11742_g1,c62257_g1,c60706_g1,c58858_g1,c53098_g1,c34139_g1,c62601_g2,c61565_g1,c53062_g1,c42467_g1,c30486_g1,c14720_g1,c33938_…
GO:0016725	oxidoreductase activity, acting on CH or CH2 groups	molecular_function	0.056582	1	2	930	9	24385	c56627_g1,c49376_g1
GO:0006536	glutamate metabolic process	biological_process	0.057353	1	3	930	19	24385	c51627_g1,c64307_g1,c62962_g2
GO:0016053	organic acid biosynthetic process	biological_process	0.059638	1	21	930	346	24385	c61285_g1,c48735_g1,c54965_g1,c55149_g1,c54341_g1,c56061_g1,c50351_g1,c59577_g1,c59220_g1,c55535_g1,c50962_g1,c56701_g1,c56620_g1,c64421_g1,c62434_g1,c60786_g1,c64171_g1,c50342_g1,c61591_g1,c63462_g3,c53227_g1
GO:0046394	carboxylic acid biosynthetic process	biological_process	0.059638	1	21	930	346	24385	c55149_g1,c54341_g1,c56061_g1,c50351_g1,c59220_g1,c59577_g1,c55535_g1,c50962_g1,c61285_g1,c48735_g1,c54965_g1,c61591_g1,c50342_g1,c63462_g3,c53227_g1,c56701_g1,c56620_g1,c62434_g1,c64421_g1,c60786_g1,c64171_g1
GO:0003854	3-beta-hydroxy-delta5-steroid dehydrogenase activity	molecular_function	0.060782	1	5	930	41	24385	c53960_g1,c65475_g2,c56280_g1,c56701_g1,c32418_g1
GO:0008207	C21-steroid hormone metabolic process	biological_process	0.060782	1	5	930	41	24385	c56701_g1,c32418_g1,c65475_g2,c56280_g1,c53960_g1
GO:0016229	steroid dehydrogenase activity	molecular_function	0.060782	1	5	930	41	24385	c53960_g1,c56701_g1,c32418_g1,c65475_g2,c56280_g1
GO:0033764	steroid dehydrogenase activity, acting on the CH-OH group of donors, NAD or NADP as acceptor	molecular_function	0.060782	1	5	930	41	24385	c32418_g1,c56701_g1,c56280_g1,c65475_g2,c53960_g1
GO:0008210	estrogen metabolic process	biological_process	0.06233	1	5	930	42	24385	c53960_g1,c56280_g1,c65475_g2,c32418_g1,c56701_g1
GO:0000276	mitochondrial proton-transporting ATP synthase complex, coupling factor F(o)	cellular_component	0.062404	1	5	930	67	24385	c60110_g3,c62452_g5,c56075_g1,c48520_g2,c59258_g1
GO:0000075	cell cycle checkpoint	biological_process	0.062447	1	6	930	64	24385	c51783_g1,c53942_g1,c59316_g1,c61936_g2,c30732_g1,c49447_g1
GO:0033013	tetrapyrrole metabolic process	biological_process	0.062592	1	10	930	145	24385	c66136_g1,c49460_g1,c55327_g1,c55149_g1,c56142_g1,c60786_g1,c58461_g1,c56861_g3,c58060_g1,c56692_g7
GO:0004074	biliverdin reductase activity	molecular_function	0.063212	1	1	930	2	24385	c58461_g1
GO:0042167	heme catabolic process	biological_process	0.063212	1	1	930	2	24385	c58461_g1
GO:0014070	response to organic cyclic compound	biological_process	0.065629	1	5	930	56	24385	c58039_g1,c46935_g1,c64505_g2,c57209_g1,c59267_g2
GO:0008209	androgen metabolic process	biological_process	0.065759	1	5	930	43	24385	c53960_g1,c56701_g1,c32418_g1,c56280_g1,c65475_g2
GO:0009064	glutamine family amino acid metabolic process	biological_process	0.066799	1	10	930	129	24385	c58236_g1,c51627_g1,c59578_g1,c34017_g1,c65134_g1,c63941_g3,c56287_g1,c62842_g1,c64307_g1,c62962_g2
GO:0006549	isoleucine metabolic process	biological_process	0.067994	1	5	930	55	24385	c54965_g1,c48735_g1,c60786_g1,c56061_g1,c55149_g1
GO:0030956	glutamyl-tRNA(Gln) amidotransferase complex	cellular_component	0.068162	1	1	930	1	24385	c62962_g2
GO:0032543	mitochondrial translation	biological_process	0.068162	1	1	930	1	24385	c62962_g2
GO:0050567	glutaminyl-tRNA synthase (glutamine-hydrolyzing) activity	molecular_function	0.068162	1	1	930	1	24385	c62962_g2
GO:0070681	glutaminyl-tRNAGln biosynthesis via transamidation	biological_process	0.068162	1	1	930	1	24385	c62962_g2
GO:0034754	cellular hormone metabolic process	biological_process	0.069007	1	5	930	45	24385	c53960_g1,c56701_g1,c32418_g1,c56280_g1,c65475_g2
GO:0006573	valine metabolic process	biological_process	0.069185	1	5	930	56	24385	c54965_g1,c48735_g1,c60786_g1,c56061_g1,c55149_g1
GO:0045806	negative regulation of endocytosis	biological_process	0.069394	1	1	930	1	24385	c39198_g1
GO:0050764	regulation of phagocytosis	biological_process	0.069394	1	1	930	1	24385	c39198_g1
GO:0050765	negative regulation of phagocytosis	biological_process	0.069394	1	1	930	1	24385	c39198_g1
GO:0005164	tumor necrosis factor receptor binding	molecular_function	0.070066	1	2	930	10	24385	c63642_g1,c62456_g2
GO:0032813	tumor necrosis factor receptor superfamily binding	molecular_function	0.070066	1	2	930	10	24385	c63642_g1,c62456_g2
GO:0005201	extracellular matrix structural constituent	molecular_function	0.070148	1	3	930	25	24385	c58461_g1,c59564_g1,c48039_g1
GO:0051129	negative regulation of cellular component organization	biological_process	0.070193	1	6	930	77	24385	c39198_g1,c58927_g4,c49447_g1,c30732_g1,c59316_g1,c53942_g1
GO:0032934	sterol binding	molecular_function	0.070665	1	1	930	1	24385	c61591_g1
GO:0043178	alcohol binding	molecular_function	0.070665	1	1	930	1	24385	c61591_g1
GO:0002128	tRNA nucleoside ribose methylation	biological_process	0.070706	1	1	930	2	24385	c47928_g1
GO:0004352	glutamate dehydrogenase (NAD+) activity	molecular_function	0.07235	1	1	930	2	24385	c51627_g1
GO:0019551	glutamate catabolic process to 2-oxoglutarate	biological_process	0.07235	1	1	930	2	24385	c51627_g1
GO:0019439	aromatic compound catabolic process	biological_process	0.073621	1	18	930	304	24385	c64660_g1,c54661_g1,c65454_g1,c61504_g3,c63838_g1,c63838_g3,c58461_g1,c61565_g1,c59535_g1,c42467_g1,c61936_g2,c54537_g4,c50342_g1,c43889_g2,c51913_g1,c60443_g1,c57672_g1,c58927_g4
GO:0042168	heme metabolic process	biological_process	0.074645	1	5	930	47	24385	c49460_g1,c58461_g1,c60786_g1,c55149_g1,c58060_g1
GO:0042445	hormone metabolic process	biological_process	0.074664	1	5	930	49	24385	c32418_g1,c56701_g1,c56280_g1,c65475_g2,c53960_g1
GO:0046148	pigment biosynthetic process	biological_process	0.07532	1	8	930	95	24385	c49460_g1,c55149_g1,c48197_g1,c58829_g1,c60356_g1,c60786_g1,c59535_g1,c58060_g1
GO:1901361	organic cyclic compound catabolic process	biological_process	0.075351	1	18	930	306	24385	c60443_g1,c57672_g1,c58927_g4,c54537_g4,c61936_g2,c50342_g1,c51913_g1,c43889_g2,c58461_g1,c63838_g3,c61565_g1,c42467_g1,c59535_g1,c65454_g1,c54661_g1,c64660_g1,c61504_g3,c63838_g1
GO:0015939	pantothenate metabolic process	biological_process	0.075393	1	5	930	49	24385	c50962_g1,c48735_g1,c59220_g1,c60786_g1,c56061_g1
GO:0015940	pantothenate biosynthetic process	biological_process	0.075393	1	5	930	49	24385	c56061_g1,c50962_g1,c48735_g1,c59220_g1,c60786_g1
GO:0010817	regulation of hormone levels	biological_process	0.075833	1	5	930	50	24385	c53960_g1,c32418_g1,c56701_g1,c56280_g1,c65475_g2
GO:0034618	arginine binding	molecular_function	0.076597	1	1	930	1	24385	c66166_g5
GO:0006384	transcription initiation from RNA polymerase III promoter	biological_process	0.076666	1	1	930	2	24385	c57712_g1
GO:0044283	small molecule biosynthetic process	biological_process	0.077056	1	28	930	522	24385	c59620_g2,c61285_g1,c56861_g3,c54965_g1,c48735_g1,c50351_g1,c56061_g1,c64501_g2,c54341_g1,c55149_g1,c55535_g1,c50962_g1,c55327_g1,c62692_g1,c59577_g1,c59220_g1,c66136_g1,c64421_g1,c62434_g1,c56620_g1,c56701_g1,c64171_g1,c60786_g1,c50342_g1,c61591_g1,c53227_g1,c63462_g3,c62752_g3
GO:0006118	obsolete electron transport	biological_process	0.077768	1	19	930	322	24385	c63419_g1,c49583_g1,c65552_g1,c60786_g1,c61221_g3,c58682_g1,c56164_g2,c59474_g2,c55084_g2,c62040_g1,c64557_g1,c56417_g5,c64501_g2,c34017_g1,c63885_g2,c59620_g2,c63991_g2,c61406_g1,c51627_g1
GO:0006067	ethanol metabolic process	biological_process	0.078788	1	1	930	3	24385	c59866_g1
GO:0006069	ethanol oxidation	biological_process	0.078788	1	1	930	3	24385	c59866_g1
GO:0034308	primary alcohol metabolic process	biological_process	0.078788	1	1	930	3	24385	c59866_g1
GO:0031329	regulation of cellular catabolic process	biological_process	0.079166	1	10	930	142	24385	c62617_g2,c65371_g1,c65050_g1,c61951_g1,c30732_g1,c49447_g1,c56241_g1,c66146_g1,c63536_g1,c59316_g1
GO:0030100	regulation of endocytosis	biological_process	0.079425	1	1	930	2	24385	c39198_g1
GO:0016779	nucleotidyltransferase activity	molecular_function	0.079838	1	32	930	617	24385	c61254_g1,c58039_g1,c40131_g1,c54679_g1,c61522_g1,c54718_g1,c14376_g1,c65799_g1,c61207_g1,c63208_g1,c66137_g1,c55918_g3,c44109_g1,c64195_g1,c59057_g1,c66037_g2,c36846_g1,c47599_g1,c55327_g1,c61716_g1,c55558_g2,c56861_g3,c41867_g1,c65480_g1,c64949_g2,c53675_g1,c57675_g5,c57785_g1,c58036_g4,c57965_g1,c60758_g1,c43523_g1
GO:0006550	isoleucine catabolic process	biological_process	0.080717	1	4	930	41	24385	c54965_g1,c60786_g1,c56061_g1,c55149_g1
GO:0006552	leucine catabolic process	biological_process	0.080717	1	4	930	41	24385	c60786_g1,c54965_g1,c55149_g1,c56061_g1
GO:0006140	regulation of nucleotide metabolic process	biological_process	0.081169	1	1	930	4	24385	c61538_g1
GO:0034645	cellular macromolecule biosynthetic process	biological_process	0.081811	1	184	930	4298	24385	c57672_g1,c61063_g1,c61951_g1,c64048_g4,c44307_g1,c48824_g1,c62752_g3,c64949_g2,c60103_g1,c50342_g1,c62257_g1,c46935_g1,c57309_g2,c55558_g2,c57589_g1,c59886_g1,c44666_g1,c63093_g1,c62033_g1,c55327_g1,c14720_g1,c49447_g1,c58807_g1,c44680_g1,c48039_g1,c56667_g2,c44109_g1,c64951_g2,c51047_g1,c66137_g1,c63208_g1,c57118_g2,c59987_g1,c50487_g2,c64042_g1,c99831_g1,c52615_g2,c57822_g2,c50351_g1,c105879_g…
GO:0015948	methanogenesis	biological_process	0.082246	1	4	930	35	24385	c61221_g3,c53227_g1,c61285_g1,c64421_g1
GO:0015975	energy derivation by oxidation of reduced inorganic compounds	biological_process	0.082246	1	4	930	35	24385	c61285_g1,c64421_g1,c61221_g3,c53227_g1
GO:0043447	alkane biosynthetic process	biological_process	0.082246	1	4	930	35	24385	c53227_g1,c61221_g3,c64421_g1,c61285_g1
GO:0006574	valine catabolic process	biological_process	0.082309	1	4	930	42	24385	c56061_g1,c55149_g1,c54965_g1,c60786_g1
GO:0042302	structural constituent of cuticle	molecular_function	0.082458	1	7	930	108	24385	c59644_g1,c55301_g1,c26667_g1,c61307_g2,c53068_g1,c32906_g1,c34703_g1
GO:0004348	glucosylceramidase activity	molecular_function	0.082907	1	2	930	11	24385	c59886_g1,c61683_g1
GO:0009083	branched-chain amino acid catabolic process	biological_process	0.083775	1	4	930	43	24385	c54965_g1,c60786_g1,c56061_g1,c55149_g1
GO:1902116	negative regulation of organelle assembly	biological_process	0.084137	1	1	930	4	24385	c58927_g4
GO:1902209	negative regulation of bacterial-type flagellum assembly	biological_process	0.084137	1	1	930	4	24385	c58927_g4
GO:0046168	glycerol-3-phosphate catabolic process	biological_process	0.084533	1	2	930	12	24385	c50962_g1,c60786_g1
GO:0010374	stomatal complex development	biological_process	0.085056	1	1	930	2	24385	c65799_g1
GO:0048580	regulation of post-embryonic development	biological_process	0.085056	1	1	930	2	24385	c65799_g1
GO:0048582	positive regulation of post-embryonic development	biological_process	0.085056	1	1	930	2	24385	c65799_g1
GO:0090558	plant epidermis development	biological_process	0.085056	1	1	930	2	24385	c65799_g1
GO:2000038	regulation of stomatal complex development	biological_process	0.085056	1	1	930	2	24385	c65799_g1
GO:2000123	positive regulation of stomatal complex development	biological_process	0.085056	1	1	930	2	24385	c65799_g1
GO:0033014	tetrapyrrole biosynthetic process	biological_process	0.085123	1	9	930	134	24385	c56142_g1,c55149_g1,c55327_g1,c49460_g1,c66136_g1,c56692_g7,c58060_g1,c56861_g3,c60786_g1
GO:0009894	regulation of catabolic process	biological_process	0.085228	1	10	930	145	24385	c30732_g1,c61951_g1,c65371_g1,c65050_g1,c62617_g2,c59316_g1,c63536_g1,c56241_g1,c66146_g1,c49447_g1
GO:0043158	heterocyst differentiation	biological_process	0.08538	1	1	930	2	24385	c60659_g1
GO:0016833	oxo-acid-lyase activity	molecular_function	0.086328	1	2	930	12	24385	c62033_g1,c63462_g3
GO:0004026	alcohol O-acetyltransferase activity	molecular_function	0.086607	1	1	930	2	24385	c66034_g2
GO:0034318	alcohol O-acyltransferase activity	molecular_function	0.086607	1	1	930	2	24385	c66034_g2
GO:0098800	inner mitochondrial membrane protein complex	cellular_component	0.086851	1	9	930	162	24385	c59258_g1,c54661_g1,c48520_g2,c56075_g1,c53675_g1,c62452_g5,c61221_g3,c49455_g1,c60110_g3
GO:0051784	negative regulation of nuclear division	biological_process	0.088315	1	4	930	33	24385	c49447_g1,c59316_g1,c30732_g1,c53942_g1
GO:0019670	anaerobic glutamate catabolic process	biological_process	0.088342	1	1	930	2	24385	c64307_g1
GO:0050097	methylaspartate mutase activity	molecular_function	0.088342	1	1	930	2	24385	c64307_g1
GO:0009061	anaerobic respiration	biological_process	0.088603	1	4	930	37	24385	c61285_g1,c64421_g1,c61221_g3,c53227_g1
GO:0042819	vitamin B6 biosynthetic process	biological_process	0.089231	1	2	930	12	24385	c62752_g3,c62692_g1
GO:0009719	response to endogenous stimulus	biological_process	0.089563	1	6	930	96	24385	c64505_g2,c57209_g1,c59267_g2,c58039_g1,c46935_g1,c14376_g1
GO:0004176	ATP-dependent peptidase activity	molecular_function	0.089721	1	2	930	10	24385	c65134_g1,c51320_g1
GO:0006510	obsolete ATP-dependent proteolysis	biological_process	0.089721	1	2	930	10	24385	c51320_g1,c65134_g1
GO:0044163	host cytoskeleton	cellular_component	0.090061	1	1	930	3	24385	c64799_g1
GO:0075519	microtubule-dependent intracellular transport of viral material	biological_process	0.090061	1	1	930	3	24385	c64799_g1
GO:0075521	microtubule-dependent intracellular transport of viral material towards nucleus	biological_process	0.090061	1	1	930	3	24385	c64799_g1
GO:0075606	transport of viral material towards nucleus	biological_process	0.090061	1	1	930	3	24385	c64799_g1
GO:0043648	dicarboxylic acid metabolic process	biological_process	0.091724	1	9	930	124	24385	c64307_g1,c62962_g2,c53227_g1,c50342_g1,c56620_g1,c56701_g1,c61285_g1,c51627_g1,c64421_g1
GO:0044085	cellular component biogenesis	biological_process	0.091893	1	79	930	1925	24385	c46052_g1,c65772_g1,c64578_g1,c64251_g1,c61079_g3,c36163_g1,c66028_g1,c61855_g1,c61038_g1,c34139_g1,c62601_g2,c58858_g1,c60706_g1,c42467_g1,c53062_g1,c61565_g1,c65111_g1,c30486_g1,c54410_g1,c2979_g1,c33938_g1,c65350_g1,c54978_g2,c53969_g1,c32289_g1,c46948_g2,c41242_g1,c115167_g1,c48519_g1,c66146_g1,c60220_g5,c65738_g1,c63861_g2,c65563_g1,c54978_g1,c49717_g1,c14376_g1,c50156_g1,c59577_g1,c1466_g1,…
GO:0009186	deoxyribonucleoside diphosphate metabolic process	biological_process	0.09215	1	2	930	10	24385	c49376_g1,c56627_g1
GO:0005993	trehalose catabolic process	biological_process	0.092541	1	1	930	4	24385	c29085_g1
GO:0009313	oligosaccharide catabolic process	biological_process	0.092541	1	1	930	4	24385	c29085_g1
GO:0046352	disaccharide catabolic process	biological_process	0.092541	1	1	930	4	24385	c29085_g1
GO:0009712	catechol-containing compound metabolic process	biological_process	0.092869	1	1	930	2	24385	c61565_g1
GO:0018576	catechol 1,2-dioxygenase activity	molecular_function	0.092869	1	1	930	2	24385	c61565_g1
GO:0018884	carbazole metabolic process	biological_process	0.092869	1	1	930	2	24385	c61565_g1
GO:0018912	1,4-dichlorobenzene metabolic process	biological_process	0.092869	1	1	930	2	24385	c61565_g1
GO:0018948	xylene metabolic process	biological_process	0.092869	1	1	930	2	24385	c61565_g1
GO:0018970	toluene metabolic process	biological_process	0.092869	1	1	930	2	24385	c61565_g1
GO:0019114	catechol dioxygenase activity	molecular_function	0.092869	1	1	930	2	24385	c61565_g1
GO:0019261	1,4-dichlorobenzene catabolic process	biological_process	0.092869	1	1	930	2	24385	c61565_g1
GO:0042184	xylene catabolic process	biological_process	0.092869	1	1	930	2	24385	c61565_g1
GO:0042203	toluene catabolic process	biological_process	0.092869	1	1	930	2	24385	c61565_g1
GO:0046232	carbazole catabolic process	biological_process	0.092869	1	1	930	2	24385	c61565_g1
GO:0072490	toluene-containing compound metabolic process	biological_process	0.092869	1	1	930	2	24385	c61565_g1
GO:0072491	toluene-containing compound catabolic process	biological_process	0.092869	1	1	930	2	24385	c61565_g1
GO:0009059	macromolecule biosynthetic process	biological_process	0.092962	1	185	930	4343	24385	c61538_g1,c44660_g1,c66034_g2,c53215_g2,c121933_g1,c30954_g1,c63225_g1,c60758_g2,c62736_g1,c66166_g5,c64518_g3,c40737_g1,c30732_g1,c38118_g1,c65799_g1,c65528_g1,c62962_g2,c55535_g1,c60886_g2,c61254_g1,c65789_g1,c63613_g1,c46254_g1,c86803_g1,c62213_g4,c60034_g1,c39352_g1,c88973_g1,c11742_g1,c65555_g1,c53227_g1,c60157_g3,c53724_g1,c65323_g1,c65597_g1,c53098_g1,c53568_g1,c57369_g1,c53778_g2,c55929_g…
GO:0004298	threonine-type endopeptidase activity	molecular_function	0.093789	1	4	930	56	24385	c47093_g1,c14690_g1,c64332_g1,c47928_g1
GO:0070003	threonine-type peptidase activity	molecular_function	0.093789	1	4	930	56	24385	c47093_g1,c47928_g1,c14690_g1,c64332_g1
GO:0030684	preribosome	cellular_component	0.095213	1	5	930	60	24385	c61079_g3,c54075_g1,c58807_g1,c55327_g1,c62527_g1
GO:0060962	regulation of ribosomal protein gene transcription from RNA polymerase II promoter	biological_process	0.096299	1	1	930	3	24385	c59987_g1
GO:0010024	phytochromobilin biosynthetic process	biological_process	0.096613	1	1	930	2	24385	c56692_g7
GO:0016636	oxidoreductase activity, acting on the CH-CH group of donors, iron-sulfur protein as acceptor	molecular_function	0.096613	1	1	930	2	24385	c56692_g7
GO:0051202	phytochromobilin metabolic process	biological_process	0.096613	1	1	930	2	24385	c56692_g7
GO:0019321	pentose metabolic process	biological_process	0.097786	1	1	930	3	24385	c51930_g3
GO:0019566	arabinose metabolic process	biological_process	0.097786	1	1	930	3	24385	c51930_g3
GO:0046373	L-arabinose metabolic process	biological_process	0.097786	1	1	930	3	24385	c51930_g3
GO:0008483	transaminase activity	molecular_function	0.098247	1	2	930	20	24385	c50827_g1,c62037_g2
GO:0008839	4-hydroxy-tetrahydrodipicolinate reductase	molecular_function	0.099197	1	2	930	11	24385	c56620_g1,c56701_g1
GO:0030597	RNA glycosylase activity	molecular_function	0.099487	1	1	930	2	24385	c61467_g3
GO:0030598	rRNA N-glycosylase activity	molecular_function	0.099487	1	1	930	2	24385	c61467_g3
GO:0005751	mitochondrial respiratory chain complex IV	cellular_component	0.099739	1	1	930	5	24385	c49455_g1
GO:0007093	mitotic cell cycle checkpoint	biological_process	0.10031	1	4	930	39	24385	c49447_g1,c59316_g1,c30732_g1,c51783_g1
GO:0031047	gene silencing by RNA	biological_process	0.10077	1	2	930	12	24385	c66157_g2,c51374_g1
GO:0016769	transferase activity, transferring nitrogenous groups	molecular_function	0.10115	1	2	930	21	24385	c62037_g2,c50827_g1
GO:0006551	leucine metabolic process	biological_process	0.10173	1	5	930	62	24385	c56061_g1,c55149_g1,c54965_g1,c48735_g1,c60786_g1
GO:0006103	2-oxoglutarate metabolic process	biological_process	0.10221	1	1	930	5	24385	c51627_g1
GO:0004329	formate-tetrahydrofolate ligase activity	molecular_function	0.10251	1	1	930	4	24385	c59577_g1
GO:0006821	chloride transport	biological_process	0.10263	1	2	930	14	24385	c48515_g2,c55520_g3
GO:0045211	postsynaptic membrane	cellular_component	0.10313	1	1	930	5	24385	c48515_g2
GO:0097060	synaptic membrane	cellular_component	0.10313	1	1	930	5	24385	c48515_g2
GO:0042030	ATPase inhibitor activity	molecular_function	0.1045	1	4	930	42	24385	c65373_g1,c56764_g1,c61538_g1,c51073_g1
GO:0003729	mRNA binding	molecular_function	0.10629	1	3	930	32	24385	c61219_g2,c55936_g2,c58927_g4
GO:0044822	poly(A) RNA binding	molecular_function	0.10629	1	3	930	32	24385	c61219_g2,c58927_g4,c55936_g2
GO:0009522	photosystem I	cellular_component	0.10742	1	3	930	24	24385	c60653_g1,c62279_g2,c62466_g2
GO:0008924	malate dehydrogenase (quinone) activity	molecular_function	0.10767	1	1	930	2	24385	c59727_g1
GO:0071310	cellular response to organic substance	biological_process	0.10817	1	6	930	104	24385	c64505_g2,c59267_g2,c57209_g1,c58039_g1,c46935_g1,c14376_g1
GO:0051766	inositol trisphosphate kinase activity	molecular_function	0.10887	1	2	930	11	24385	c61858_g2,c33590_g1
GO:0005839	proteasome core complex	cellular_component	0.10912	1	4	930	58	24385	c47928_g1,c64332_g1,c14690_g1,c47093_g1
GO:0045930	negative regulation of mitotic cell cycle	biological_process	0.10942	1	4	930	40	24385	c30732_g1,c59316_g1,c51783_g1,c49447_g1
GO:0042816	vitamin B6 metabolic process	biological_process	0.10954	1	2	930	13	24385	c62692_g1,c62752_g3
GO:0006553	lysine metabolic process	biological_process	0.10985	1	7	930	89	24385	c54965_g1,c60786_g1,c56061_g1,c56620_g1,c55149_g1,c56701_g1,c49610_g1
GO:0009081	branched-chain amino acid metabolic process	biological_process	0.11048	1	5	930	66	24385	c55149_g1,c56061_g1,c60786_g1,c48735_g1,c54965_g1
GO:0030001	metal ion transport	biological_process	0.11092	1	35	930	670	24385	c64928_g2,c52254_g1,c48197_g1,c56764_g1,c64501_g2,c34017_g1,c55929_g1,c60103_g1,c61855_g1,c48091_g1,c47262_g1,c58236_g1,c65772_g1,c56524_g1,c65373_g1,c61254_g1,c64557_g1,c57602_g1,c56287_g1,c62609_g1,c59620_g2,c57769_g1,c65637_g1,c25166_g1,c60197_g1,c66146_g1,c60786_g1,c58938_g1,c61603_g1,c65681_g1,c65134_g1,c66037_g2,c51073_g1,c47599_g1,c59866_g1
GO:0048027	mRNA 5'-UTR binding	molecular_function	0.11099	1	1	930	7	24385	c58927_g4
GO:0009427	bacterial-type flagellum basal body, distal rod, L ring	cellular_component	0.11207	1	1	930	3	24385	c63991_g2
GO:0006909	phagocytosis	biological_process	0.11282	1	1	930	5	24385	c39198_g1
GO:0019073	viral DNA genome packaging	biological_process	0.1129	1	2	930	15	24385	c61855_g1,c64251_g1
GO:1902590	multi-organism organelle organization	biological_process	0.1129	1	2	930	15	24385	c64251_g1,c61855_g1
GO:0098794	postsynapse	cellular_component	0.11302	1	1	930	6	24385	c48515_g2
GO:0004071	aspartate-ammonia ligase activity	molecular_function	0.11392	1	1	930	3	24385	c50342_g1
GO:0005576	extracellular region	cellular_component	0.11442	1	61	930	1312	24385	c56585_g1,c30935_g1,c64460_g1,c64355_g1,c53568_g1,c61406_g1,c52291_g1,c65469_g2,c60168_g1,c51627_g1,c59564_g1,c60426_g3,c61634_g1,c38554_g1,c33938_g1,c61858_g2,c57648_g2,c47103_g1,c63445_g1,c62117_g1,c29034_g1,c52853_g1,c53184_g2,c56811_g5,c66028_g1,c49402_g1,c65555_g1,c64887_g1,c61292_g1,c57784_g1,c62257_g1,c60325_g3,c50420_g1,c47928_g1,c43616_g1,c56656_g1,c62634_g3,c66049_g1,c58461_g1,c61869_g1…
GO:0006144	purine nucleobase metabolic process	biological_process	0.11459	1	28	930	534	24385	c55918_g3,c54537_g4,c58036_g4,c65480_g1,c57675_g5,c63208_g1,c53675_g1,c43523_g1,c47599_g1,c60758_g1,c36846_g1,c66037_g2,c59057_g1,c64195_g1,c44109_g1,c58039_g1,c61254_g1,c55327_g1,c56627_g1,c49376_g1,c60147_g1,c37715_g1,c41867_g1,c65799_g1,c61207_g1,c52742_g1,c64610_g2,c61522_g1
GO:0044249	cellular biosynthetic process	biological_process	0.11528	1	222	930	5313	24385	c105879_g1,c50351_g1,c57822_g2,c62842_g1,c99831_g1,c59258_g1,c52615_g2,c51047_g1,c64951_g2,c56667_g2,c48039_g1,c44109_g1,c58807_g1,c44680_g1,c50487_g2,c64042_g1,c63208_g1,c59987_g1,c57118_g2,c66137_g1,c59535_g1,c44666_g1,c48735_g1,c62033_g1,c63093_g1,c57309_g2,c55558_g2,c59886_g1,c57589_g1,c14720_g1,c49447_g1,c59220_g1,c55327_g1,c56620_g1,c48824_g1,c44307_g1,c64421_g1,c64048_g4,c61951_g1,c61063_g…
GO:0003756	protein disulfide isomerase activity	molecular_function	0.11811	1	1	930	3	24385	c59997_g1
GO:0016864	intramolecular oxidoreductase activity, transposing S-S bonds	molecular_function	0.11811	1	1	930	3	24385	c59997_g1
GO:0015114	phosphate ion transmembrane transporter activity	molecular_function	0.11878	1	1	930	2	24385	c56667_g2
GO:0006260	DNA replication	biological_process	0.11957	1	36	930	695	24385	c53568_g1,c55558_g2,c61716_g1,c56861_g3,c55327_g1,c49828_g1,c55287_g1,c49447_g1,c48197_g1,c62213_g4,c57672_g1,c61951_g1,c36568_g1,c48824_g1,c57785_g1,c64949_g2,c65323_g1,c63608_g2,c54965_g1,c14376_g1,c55535_g1,c49376_g1,c40131_g1,c54679_g1,c66037_g2,c61538_g1,c65681_g1,c58807_g1,c65379_g1,c49583_g1,c66137_g1,c50487_g2,c63634_g1,c52148_g1,c60220_g5,c62736_g1
GO:0009725	response to hormone	biological_process	0.12017	1	5	930	75	24385	c57209_g1,c59267_g2,c64505_g2,c58039_g1,c46935_g1
GO:0010639	negative regulation of organelle organization	biological_process	0.12142	1	5	930	62	24385	c58927_g4,c49447_g1,c30732_g1,c59316_g1,c53942_g1
GO:0009426	bacterial-type flagellum basal body, distal rod	cellular_component	0.1215	1	1	930	4	24385	c63991_g2
GO:0030694	bacterial-type flagellum basal body, rod	cellular_component	0.1215	1	1	930	4	24385	c63991_g2
GO:0042597	periplasmic space	cellular_component	0.1222	1	3	930	32	24385	c64251_g1,c65552_g1,c45883_g1
GO:0006334	nucleosome assembly	biological_process	0.12222	1	3	930	45	24385	c50156_g1,c51809_g2,c61393_g1
GO:0031497	chromatin assembly	biological_process	0.12222	1	3	930	45	24385	c50156_g1,c51809_g2,c61393_g1
GO:0034728	nucleosome organization	biological_process	0.12222	1	3	930	45	24385	c50156_g1,c51809_g2,c61393_g1
GO:0071554	cell wall organization or biogenesis	biological_process	0.12338	1	7	930	93	24385	c63225_g1,c52615_g2,c60157_g3,c54978_g1,c63861_g2,c53969_g1,c54978_g2
GO:0051301	cell division	biological_process	0.12354	1	16	930	270	24385	c63093_g1,c30732_g1,c65738_g1,c61038_g1,c49447_g1,c61304_g1,c61951_g1,c64048_g4,c53942_g1,c57672_g1,c49613_g1,c41242_g1,c65772_g1,c65555_g1,c59316_g1,c60220_g5
GO:0016709	oxidoreductase activity, acting on paired donors, with incorporation or reduction of molecular oxygen, NAD(P)H as one donor, and incorporation of one atom of oxygen	molecular_function	0.12388	1	3	930	29	24385	c56061_g1,c58829_g1,c64407_g3
GO:0030203	glycosaminoglycan metabolic process	biological_process	0.12417	1	7	930	91	24385	c63225_g1,c52615_g2,c60157_g3,c54978_g1,c63861_g2,c54978_g2,c53969_g1
GO:0015098	molybdate ion transmembrane transporter activity	molecular_function	0.12466	1	1	930	5	24385	c44069_g1
GO:0015689	molybdate ion transport	biological_process	0.12466	1	1	930	5	24385	c44069_g1
GO:0004560	alpha-L-fucosidase activity	molecular_function	0.12513	1	1	930	3	24385	c52920_g1
GO:0015928	fucosidase activity	molecular_function	0.12513	1	1	930	3	24385	c52920_g1
GO:0004177	aminopeptidase activity	molecular_function	0.12754	1	3	930	30	24385	c60351_g2,c64556_g1,c59396_g1
GO:0004197	cysteine-type endopeptidase activity	molecular_function	0.12792	1	9	930	136	24385	c65373_g1,c64518_g3,c57675_g5,c58036_g4,c58760_g2,c64518_g2,c64942_g2,c61207_g1,c60073_g1
GO:0006664	glycolipid metabolic process	biological_process	0.12819	1	10	930	144	24385	c61821_g3,c62752_g3,c61683_g1,c54037_g1,c65852_g1,c65597_g1,c59117_g2,c59886_g1,c60184_g1,c57358_g2
GO:0008198	ferrous iron binding	molecular_function	0.12836	1	1	930	2	24385	c59862_g1
GO:1901576	organic substance biosynthetic process	biological_process	0.1291	1	228	930	5479	24385	c54679_g1,c51820_g1,c57406_g2,c1466_g1,c58039_g1,c49376_g1,c59577_g1,c58060_g1,c54965_g1,c54978_g1,c61522_g1,c63634_g1,c55918_g3,c62293_g1,c48519_g1,c60220_g5,c16753_g1,c49583_g1,c44594_g1,c59267_g2,c36442_g1,c62434_g1,c65379_g1,c36846_g1,c54312_g1,c60786_g1,c64195_g1,c65852_g1,c64501_g2,c38554_g1,c30486_g1,c56603_g1,c65701_g1,c42467_g1,c61565_g1,c61285_g1,c64610_g2,c56861_g3,c62601_g2,c55377_g1,…
GO:0009058	biosynthetic process	biological_process	0.12922	1	233	930	5596	24385	c53675_g1,c65480_g1,c59502_g1,c48520_g2,c58195_g1,c57209_g1,c57785_g1,c46052_g1,c56918_g1,c36163_g1,c56603_g1,c30486_g1,c38554_g1,c65852_g1,c64501_g2,c58858_g1,c62601_g2,c55377_g1,c61038_g1,c61565_g1,c64610_g2,c61285_g1,c56861_g3,c65701_g1,c42467_g1,c44594_g1,c59267_g2,c36442_g1,c49583_g1,c16753_g1,c60220_g5,c63634_g1,c55918_g3,c62293_g1,c48519_g1,c60786_g1,c64195_g1,c65379_g1,c36846_g1,c54312_g1…
GO:0007033	vacuole organization	biological_process	0.12953	1	2	930	18	24385	c44486_g1,c14376_g1
GO:0033313	meiotic cell cycle checkpoint	biological_process	0.1303	1	1	930	2	24385	c53942_g1
GO:0040020	regulation of meiotic nuclear division	biological_process	0.1303	1	1	930	2	24385	c53942_g1
GO:0045835	negative regulation of meiotic nuclear division	biological_process	0.1303	1	1	930	2	24385	c53942_g1
GO:0051445	regulation of meiotic cell cycle	biological_process	0.1303	1	1	930	2	24385	c53942_g1
GO:0051447	negative regulation of meiotic cell cycle	biological_process	0.1303	1	1	930	2	24385	c53942_g1
GO:0051598	meiotic recombination checkpoint	biological_process	0.1303	1	1	930	2	24385	c53942_g1
GO:0048523	negative regulation of cellular process	biological_process	0.13034	1	15	930	295	24385	c61467_g3,c56603_g1,c59316_g1,c49447_g1,c39198_g1,c51783_g1,c53942_g1,c63093_g1,c60968_g1,c30732_g1,c61538_g1,c51374_g1,c66157_g2,c53778_g2,c58927_g4
GO:0016782	transferase activity, transferring sulfur-containing groups	molecular_function	0.13138	1	4	930	45	24385	c62680_g1,c64920_g1,c65865_g1,c61285_g1
GO:0007156	homophilic cell adhesion via plasma membrane adhesion molecules	biological_process	0.13157	1	4	930	64	24385	c66124_g3,c65851_g1,c62563_g2,c61014_g1
GO:0016108	tetraterpenoid metabolic process	biological_process	0.13474	1	4	930	35	24385	c48197_g1,c59535_g1,c58829_g1,c60356_g1
GO:0016109	tetraterpenoid biosynthetic process	biological_process	0.13474	1	4	930	35	24385	c58829_g1,c60356_g1,c48197_g1,c59535_g1
GO:0016116	carotenoid metabolic process	biological_process	0.13474	1	4	930	35	24385	c48197_g1,c59535_g1,c58829_g1,c60356_g1
GO:0016117	carotenoid biosynthetic process	biological_process	0.13474	1	4	930	35	24385	c58829_g1,c60356_g1,c48197_g1,c59535_g1
GO:0010948	negative regulation of cell cycle process	biological_process	0.13543	1	4	930	45	24385	c59316_g1,c30732_g1,c53942_g1,c49447_g1
GO:0006323	DNA packaging	biological_process	0.13619	1	6	930	104	24385	c50156_g1,c63907_g1,c61393_g1,c64251_g1,c61855_g1,c51809_g2
GO:0008121	ubiquinol-cytochrome-c reductase activity	molecular_function	0.13653	1	3	930	40	24385	c34017_g1,c55084_g2,c56417_g5
GO:0016681	oxidoreductase activity, acting on diphenols and related substances as donors, cytochrome as acceptor	molecular_function	0.13653	1	3	930	40	24385	c34017_g1,c55084_g2,c56417_g5
GO:0004499	N,N-dimethylaniline monooxygenase activity	molecular_function	0.13668	1	2	930	16	24385	c58829_g1,c64407_g3
GO:0010508	positive regulation of autophagy	biological_process	0.13704	1	6	930	81	24385	c61951_g1,c63536_g1,c62617_g2,c65371_g1,c66146_g1,c65050_g1
GO:0042398	cellular modified amino acid biosynthetic process	biological_process	0.13754	1	10	930	152	24385	c60786_g1,c48735_g1,c61285_g1,c64421_g1,c59577_g1,c59220_g1,c50962_g1,c53227_g1,c55149_g1,c56061_g1
GO:0016702	oxidoreductase activity, acting on single donors with incorporation of molecular oxygen, incorporation of two atoms of oxygen	molecular_function	0.13769	1	4	930	52	24385	c66028_g1,c63941_g3,c61565_g1,c57547_g1
GO:0044281	small molecule metabolic process	biological_process	0.1377	1	117	930	2608	24385	c60786_g1,c59057_g1,c64195_g1,c66037_g2,c47599_g1,c60396_g1,c36846_g1,c57567_g1,c62434_g1,c47010_g1,c55918_g3,c63634_g1,c63890_g1,c61522_g1,c54965_g1,c56287_g1,c63941_g3,c59620_g2,c52742_g1,c61207_g1,c64307_g1,c49376_g1,c59577_g1,c56075_g1,c50962_g1,c61504_g3,c58039_g1,c63838_g1,c51930_g3,c59479_g1,c61221_g3,c60758_g1,c43523_g1,c56701_g1,c60279_g2,c36568_g1,c55084_g2,c53675_g1,c65480_g1,c57675_g5…
GO:0004334	fumarylacetoacetase activity	molecular_function	0.13835	1	1	930	4	24385	c61504_g3
GO:0016822	hydrolase activity, acting on acid carbon-carbon bonds	molecular_function	0.13835	1	1	930	4	24385	c61504_g3
GO:0016823	hydrolase activity, acting on acid carbon-carbon bonds, in ketonic substances	molecular_function	0.13835	1	1	930	4	24385	c61504_g3
GO:0008146	sulfotransferase activity	molecular_function	0.13903	1	3	930	30	24385	c65865_g1,c62680_g1,c64920_g1
GO:0072523	purine-containing compound catabolic process	biological_process	0.13987	1	1	930	3	24385	c54537_g4
GO:0044270	cellular nitrogen compound catabolic process	biological_process	0.14018	1	16	930	286	24385	c58461_g1,c63838_g3,c42467_g1,c61565_g1,c54661_g1,c64660_g1,c65454_g1,c63838_g1,c57672_g1,c60443_g1,c58927_g4,c61936_g2,c54537_g4,c51913_g1,c43889_g2,c50342_g1
GO:0046700	heterocycle catabolic process	biological_process	0.14018	1	16	930	286	24385	c57672_g1,c60443_g1,c58927_g4,c54537_g4,c61936_g2,c43889_g2,c51913_g1,c50342_g1,c63838_g3,c58461_g1,c42467_g1,c61565_g1,c64660_g1,c65454_g1,c54661_g1,c63838_g1
GO:0016620	oxidoreductase activity, acting on the aldehyde or oxo group of donors, NAD or NADP as acceptor	molecular_function	0.14018	1	5	930	73	24385	c53960_g1,c48091_g1,c56701_g1,c46948_g1,c46948_g2
GO:0031331	positive regulation of cellular catabolic process	biological_process	0.1403	1	6	930	83	24385	c63536_g1,c61951_g1,c66146_g1,c65050_g1,c65371_g1,c62617_g2
GO:0043240	Fanconi anaemia nuclear complex	cellular_component	0.14186	1	1	930	2	24385	c66037_g1
GO:0030638	polyketide metabolic process	biological_process	0.14231	1	1	930	3	24385	c59359_g1
GO:0030639	polyketide biosynthetic process	biological_process	0.14231	1	1	930	3	24385	c59359_g1
GO:0009896	positive regulation of catabolic process	biological_process	0.14264	1	6	930	84	24385	c61951_g1,c63536_g1,c65371_g1,c66146_g1,c65050_g1,c62617_g2
GO:0046873	metal ion transmembrane transporter activity	molecular_function	0.14315	1	25	930	477	24385	c66146_g1,c61855_g1,c25166_g1,c60197_g1,c60103_g1,c65637_g1,c58236_g1,c65772_g1,c47599_g1,c47262_g1,c65681_g1,c65134_g1,c66037_g2,c58938_g1,c61603_g1,c62902_g1,c64557_g1,c61254_g1,c52254_g1,c56524_g1,c64928_g2,c55929_g1,c62609_g1,c56287_g1,c34017_g1
GO:0006643	membrane lipid metabolic process	biological_process	0.14342	1	10	930	147	24385	c54037_g1,c65597_g1,c65852_g1,c61683_g1,c61821_g3,c62752_g3,c57358_g2,c60184_g1,c59886_g1,c59117_g2
GO:0001848	complement binding	molecular_function	0.1449	1	1	930	2	24385	c47103_g1
GO:0009274	peptidoglycan-based cell wall	cellular_component	0.14529	1	1	930	2	24385	c63093_g1
GO:0009276	Gram-negative-bacterium-type cell wall	cellular_component	0.14529	1	1	930	2	24385	c63093_g1
GO:0010821	regulation of mitochondrion organization	biological_process	0.14571	1	1	930	2	24385	c65799_g1
GO:0010822	positive regulation of mitochondrion organization	biological_process	0.14571	1	1	930	2	24385	c65799_g1
GO:0090199	regulation of release of cytochrome c from mitochondria	biological_process	0.14571	1	1	930	2	24385	c65799_g1
GO:0090200	positive regulation of release of cytochrome c from mitochondria	biological_process	0.14571	1	1	930	2	24385	c65799_g1
GO:2001235	positive regulation of apoptotic signaling pathway	biological_process	0.14571	1	1	930	2	24385	c65799_g1
GO:0010629	negative regulation of gene expression	biological_process	0.14656	1	6	930	103	24385	c51374_g1,c60968_g1,c56603_g1,c61467_g3,c66157_g2,c53778_g2
GO:0010124	phenylacetate catabolic process	biological_process	0.1472	1	1	930	2	24385	c59535_g1
GO:0006066	alcohol metabolic process	biological_process	0.14803	1	5	930	81	24385	c59479_g1,c59479_g3,c66034_g2,c59866_g1,c47010_g1
GO:0046688	response to copper ion	biological_process	0.14813	1	1	930	5	24385	c45883_g1
GO:0004418	hydroxymethylbilane synthase activity	molecular_function	0.14827	1	1	930	3	24385	c56142_g1
GO:0009067	aspartate family amino acid biosynthetic process	biological_process	0.14846	1	3	930	30	24385	c56620_g1,c50342_g1,c56701_g1
GO:0001881	receptor recycling	biological_process	0.14916	1	1	930	4	24385	c14376_g1
GO:0001919	regulation of receptor recycling	biological_process	0.14916	1	1	930	4	24385	c14376_g1
GO:0007040	lysosome organization	biological_process	0.14916	1	1	930	4	24385	c14376_g1
GO:0032008	positive regulation of TOR signaling	biological_process	0.14916	1	1	930	4	24385	c14376_g1
GO:0032439	endosome localization	biological_process	0.14916	1	1	930	4	24385	c14376_g1
GO:0080171	lytic vacuole organization	biological_process	0.14916	1	1	930	4	24385	c14376_g1
GO:0005198	structural molecule activity	molecular_function	0.14996	1	65	930	1612	24385	c53068_g1,c60351_g2,c46052_g1,c26667_g1,c36163_g1,c59564_g1,c30486_g1,c33938_g1,c2979_g1,c61858_g2,c58858_g1,c60706_g1,c62601_g2,c34139_g1,c61565_g1,c53062_g1,c42467_g1,c59242_g1,c65851_g1,c63634_g1,c48519_g1,c51913_g1,c59644_g1,c66037_g2,c32906_g1,c65379_g1,c115167_g1,c66122_g2,c46948_g2,c59577_g1,c1466_g1,c51930_g3,c65563_g1,c52021_g1,c58461_g1,c64801_g2,c34703_g1,c49717_g1,c64111_g1,c62257_g1,…
GO:0006072	glycerol-3-phosphate metabolic process	biological_process	0.15002	1	2	930	15	24385	c50962_g1,c60786_g1
GO:0043565	sequence-specific DNA binding	molecular_function	0.15404	1	26	930	470	24385	c44594_g1,c59267_g2,c65555_g1,c57785_g1,c50342_g1,c48680_g1,c63700_g1,c60220_g5,c65323_g1,c61951_g1,c64048_g4,c64505_g2,c56918_g1,c48824_g1,c55538_g1,c59577_g1,c57822_g2,c55535_g1,c62692_g1,c58039_g1,c105879_g1,c49447_g1,c48274_g1,c30732_g1,c61038_g1,c59477_g1
GO:0006783	heme biosynthetic process	biological_process	0.15406	1	4	930	42	24385	c49460_g1,c60786_g1,c55149_g1,c58060_g1
GO:0006098	pentose-phosphate shunt	biological_process	0.15535	1	6	930	92	24385	c60396_g1,c64610_g2,c63890_g1,c60786_g1,c59220_g1,c60382_g1
GO:0006081	cellular aldehyde metabolic process	biological_process	0.15643	1	9	930	153	24385	c55149_g1,c63890_g1,c59577_g1,c59220_g1,c60382_g1,c60396_g1,c64610_g2,c60786_g1,c62033_g1
GO:0071595	Nem1-Spo7 phosphatase complex	cellular_component	0.15672	1	1	930	3	24385	c65799_g1
GO:0061136	regulation of proteasomal protein catabolic process	biological_process	0.15721	1	4	930	49	24385	c56241_g1,c49447_g1,c59316_g1,c30732_g1
GO:0005753	mitochondrial proton-transporting ATP synthase complex	cellular_component	0.15776	1	5	930	86	24385	c60110_g3,c59258_g1,c62452_g5,c56075_g1,c48520_g2
GO:0016639	oxidoreductase activity, acting on the CH-NH2 group of donors, NAD or NADP as acceptor	molecular_function	0.15848	1	1	930	4	24385	c51627_g1
GO:1990204	oxidoreductase complex	cellular_component	0.15901	1	5	930	74	24385	c61221_g3,c54661_g1,c49376_g1,c56627_g1,c50962_g1
GO:0030488	tRNA methylation	biological_process	0.15949	1	2	930	16	24385	c47928_g1,c64928_g2
GO:1903050	regulation of proteolysis involved in cellular protein catabolic process	biological_process	0.15979	1	4	930	50	24385	c49447_g1,c56241_g1,c30732_g1,c59316_g1
GO:0006333	chromatin assembly or disassembly	biological_process	0.15995	1	3	930	49	24385	c50156_g1,c61393_g1,c51809_g2
GO:0019682	glyceraldehyde-3-phosphate metabolic process	biological_process	0.15998	1	6	930	93	24385	c60382_g1,c59220_g1,c60786_g1,c64610_g2,c60396_g1,c63890_g1
GO:0004308	exo-alpha-sialidase activity	molecular_function	0.16105	1	1	930	3	24385	c61821_g3
GO:0016997	alpha-sialidase activity	molecular_function	0.16105	1	1	930	3	24385	c61821_g3
GO:0009200	deoxyribonucleoside triphosphate metabolic process	biological_process	0.16127	1	1	930	8	24385	c16858_g1
GO:0009211	pyrimidine deoxyribonucleoside triphosphate metabolic process	biological_process	0.16127	1	1	930	8	24385	c16858_g1
GO:0046080	dUTP metabolic process	biological_process	0.16127	1	1	930	8	24385	c16858_g1
GO:0045263	proton-transporting ATP synthase complex, coupling factor F(o)	cellular_component	0.162	1	5	930	91	24385	c56075_g1,c62452_g5,c48520_g2,c59258_g1,c60110_g3
GO:0060491	regulation of cell projection assembly	biological_process	0.16228	1	1	930	6	24385	c58927_g4
GO:1902115	regulation of organelle assembly	biological_process	0.16228	1	1	930	6	24385	c58927_g4
GO:1902208	regulation of bacterial-type flagellum assembly	biological_process	0.16228	1	1	930	6	24385	c58927_g4
GO:1903362	regulation of cellular protein catabolic process	biological_process	0.16314	1	4	930	51	24385	c56241_g1,c49447_g1,c59316_g1,c30732_g1
GO:0035306	positive regulation of dephosphorylation	biological_process	0.16564	1	1	930	4	24385	c65799_g1
GO:0035307	positive regulation of protein dephosphorylation	biological_process	0.16564	1	1	930	4	24385	c65799_g1
GO:0030436	asexual sporulation	biological_process	0.16638	1	2	930	16	24385	c25677_g1,c56585_g1
GO:0044257	cellular protein catabolic process	biological_process	0.16753	1	11	930	194	24385	c30732_g1,c50552_g1,c59316_g1,c47093_g1,c47928_g1,c50391_g1,c56241_g1,c14690_g1,c64332_g1,c65771_g2,c49447_g1
GO:0051603	proteolysis involved in cellular protein catabolic process	biological_process	0.16753	1	11	930	194	24385	c47093_g1,c59316_g1,c65771_g2,c49447_g1,c47928_g1,c50391_g1,c56241_g1,c64332_g1,c14690_g1,c30732_g1,c50552_g1
GO:0006270	DNA replication initiation	biological_process	0.16825	1	6	930	85	24385	c55287_g1,c65681_g1,c58807_g1,c55327_g1,c66037_g2,c48824_g1
GO:0006560	proline metabolic process	biological_process	0.16856	1	6	930	85	24385	c62842_g1,c34017_g1,c65134_g1,c63941_g3,c56287_g1,c58236_g1
GO:0000372	Group I intron splicing	biological_process	0.16884	1	1	930	4	24385	c60421_g3
GO:0000376	RNA splicing, via transesterification reactions with guanosine as nucleophile	biological_process	0.16884	1	1	930	4	24385	c60421_g3
GO:0030472	mitotic spindle organization in nucleus	biological_process	0.17119	1	1	930	3	24385	c58472_g1
GO:0009085	lysine biosynthetic process	biological_process	0.17139	1	2	930	17	24385	c56701_g1,c56620_g1
GO:0009089	lysine biosynthetic process via diaminopimelate	biological_process	0.17139	1	2	930	17	24385	c56620_g1,c56701_g1
GO:0046451	diaminopimelate metabolic process	biological_process	0.17139	1	2	930	17	24385	c56701_g1,c56620_g1
GO:0098742	cell-cell adhesion via plasma-membrane adhesion molecules	biological_process	0.17232	1	4	930	68	24385	c65851_g1,c62563_g2,c61014_g1,c66124_g3
GO:0097193	intrinsic apoptotic signaling pathway	biological_process	0.1726	1	1	930	5	24385	c65799_g1
GO:0019074	viral RNA genome packaging	biological_process	0.17341	1	1	930	4	24385	c62203_g1
GO:0071103	DNA conformation change	biological_process	0.17346	1	9	930	174	24385	c63907_g1,c59699_g1,c55040_g1,c50156_g1,c61855_g1,c51809_g2,c61393_g1,c52110_g1,c64251_g1
GO:0005850	eukaryotic translation initiation factor 2 complex	cellular_component	0.1741	1	1	930	5	24385	c62293_g1
GO:1903509	liposaccharide metabolic process	biological_process	0.17476	1	10	930	158	24385	c61821_g3,c62752_g3,c61683_g1,c54037_g1,c65852_g1,c65597_g1,c59117_g2,c59886_g1,c60184_g1,c57358_g2
GO:0044242	cellular lipid catabolic process	biological_process	0.17486	1	4	930	43	24385	c61406_g1,c61221_g3,c52774_g1,c63419_g1
GO:0004367	glycerol-3-phosphate dehydrogenase [NAD+] activity	molecular_function	0.17626	1	1	930	4	24385	c50962_g1
GO:0009331	glycerol-3-phosphate dehydrogenase complex	cellular_component	0.17626	1	1	930	4	24385	c50962_g1
GO:0031345	negative regulation of cell projection organization	biological_process	0.17633	1	1	930	9	24385	c58927_g4
GO:0006575	cellular modified amino acid metabolic process	biological_process	0.17788	1	14	930	242	24385	c61285_g1,c57567_g1,c64421_g1,c59757_g1,c60786_g1,c48735_g1,c63941_g3,c55149_g1,c50340_g1,c56061_g1,c59220_g1,c59577_g1,c50962_g1,c53227_g1
GO:0051156	glucose 6-phosphate metabolic process	biological_process	0.17869	1	6	930	95	24385	c60786_g1,c59220_g1,c60382_g1,c60396_g1,c64610_g2,c63890_g1
GO:0003918	DNA topoisomerase type II (ATP-hydrolyzing) activity	molecular_function	0.17881	1	3	930	38	24385	c59699_g1,c55040_g1,c52110_g1
GO:0061505	DNA topoisomerase II activity	molecular_function	0.17881	1	3	930	38	24385	c59699_g1,c55040_g1,c52110_g1
GO:1903047	mitotic cell cycle process	biological_process	0.17893	1	15	930	279	24385	c30732_g1,c65738_g1,c57672_g1,c61038_g1,c61951_g1,c64048_g4,c51783_g1,c65772_g1,c58472_g1,c41242_g1,c59316_g1,c65555_g1,c61304_g1,c49447_g1,c60220_g5
GO:0006914	autophagy	biological_process	0.17942	1	16	930	285	24385	c61038_g1,c65371_g1,c65701_g1,c62617_g2,c64373_g1,c60799_g1,c57672_g1,c61951_g1,c65050_g1,c64951_g2,c44486_g1,c60557_g2,c47510_g1,c63536_g1,c66146_g1,c65232_g1
GO:0000278	mitotic cell cycle	biological_process	0.17977	1	15	930	280	24385	c59316_g1,c65555_g1,c61304_g1,c60220_g5,c49447_g1,c61038_g1,c30732_g1,c65738_g1,c57672_g1,c51783_g1,c61951_g1,c64048_g4,c65772_g1,c41242_g1,c58472_g1
GO:0007052	mitotic spindle organization	biological_process	0.18053	1	1	930	4	24385	c58472_g1
GO:0043487	regulation of RNA stability	biological_process	0.18088	1	1	930	4	24385	c59117_g2
GO:0043488	regulation of mRNA stability	biological_process	0.18088	1	1	930	4	24385	c59117_g2
GO:0043489	RNA stabilization	biological_process	0.18088	1	1	930	4	24385	c59117_g2
GO:0048255	mRNA stabilization	biological_process	0.18088	1	1	930	4	24385	c59117_g2
GO:0098660	inorganic ion transmembrane transport	biological_process	0.18122	1	18	930	368	24385	c56075_g1,c59258_g1,c55535_g1,c60110_g3,c34017_g1,c56287_g1,c61855_g1,c66146_g1,c48520_g2,c60103_g1,c60557_g2,c25674_g1,c47599_g1,c58236_g1,c62452_g5,c56667_g2,c65134_g1,c57672_g1
GO:0034061	DNA polymerase activity	molecular_function	0.18129	1	9	930	164	24385	c66137_g1,c55327_g1,c64949_g2,c40131_g1,c55558_g2,c61716_g1,c54718_g1,c14376_g1,c56861_g3
GO:2001233	regulation of apoptotic signaling pathway	biological_process	0.18209	1	1	930	5	24385	c65799_g1
GO:0009396	folic acid-containing compound biosynthetic process	biological_process	0.18228	1	5	930	66	24385	c59577_g1,c53227_g1,c61285_g1,c55149_g1,c64421_g1
GO:0042176	regulation of protein catabolic process	biological_process	0.18277	1	4	930	55	24385	c56241_g1,c49447_g1,c59316_g1,c30732_g1
GO:0006650	glycerophospholipid metabolic process	biological_process	0.18363	1	8	930	109	24385	c53080_g1,c65597_g1,c65852_g1,c54037_g1,c62752_g3,c60576_g1,c60184_g1,c59117_g2
GO:0005777	peroxisome	cellular_component	0.18393	1	4	930	47	24385	c63419_g1,c54537_g4,c61221_g3,c61406_g1
GO:0042579	microbody	cellular_component	0.18393	1	4	930	47	24385	c61406_g1,c61221_g3,c54537_g4,c63419_g1
GO:0006568	tryptophan metabolic process	biological_process	0.18427	1	6	930	104	24385	c60786_g1,c54965_g1,c55149_g1,c56061_g1,c50351_g1,c30163_g1
GO:0006586	indolalkylamine metabolic process	biological_process	0.18427	1	6	930	104	24385	c60786_g1,c54965_g1,c55149_g1,c50351_g1,c30163_g1,c56061_g1
GO:0000271	polysaccharide biosynthetic process	biological_process	0.18437	1	3	930	42	24385	c58195_g1,c63802_g2,c60220_g5
GO:0042205	chlorinated hydrocarbon catabolic process	biological_process	0.18467	1	1	930	5	24385	c61565_g1
GO:0042206	halogenated hydrocarbon catabolic process	biological_process	0.18467	1	1	930	5	24385	c61565_g1
GO:0016237	microautophagy	biological_process	0.18482	1	1	930	4	24385	c64951_g2
GO:0034448	EGO complex	cellular_component	0.18482	1	1	930	4	24385	c64951_g2
GO:1902534	single-organism membrane invagination	biological_process	0.18482	1	1	930	4	24385	c64951_g2
GO:0006739	NADP metabolic process	biological_process	0.18532	1	6	930	98	24385	c60786_g1,c59220_g1,c60382_g1,c63890_g1,c60396_g1,c64610_g2
GO:0004882	androgen receptor activity	molecular_function	0.18537	1	1	930	11	24385	c55929_g1
GO:0005923	bicellular tight junction	cellular_component	0.18551	1	1	930	5	24385	c53724_g1
GO:0070160	occluding junction	cellular_component	0.18551	1	1	930	5	24385	c53724_g1
GO:0016901	oxidoreductase activity, acting on the CH-OH group of donors, quinone or similar compound as acceptor	molecular_function	0.18789	1	1	930	4	24385	c59727_g1
GO:0009112	nucleobase metabolic process	biological_process	0.18791	1	29	930	589	24385	c61522_g1,c61207_g1,c65799_g1,c41867_g1,c37715_g1,c64610_g2,c52742_g1,c55327_g1,c56627_g1,c49376_g1,c60147_g1,c61254_g1,c58039_g1,c66037_g2,c44109_g1,c64195_g1,c59057_g1,c36846_g1,c43523_g1,c47599_g1,c60758_g1,c58036_g4,c54537_g4,c63208_g1,c65480_g1,c57675_g5,c36497_g1,c53675_g1,c55918_g3
GO:0080009	mRNA methylation	biological_process	0.18919	1	1	930	5	24385	c53675_g1
GO:1901606	alpha-amino acid catabolic process	biological_process	0.18926	1	7	930	117	24385	c55149_g1,c49610_g1,c51627_g1,c56061_g1,c64307_g1,c60786_g1,c54965_g1
GO:0051783	regulation of nuclear division	biological_process	0.18948	1	4	930	52	24385	c59316_g1,c30732_g1,c53942_g1,c49447_g1
GO:0008963	phospho-N-acetylmuramoyl-pentapeptide-transferase activity	molecular_function	0.18987	1	1	930	6	24385	c53969_g1
GO:0003887	DNA-directed DNA polymerase activity	molecular_function	0.19006	1	7	930	120	24385	c61716_g1,c64949_g2,c66137_g1,c55327_g1,c55558_g2,c56861_g3,c40131_g1
GO:0016661	oxidoreductase activity, acting on other nitrogenous compounds as donors	molecular_function	0.19091	1	1	930	4	24385	c54537_g4
GO:0019954	asexual reproduction	biological_process	0.19103	1	9	930	150	24385	c60220_g5,c25677_g1,c65555_g1,c65772_g1,c41242_g1,c61038_g1,c56585_g1,c64048_g4,c61951_g1
GO:0046999	regulation of conjugation	biological_process	0.19145	1	1	930	5	24385	c41326_g1
GO:0006576	cellular biogenic amine metabolic process	biological_process	0.19178	1	10	930	179	24385	c60786_g1,c54965_g1,c47262_g1,c63370_g1,c30163_g1,c62842_g1,c55149_g1,c61254_g1,c50351_g1,c56061_g1
GO:0071230	cellular response to amino acid stimulus	biological_process	0.19224	1	1	930	8	24385	c14376_g1
GO:0016413	O-acetyltransferase activity	molecular_function	0.19239	1	1	930	4	24385	c66034_g2
GO:0004455	ketol-acid reductoisomerase activity	molecular_function	0.19343	1	1	930	5	24385	c48735_g1
GO:0010324	membrane invagination	biological_process	0.19357	1	1	930	5	24385	c64951_g2
GO:0006778	porphyrin-containing compound metabolic process	biological_process	0.19372	1	6	930	96	24385	c56142_g1,c55149_g1,c58060_g1,c49460_g1,c58461_g1,c60786_g1
GO:0042559	pteridine-containing compound biosynthetic process	biological_process	0.19391	1	5	930	68	24385	c59577_g1,c53227_g1,c61285_g1,c55149_g1,c64421_g1
GO:0042575	DNA polymerase complex	cellular_component	0.19433	1	8	930	143	24385	c55558_g2,c61538_g1,c61716_g1,c56861_g3,c55327_g1,c66137_g1,c64949_g2,c40131_g1
GO:0052646	alditol phosphate metabolic process	biological_process	0.19501	1	2	930	17	24385	c50962_g1,c60786_g1
GO:0016830	carbon-carbon lyase activity	molecular_function	0.19514	1	7	930	126	24385	c62033_g1,c62842_g1,c63462_g3,c34017_g1,c65134_g1,c56287_g1,c58236_g1
GO:0009892	negative regulation of metabolic process	biological_process	0.19537	1	10	930	204	24385	c66157_g2,c53778_g2,c30732_g1,c61538_g1,c51374_g1,c60968_g1,c49447_g1,c59316_g1,c56603_g1,c61467_g3
GO:0044106	cellular amine metabolic process	biological_process	0.19557	1	10	930	182	24385	c55149_g1,c61254_g1,c50351_g1,c56061_g1,c62842_g1,c47262_g1,c63370_g1,c30163_g1,c60786_g1,c54965_g1
GO:0008009	chemokine activity	molecular_function	0.19604	1	1	930	6	24385	c61292_g1
GO:0004520	endodeoxyribonuclease activity	molecular_function	0.19612	1	5	930	85	24385	c64660_g1,c60443_g1,c61936_g2,c42467_g1,c43889_g2
GO:0009063	cellular amino acid catabolic process	biological_process	0.19692	1	7	930	122	24385	c56061_g1,c51627_g1,c49610_g1,c55149_g1,c54965_g1,c60786_g1,c64307_g1
GO:0075733	intracellular transport of virus	biological_process	0.19874	1	1	930	8	24385	c64799_g1
GO:1902583	multi-organism intracellular transport	biological_process	0.19874	1	1	930	8	24385	c64799_g1
GO:0043200	response to amino acid	biological_process	0.20021	1	1	930	9	24385	c14376_g1
GO:1990234	transferase complex	cellular_component	0.20091	1	35	930	706	24385	c54038_g2,c61716_g1,c59886_g1,c55558_g2,c56861_g3,c60659_g1,c56495_g1,c60942_g1,c64928_g2,c55327_g1,c61369_g1,c61143_g1,c43523_g1,c59502_g1,c65480_g1,c64949_g2,c53675_g1,c57675_g5,c58036_g4,c61522_g1,c61207_g1,c65799_g1,c37604_g1,c58039_g1,c40131_g1,c66033_g1,c44109_g1,c66037_g2,c61538_g1,c65541_g1,c64951_g2,c63208_g1,c66137_g1,c48519_g1,c55918_g3
GO:0046556	alpha-L-arabinofuranosidase activity	molecular_function	0.20099	1	1	930	5	24385	c51930_g3
GO:0098519	nucleotide phosphatase activity, acting on free nucleotides	molecular_function	0.20156	1	5	930	60	24385	c61661_g5,c59316_g1,c57418_g1,c53489_g1,c53510_g1
GO:0006050	mannosamine metabolic process	biological_process	0.20174	1	1	930	5	24385	c60270_g1
GO:0006051	N-acetylmannosamine metabolic process	biological_process	0.20174	1	1	930	5	24385	c60270_g1
GO:0047465	N-acylglucosamine-6-phosphate 2-epimerase activity	molecular_function	0.20174	1	1	930	5	24385	c60270_g1
GO:0022890	inorganic cation transmembrane transporter activity	molecular_function	0.20229	1	39	930	873	24385	c62609_g1,c56287_g1,c59258_g1,c56524_g1,c55535_g1,c56075_g1,c62902_g1,c64557_g1,c61254_g1,c65134_g1,c66037_g2,c65681_g1,c62452_g5,c61603_g1,c58938_g1,c47599_g1,c60197_g1,c25166_g1,c65637_g1,c66146_g1,c34017_g1,c51118_g1,c55929_g1,c60110_g3,c52254_g1,c64928_g2,c56417_g5,c57672_g1,c55084_g2,c49455_g1,c65772_g1,c65050_g1,c58236_g1,c60279_g2,c47262_g1,c60557_g2,c48520_g2,c60103_g1,c61855_g1
GO:0010562	positive regulation of phosphorus metabolic process	biological_process	0.20339	1	2	930	34	24385	c14376_g1,c65799_g1
GO:0045937	positive regulation of phosphate metabolic process	biological_process	0.20339	1	2	930	34	24385	c14376_g1,c65799_g1
GO:0031401	positive regulation of protein modification process	biological_process	0.20467	1	2	930	34	24385	c65799_g1,c14376_g1
GO:0007094	mitotic spindle assembly checkpoint	biological_process	0.20544	1	3	930	31	24385	c49447_g1,c59316_g1,c30732_g1
GO:0031577	spindle checkpoint	biological_process	0.20544	1	3	930	31	24385	c49447_g1,c59316_g1,c30732_g1
GO:0033046	negative regulation of sister chromatid segregation	biological_process	0.20544	1	3	930	31	24385	c49447_g1,c30732_g1,c59316_g1
GO:0033048	negative regulation of mitotic sister chromatid segregation	biological_process	0.20544	1	3	930	31	24385	c49447_g1,c59316_g1,c30732_g1
GO:0045839	negative regulation of mitotic nuclear division	biological_process	0.20544	1	3	930	31	24385	c59316_g1,c30732_g1,c49447_g1
GO:0045841	negative regulation of mitotic metaphase/anaphase transition	biological_process	0.20544	1	3	930	31	24385	c49447_g1,c30732_g1,c59316_g1
GO:0051985	negative regulation of chromosome segregation	biological_process	0.20544	1	3	930	31	24385	c49447_g1,c59316_g1,c30732_g1
GO:0071173	spindle assembly checkpoint	biological_process	0.20544	1	3	930	31	24385	c30732_g1,c59316_g1,c49447_g1
GO:0071174	mitotic spindle checkpoint	biological_process	0.20544	1	3	930	31	24385	c30732_g1,c59316_g1,c49447_g1
GO:1902100	negative regulation of metaphase/anaphase transition of cell cycle	biological_process	0.20544	1	3	930	31	24385	c30732_g1,c59316_g1,c49447_g1
GO:1904666	regulation of ubiquitin protein ligase activity	biological_process	0.20544	1	3	930	31	24385	c49447_g1,c30732_g1,c59316_g1
GO:1904667	negative regulation of ubiquitin protein ligase activity	biological_process	0.20544	1	3	930	31	24385	c59316_g1,c30732_g1,c49447_g1
GO:2000816	negative regulation of mitotic sister chromatid separation	biological_process	0.20544	1	3	930	31	24385	c49447_g1,c30732_g1,c59316_g1
GO:2001251	negative regulation of chromosome organization	biological_process	0.20544	1	3	930	31	24385	c49447_g1,c59316_g1,c30732_g1
GO:0006525	arginine metabolic process	biological_process	0.2059	1	6	930	91	24385	c58236_g1,c65134_g1,c63941_g3,c56287_g1,c62842_g1,c34017_g1
GO:0000014	single-stranded DNA endodeoxyribonuclease activity	molecular_function	0.20619	1	1	930	5	24385	c61936_g2
GO:0048309	endoplasmic reticulum inheritance	biological_process	0.20637	1	2	930	18	24385	c65555_g1,c63941_g3
GO:0000439	core TFIIH complex	cellular_component	0.20743	1	2	930	23	24385	c56667_g2,c66166_g5
GO:0016556	mRNA modification	biological_process	0.20754	1	1	930	7	24385	c53675_g1
GO:0003707	steroid hormone receptor activity	molecular_function	0.20782	1	2	930	27	24385	c57209_g1,c55929_g1
GO:0006505	GPI anchor metabolic process	biological_process	0.20807	1	6	930	79	24385	c59117_g2,c62752_g3,c60184_g1,c54037_g1,c65597_g1,c65852_g1
GO:0019773	proteasome core complex, alpha-subunit complex	cellular_component	0.20845	1	2	930	26	24385	c64332_g1,c47928_g1
GO:0006807	nitrogen compound metabolic process	biological_process	0.20886	1	343	930	8110	24385	c62752_g3,c64949_g2,c46935_g1,c62257_g1,c63445_g1,c61843_g1,c52853_g1,c61951_g1,c64048_g4,c64421_g1,c56620_g1,c64538_g2,c55327_g1,c14720_g1,c49447_g1,c57589_g1,c57309_g2,c55558_g2,c62033_g1,c63093_g1,c51627_g1,c59535_g1,c52291_g1,c66030_g2,c66137_g1,c60382_g1,c59987_g1,c64758_g1,c50487_g2,c57094_g1,c58807_g1,c60443_g1,c48039_g1,c51047_g1,c64631_g1,c62483_g1,c57822_g2,c50351_g1,c61869_g1,c65679_g1…
GO:0042632	cholesterol homeostasis	biological_process	0.20897	1	1	930	9	24385	c14376_g1
GO:0055088	lipid homeostasis	biological_process	0.20897	1	1	930	9	24385	c14376_g1
GO:0055092	sterol homeostasis	biological_process	0.20897	1	1	930	9	24385	c14376_g1
GO:0031704	apelin receptor binding	molecular_function	0.2091	1	1	930	7	24385	c65833_g2
GO:0009036	Type II site-specific deoxyribonuclease activity	molecular_function	0.21064	1	3	930	48	24385	c60443_g1,c43889_g2,c42467_g1
GO:0009307	DNA restriction-modification system	biological_process	0.21064	1	3	930	48	24385	c60443_g1,c42467_g1,c43889_g2
GO:0009359	Type II site-specific deoxyribonuclease complex	cellular_component	0.21064	1	3	930	48	24385	c60443_g1,c42467_g1,c43889_g2
GO:0015666	restriction endodeoxyribonuclease activity	molecular_function	0.21064	1	3	930	48	24385	c60443_g1,c43889_g2,c42467_g1
GO:0044355	clearance of foreign intracellular DNA	biological_process	0.21064	1	3	930	48	24385	c60443_g1,c42467_g1,c43889_g2
GO:0046149	pigment catabolic process	biological_process	0.21119	1	1	930	6	24385	c58461_g1
GO:0042379	chemokine receptor binding	molecular_function	0.21174	1	1	930	8	24385	c61292_g1
GO:0051340	regulation of ligase activity	biological_process	0.21197	1	3	930	33	24385	c59316_g1,c30732_g1,c49447_g1
GO:0051352	negative regulation of ligase activity	biological_process	0.21197	1	3	930	33	24385	c59316_g1,c30732_g1,c49447_g1
GO:0051436	negative regulation of ubiquitin-protein ligase activity involved in mitotic cell cycle	biological_process	0.21197	1	3	930	33	24385	c30732_g1,c59316_g1,c49447_g1
GO:0051438	regulation of ubiquitin-protein transferase activity	biological_process	0.21197	1	3	930	33	24385	c49447_g1,c59316_g1,c30732_g1
GO:0051439	regulation of ubiquitin-protein ligase activity involved in mitotic cell cycle	biological_process	0.21197	1	3	930	33	24385	c59316_g1,c30732_g1,c49447_g1
GO:0051444	negative regulation of ubiquitin-protein transferase activity	biological_process	0.21197	1	3	930	33	24385	c30732_g1,c59316_g1,c49447_g1
GO:0006113	fermentation	biological_process	0.21208	1	1	930	5	24385	c64307_g1
GO:0019665	anaerobic amino acid catabolic process	biological_process	0.21208	1	1	930	5	24385	c64307_g1
GO:0034220	ion transmembrane transport	biological_process	0.21246	1	20	930	424	24385	c60103_g1,c57675_g5,c48520_g2,c25674_g1,c60557_g2,c61855_g1,c66146_g1,c56667_g2,c62452_g5,c57672_g1,c65134_g1,c62213_g4,c47599_g1,c58236_g1,c56075_g1,c55535_g1,c59258_g1,c34017_g1,c56287_g1,c60110_g3
GO:0006106	fumarate metabolic process	biological_process	0.21278	1	1	930	5	24385	c51627_g1
GO:0006760	folic acid-containing compound metabolic process	biological_process	0.2128	1	5	930	72	24385	c59577_g1,c53227_g1,c61285_g1,c55149_g1,c64421_g1
GO:0008374	O-acyltransferase activity	molecular_function	0.2129	1	2	930	21	24385	c66034_g2,c62752_g3
GO:0030269	tetrahydromethanopterin S-methyltransferase activity	molecular_function	0.21328	1	2	930	20	24385	c64421_g1,c53227_g1
GO:0042086	5-methyl-5,6,7,8-tetrahydromethanopterin-dependent methyltransferase activity	molecular_function	0.21328	1	2	930	20	24385	c53227_g1,c64421_g1
GO:0010605	negative regulation of macromolecule metabolic process	biological_process	0.21442	1	9	930	182	24385	c60968_g1,c30732_g1,c51374_g1,c66157_g2,c53778_g2,c61467_g3,c56603_g1,c59316_g1,c49447_g1
GO:0031396	regulation of protein ubiquitination	biological_process	0.21473	1	3	930	34	24385	c30732_g1,c59316_g1,c49447_g1
GO:0031397	negative regulation of protein ubiquitination	biological_process	0.21473	1	3	930	34	24385	c30732_g1,c59316_g1,c49447_g1
GO:1903320	regulation of protein modification by small protein conjugation or removal	biological_process	0.21473	1	3	930	34	24385	c49447_g1,c59316_g1,c30732_g1
GO:1903321	negative regulation of protein modification by small protein conjugation or removal	biological_process	0.21473	1	3	930	34	24385	c49447_g1,c30732_g1,c59316_g1
GO:0042430	indole-containing compound metabolic process	biological_process	0.21499	1	6	930	110	24385	c60786_g1,c54965_g1,c55149_g1,c56061_g1,c30163_g1,c50351_g1
GO:0070403	NAD+ binding	molecular_function	0.21508	1	2	930	19	24385	c52702_g1,c65514_g1
GO:0051302	regulation of cell division	biological_process	0.21553	1	5	930	77	24385	c49447_g1,c59316_g1,c30732_g1,c53942_g1,c63093_g1
GO:0007349	cellularization	biological_process	0.21554	1	1	930	4	24385	c59267_g2
GO:0006766	vitamin metabolic process	biological_process	0.21686	1	15	930	262	24385	c64421_g1,c56861_g3,c61285_g1,c61661_g5,c60786_g1,c48735_g1,c56061_g1,c50962_g1,c53227_g1,c55327_g1,c62692_g1,c64758_g1,c62752_g3,c59220_g1,c66136_g1
GO:0006767	water-soluble vitamin metabolic process	biological_process	0.21686	1	15	930	262	24385	c53227_g1,c55327_g1,c62692_g1,c50962_g1,c59220_g1,c66136_g1,c64758_g1,c62752_g3,c56061_g1,c61661_g5,c48735_g1,c60786_g1,c64421_g1,c56861_g3,c61285_g1
GO:0044440	endosomal part	cellular_component	0.21697	1	2	930	27	24385	c64951_g2,c14376_g1
GO:0042601	endospore-forming forespore	cellular_component	0.21708	1	1	930	5	24385	c56585_g1
GO:0042763	intracellular immature spore	cellular_component	0.21708	1	1	930	5	24385	c56585_g1
GO:0016458	gene silencing	biological_process	0.21715	1	2	930	18	24385	c66157_g2,c51374_g1
GO:0055086	nucleobase-containing small molecule metabolic process	biological_process	0.21754	1	58	930	1346	24385	c25674_g1,c54537_g4,c58036_g4,c65480_g1,c53675_g1,c57675_g5,c48520_g2,c61221_g3,c55084_g2,c49455_g1,c65050_g1,c60758_g1,c43523_g1,c60279_g2,c55327_g1,c60147_g1,c65454_g1,c57614_g4,c59220_g1,c56417_g5,c64501_g2,c38554_g1,c63838_g3,c34017_g1,c41867_g1,c37715_g1,c64610_g2,c60110_g3,c36497_g1,c63208_g1,c60382_g1,c55918_g3,c63890_g1,c16858_g1,c61538_g1,c66037_g2,c60786_g1,c59057_g1,c64195_g1,c62452_g5…
GO:0051191	prosthetic group biosynthetic process	biological_process	0.21768	1	1	930	4	24385	c64501_g1
GO:0000502	proteasome complex	cellular_component	0.21796	1	4	930	74	24385	c64332_g1,c14690_g1,c47928_g1,c47093_g1
GO:0048308	organelle inheritance	biological_process	0.21838	1	2	930	20	24385	c65555_g1,c63941_g3
GO:0016042	lipid catabolic process	biological_process	0.21846	1	6	930	88	24385	c61406_g1,c63419_g1,c61221_g3,c52774_g1,c59564_g1,c48438_g1
GO:0045786	negative regulation of cell cycle	biological_process	0.21857	1	5	930	71	24385	c59316_g1,c30732_g1,c53942_g1,c51783_g1,c49447_g1
GO:0019058	viral life cycle	biological_process	0.21883	1	21	930	408	24385	c41867_g1,c64373_g1,c62203_g1,c66124_g3,c44109_g1,c59561_g2,c61538_g1,c53510_g1,c36846_g1,c43523_g1,c59359_g5,c65772_g1,c64799_g1,c118531_g1,c64251_g1,c65555_g1,c66028_g1,c63208_g1,c53675_g1,c58473_g2,c61855_g1
GO:0000042	protein targeting to Golgi	biological_process	0.22012	1	2	930	18	24385	c52021_g1,c65597_g1
GO:0000301	retrograde transport, vesicle recycling within Golgi	biological_process	0.22012	1	2	930	18	24385	c52021_g1,c65597_g1
GO:0072600	establishment of protein localization to Golgi	biological_process	0.22012	1	2	930	18	24385	c52021_g1,c65597_g1
GO:0001071	nucleic acid binding transcription factor activity	molecular_function	0.22013	1	36	930	734	24385	c44307_g1,c64505_g2,c56918_g1,c64048_g4,c61951_g1,c65323_g1,c50342_g1,c57785_g1,c65555_g1,c55929_g1,c65701_g1,c57309_g2,c61038_g1,c57712_g1,c48274_g1,c49447_g1,c62692_g1,c55327_g1,c55538_g1,c53215_g2,c51047_g1,c54312_g1,c64042_g1,c48680_g1,c60220_g5,c63700_g1,c44594_g1,c52451_g1,c59267_g2,c47212_g1,c59477_g1,c30732_g1,c105879_g1,c58039_g1,c57822_g2,c59577_g1
GO:0003700	transcription factor activity, sequence-specific DNA binding	molecular_function	0.22013	1	36	930	734	24385	c65701_g1,c55929_g1,c61038_g1,c57309_g2,c48274_g1,c57712_g1,c49447_g1,c55327_g1,c62692_g1,c55538_g1,c44307_g1,c56918_g1,c64505_g2,c61951_g1,c64048_g4,c65323_g1,c50342_g1,c57785_g1,c65555_g1,c59477_g1,c47212_g1,c30732_g1,c105879_g1,c58039_g1,c59577_g1,c57822_g2,c53215_g2,c54312_g1,c51047_g1,c64042_g1,c48680_g1,c60220_g5,c63700_g1,c52451_g1,c59267_g2,c44594_g1
GO:0032435	negative regulation of proteasomal ubiquitin-dependent protein catabolic process	biological_process	0.22108	1	3	930	35	24385	c30732_g1,c59316_g1,c49447_g1
GO:1901799	negative regulation of proteasomal protein catabolic process	biological_process	0.22108	1	3	930	35	24385	c49447_g1,c30732_g1,c59316_g1
GO:1903051	negative regulation of proteolysis involved in cellular protein catabolic process	biological_process	0.22108	1	3	930	35	24385	c49447_g1,c30732_g1,c59316_g1
GO:1903363	negative regulation of cellular protein catabolic process	biological_process	0.22108	1	3	930	35	24385	c49447_g1,c30732_g1,c59316_g1
GO:0030284	estrogen receptor activity	molecular_function	0.22258	1	1	930	5	24385	c57209_g1
GO:0016286	small conductance calcium-activated potassium channel activity	molecular_function	0.22266	1	1	930	7	24385	c56524_g1
GO:0034067	protein localization to Golgi apparatus	biological_process	0.22368	1	2	930	19	24385	c65597_g1,c52021_g1
GO:0004451	isocitrate lyase activity	molecular_function	0.22377	1	1	930	7	24385	c62033_g1
GO:0031330	negative regulation of cellular catabolic process	biological_process	0.22435	1	3	930	36	24385	c59316_g1,c30732_g1,c49447_g1
GO:0030163	protein catabolic process	biological_process	0.22492	1	11	930	211	24385	c30732_g1,c50552_g1,c47093_g1,c59316_g1,c65771_g2,c49447_g1,c56241_g1,c50391_g1,c47928_g1,c14690_g1,c64332_g1
GO:0009975	cyclase activity	molecular_function	0.22518	1	3	930	38	24385	c60147_g1,c38554_g1,c53080_g1
GO:0009895	negative regulation of catabolic process	biological_process	0.22808	1	3	930	37	24385	c49447_g1,c30732_g1,c59316_g1
GO:0042177	negative regulation of protein catabolic process	biological_process	0.22808	1	3	930	37	24385	c49447_g1,c30732_g1,c59316_g1
GO:0043296	apical junction complex	cellular_component	0.22821	1	1	930	6	24385	c53724_g1
GO:0005746	mitochondrial respiratory chain	cellular_component	0.22861	1	3	930	57	24385	c49455_g1,c61221_g3,c54661_g1
GO:0042558	pteridine-containing compound metabolic process	biological_process	0.22886	1	5	930	76	24385	c64421_g1,c55149_g1,c61285_g1,c53227_g1,c59577_g1
GO:0004190	aspartic-type endopeptidase activity	molecular_function	0.22953	1	13	930	222	24385	c66037_g2,c56287_g1,c66164_g1,c65681_g1,c65329_g1,c58807_g1,c65531_g1,c57769_g1,c65484_g1,c65812_g1,c64018_g1,c25677_g1,c50680_g1
GO:0070001	aspartic-type peptidase activity	molecular_function	0.22953	1	13	930	222	24385	c50680_g1,c25677_g1,c64018_g1,c65484_g1,c65812_g1,c57769_g1,c65531_g1,c66037_g2,c56287_g1,c65681_g1,c65329_g1,c66164_g1,c58807_g1
GO:1901988	negative regulation of cell cycle phase transition	biological_process	0.22979	1	3	930	35	24385	c49447_g1,c30732_g1,c59316_g1
GO:1901991	negative regulation of mitotic cell cycle phase transition	biological_process	0.22979	1	3	930	35	24385	c49447_g1,c30732_g1,c59316_g1
GO:0031683	G-protein beta/gamma-subunit complex binding	molecular_function	0.23189	1	5	930	80	24385	c59604_g1,c120112_g1,c47902_g1,c61254_g1,c37715_g1
GO:0010506	regulation of autophagy	biological_process	0.23203	1	6	930	94	24385	c65371_g1,c65050_g1,c66146_g1,c62617_g2,c63536_g1,c61951_g1
GO:0006554	lysine catabolic process	biological_process	0.23268	1	5	930	72	24385	c49610_g1,c55149_g1,c56061_g1,c60786_g1,c54965_g1
GO:0009068	aspartate family amino acid catabolic process	biological_process	0.23268	1	5	930	72	24385	c56061_g1,c55149_g1,c49610_g1,c54965_g1,c60786_g1
GO:0003924	GTPase activity	molecular_function	0.23552	1	22	930	407	24385	c63370_g1,c47262_g1,c61603_g1,c120112_g1,c55918_g3,c47902_g1,c59316_g1,c25166_g1,c63907_g1,c37715_g1,c64434_g1,c56436_g1,c66164_g1,c53489_g1,c57418_g1,c55465_g1,c61254_g1,c54341_g1,c51280_g1,c56765_g1,c55535_g1,c59604_g1
GO:0070887	cellular response to chemical stimulus	biological_process	0.23564	1	11	930	225	24385	c46935_g1,c58039_g1,c61504_g3,c64758_g1,c59267_g2,c57209_g1,c59535_g1,c61565_g1,c14376_g1,c64505_g2,c61661_g5
GO:0046488	phosphatidylinositol metabolic process	biological_process	0.23628	1	7	930	101	24385	c62752_g3,c59117_g2,c60576_g1,c60184_g1,c65852_g1,c65597_g1,c54037_g1
GO:0030521	androgen receptor signaling pathway	biological_process	0.23664	1	1	930	15	24385	c55929_g1
GO:0006813	potassium ion transport	biological_process	0.23742	1	9	930	154	24385	c60786_g1,c57602_g1,c62609_g1,c59866_g1,c55929_g1,c56524_g1,c48197_g1,c48091_g1,c64557_g1
GO:0001836	release of cytochrome c from mitochondria	biological_process	0.23861	1	1	930	8	24385	c65799_g1
GO:0008637	apoptotic mitochondrial changes	biological_process	0.23861	1	1	930	8	24385	c65799_g1
GO:0009308	amine metabolic process	biological_process	0.23996	1	10	930	194	24385	c54965_g1,c60786_g1,c30163_g1,c47262_g1,c63370_g1,c62842_g1,c50351_g1,c56061_g1,c55149_g1,c61254_g1
GO:0098609	cell-cell adhesion	biological_process	0.24025	1	4	930	84	24385	c66124_g3,c65851_g1,c61014_g1,c62563_g2
GO:0031418	L-ascorbic acid binding	molecular_function	0.2403	1	1	930	4	24385	c63941_g3
GO:0004096	catalase activity	molecular_function	0.24103	1	1	930	14	24385	c30163_g1
GO:0015698	inorganic anion transport	biological_process	0.24158	1	5	930	70	24385	c64951_g2,c56667_g2,c44069_g1,c55520_g3,c48515_g2
GO:0008484	sulfuric ester hydrolase activity	molecular_function	0.2421	1	2	930	20	24385	c52449_g1,c59853_g1
GO:0005092	GDP-dissociation inhibitor activity	molecular_function	0.24349	1	1	930	5	24385	c59853_g1
GO:0005094	Rho GDP-dissociation inhibitor activity	molecular_function	0.24349	1	1	930	5	24385	c59853_g1
GO:0008654	phospholipid biosynthetic process	biological_process	0.2442	1	7	930	111	24385	c60184_g1,c65852_g1,c65597_g1,c57358_g2,c54037_g1,c52774_g1,c52469_g1
GO:0007346	regulation of mitotic cell cycle	biological_process	0.24443	1	4	930	65	24385	c49447_g1,c59316_g1,c30732_g1,c51783_g1
GO:0010181	FMN binding	molecular_function	0.24467	1	2	930	23	24385	c62752_g3,c62692_g1
GO:0098590	plasma membrane region	cellular_component	0.24473	1	1	930	14	24385	c48515_g2
GO:0098798	mitochondrial protein complex	cellular_component	0.24667	1	9	930	201	24385	c62452_g5,c61221_g3,c49455_g1,c60110_g3,c59258_g1,c53675_g1,c54661_g1,c56075_g1,c48520_g2
GO:0044265	cellular macromolecule catabolic process	biological_process	0.24677	1	21	930	438	24385	c59316_g1,c61936_g2,c64332_g1,c51913_g1,c14690_g1,c47928_g1,c43889_g2,c65771_g2,c50342_g1,c50552_g1,c57672_g1,c60443_g1,c58927_g4,c54661_g1,c47093_g1,c64660_g1,c50391_g1,c56241_g1,c49447_g1,c30732_g1,c42467_g1
GO:0044403	symbiosis, encompassing mutualism through parasitism	biological_process	0.24863	1	34	930	730	24385	c61843_g1,c51374_g1,c43523_g1,c64799_g1,c64251_g1,c118531_g1,c59359_g5,c65772_g1,c53675_g1,c65555_g1,c66028_g1,c59502_g1,c61855_g1,c58473_g2,c62617_g1,c65111_g1,c52291_g1,c41867_g1,c60168_g1,c64373_g1,c59561_g2,c44109_g1,c61538_g1,c66157_g2,c36846_g1,c53510_g1,c63208_g1,c60066_g1,c53327_g1,c53733_g1,c51280_g1,c60886_g2,c62203_g1,c66124_g3
GO:0051213	dioxygenase activity	molecular_function	0.24935	1	5	930	82	24385	c57547_g1,c26642_g1,c61565_g1,c63941_g3,c66028_g1
GO:0006644	phospholipid metabolic process	biological_process	0.25092	1	11	930	181	24385	c53080_g1,c54037_g1,c65597_g1,c65852_g1,c62752_g3,c52774_g1,c60184_g1,c60576_g1,c57358_g2,c59117_g2,c52469_g1
GO:0006597	spermine biosynthetic process	biological_process	0.25183	1	1	930	8	24385	c62842_g1
GO:0008215	spermine metabolic process	biological_process	0.25183	1	1	930	8	24385	c62842_g1
GO:0098662	inorganic cation transmembrane transport	biological_process	0.25245	1	17	930	367	24385	c25674_g1,c60557_g2,c60103_g1,c48520_g2,c66146_g1,c61855_g1,c57672_g1,c65134_g1,c62452_g5,c58236_g1,c47599_g1,c55535_g1,c59258_g1,c56075_g1,c56287_g1,c34017_g1,c60110_g3
GO:0046486	glycerolipid metabolic process	biological_process	0.25258	1	12	930	202	24385	c52774_g1,c62752_g3,c59564_g1,c50962_g1,c53080_g1,c65852_g1,c65597_g1,c54037_g1,c59117_g2,c60576_g1,c60184_g1,c47010_g1
GO:0019076	viral release from host cell	biological_process	0.25268	1	2	930	28	24385	c58473_g2,c64799_g1
GO:0031344	regulation of cell projection organization	biological_process	0.25301	1	1	930	12	24385	c58927_g4
GO:0071855	neuropeptide receptor binding	molecular_function	0.25327	1	1	930	8	24385	c65833_g2
GO:0019062	virion attachment to host cell	biological_process	0.25394	1	2	930	18	24385	c66124_g3,c118531_g1
GO:0044650	adhesion of symbiont to host cell	biological_process	0.25394	1	2	930	18	24385	c118531_g1,c66124_g3
GO:0016762	xyloglucan:xyloglucosyl transferase activity	molecular_function	0.25446	1	1	930	7	24385	c63838_g1
GO:0048046	apoplast	cellular_component	0.25446	1	1	930	7	24385	c63838_g1
GO:0048029	monosaccharide binding	molecular_function	0.25484	1	1	930	6	24385	c63941_g3
GO:0005861	troponin complex	cellular_component	0.25515	1	1	930	8	24385	c66146_g1
GO:0044419	interspecies interaction between organisms	biological_process	0.25611	1	34	930	734	24385	c53733_g1,c60886_g2,c66124_g3,c62203_g1,c51280_g1,c66157_g2,c53510_g1,c36846_g1,c59561_g2,c44109_g1,c61538_g1,c63208_g1,c60066_g1,c53327_g1,c65111_g1,c52291_g1,c41867_g1,c60168_g1,c62617_g1,c64373_g1,c43523_g1,c64799_g1,c118531_g1,c64251_g1,c65772_g1,c59359_g5,c51374_g1,c61843_g1,c61855_g1,c58473_g2,c53675_g1,c59502_g1,c66028_g1,c65555_g1
GO:0001871	pattern binding	molecular_function	0.2563	1	2	930	24	24385	c55534_g1,c65412_g1
GO:0030247	polysaccharide binding	molecular_function	0.2563	1	2	930	24	24385	c55534_g1,c65412_g1
GO:0042256	mature ribosome assembly	biological_process	0.25643	1	1	930	7	24385	c54410_g1
GO:0000917	barrier septum assembly	biological_process	0.25889	1	8	930	143	24385	c65555_g1,c60220_g5,c65738_g1,c61038_g1,c64048_g4,c61951_g1,c65772_g1,c41242_g1
GO:0032506	cytokinetic process	biological_process	0.25889	1	8	930	143	24385	c41242_g1,c65772_g1,c61951_g1,c64048_g4,c61038_g1,c65738_g1,c60220_g5,c65555_g1
GO:0090529	cell septum assembly	biological_process	0.25889	1	8	930	143	24385	c41242_g1,c65772_g1,c61951_g1,c64048_g4,c65738_g1,c61038_g1,c60220_g5,c65555_g1
GO:1902410	mitotic cytokinetic process	biological_process	0.25889	1	8	930	143	24385	c65555_g1,c60220_g5,c64048_g4,c61951_g1,c61038_g1,c65738_g1,c41242_g1,c65772_g1
GO:0005768	endosome	cellular_component	0.25944	1	2	930	35	24385	c14376_g1,c64951_g2
GO:0043169	cation binding	molecular_function	0.26003	1	161	930	3430	24385	c48519_g1,c63634_g1,c64271_g1,c62776_g1,c57401_g1,c59267_g2,c64439_g3,c44594_g1,c65541_g1,c66131_g1,c64195_g1,c60786_g1,c54679_g1,c60069_g1,c58039_g1,c65899_g1,c51280_g1,c64307_g1,c47516_g2,c62332_g2,c63941_g3,c62292_g1,c65232_g1,c61855_g1,c58195_g1,c53675_g1,c64556_g1,c61941_g1,c65138_g1,c64828_g2,c59479_g1,c60351_g2,c64501_g2,c12756_g1,c30486_g1,c57637_g1,c42467_g1,c64610_g2,c90620_g1,c61565_g1…
GO:0044444	cytoplasmic part	cellular_component	0.26085	1	105	930	2845	24385	c63419_g1,c53675_g1,c59502_g1,c48520_g2,c43889_g2,c61591_g1,c46052_g1,c61202_g1,c58682_g1,c56764_g3,c61221_g3,c36163_g1,c60184_g1,c30486_g1,c62692_g1,c54661_g1,c57637_g1,c2979_g1,c64501_g2,c33938_g1,c34139_g1,c62601_g2,c60706_g1,c58858_g1,c54038_g2,c65833_g2,c53062_g1,c42467_g1,c65111_g1,c61565_g1,c55008_g2,c61406_g1,c65851_g1,c62293_g1,c48519_g1,c66146_g1,c66037_g2,c59057_g1,c60786_g1,c59997_g1,…
GO:0018958	phenol-containing compound metabolic process	biological_process	0.26184	1	1	930	9	24385	c61565_g1
GO:0016791	phosphatase activity	molecular_function	0.26219	1	16	930	299	24385	c54618_g1,c58452_g2,c60576_g1,c53489_g1,c57418_g1,c58452_g1,c61661_g5,c64828_g2,c64828_g1,c64828_g3,c64718_g2,c53510_g1,c59316_g1,c64758_g1,c52441_g2,c38170_g1
GO:0006020	inositol metabolic process	biological_process	0.26237	1	2	930	32	24385	c59479_g1,c59479_g3
GO:0045116	protein neddylation	biological_process	0.26245	1	1	930	8	24385	c4313_g1
GO:0098655	cation transmembrane transport	biological_process	0.26329	1	17	930	369	24385	c34017_g1,c56287_g1,c60110_g3,c56075_g1,c59258_g1,c55535_g1,c62452_g5,c65134_g1,c57672_g1,c47599_g1,c58236_g1,c48520_g2,c60103_g1,c60557_g2,c25674_g1,c61855_g1,c66146_g1
GO:0005865	striated muscle thin filament	cellular_component	0.26431	1	1	930	9	24385	c66146_g1
GO:0031324	negative regulation of cellular metabolic process	biological_process	0.26456	1	8	930	171	24385	c60968_g1,c61538_g1,c30732_g1,c53778_g2,c59316_g1,c61467_g3,c56603_g1,c49447_g1
GO:0050497	transferase activity, transferring alkylthio groups	molecular_function	0.26519	1	1	930	6	24385	c61285_g1
GO:0050524	coenzyme-B sulfoethylthiotransferase activity	molecular_function	0.26519	1	1	930	6	24385	c61285_g1
GO:0043038	amino acid activation	biological_process	0.26536	1	9	930	159	24385	c57556_g1,c60886_g2,c63634_g1,c50351_g1,c57118_g2,c62962_g2,c53227_g1,c64538_g2,c36568_g1
GO:0043039	tRNA aminoacylation	biological_process	0.26536	1	9	930	159	24385	c57556_g1,c60886_g2,c50351_g1,c63634_g1,c57118_g2,c62962_g2,c53227_g1,c64538_g2,c36568_g1
GO:1990267	response to transition metal nanoparticle	biological_process	0.26667	1	1	930	10	24385	c45883_g1
GO:0015103	inorganic anion transmembrane transporter activity	molecular_function	0.26802	1	3	930	38	24385	c55520_g3,c56667_g2,c44069_g1
GO:0004014	adenosylmethionine decarboxylase activity	molecular_function	0.26924	1	1	930	9	24385	c62842_g1
GO:0008216	spermidine metabolic process	biological_process	0.26924	1	1	930	9	24385	c62842_g1
GO:0008295	spermidine biosynthetic process	biological_process	0.26924	1	1	930	9	24385	c62842_g1
GO:0016780	phosphotransferase activity, for other substituted phosphate groups	molecular_function	0.26928	1	2	930	21	24385	c53969_g1,c52469_g1
GO:0008324	cation transmembrane transporter activity	molecular_function	0.2696	1	41	930	944	24385	c66146_g1,c65637_g1,c25166_g1,c60197_g1,c47599_g1,c58938_g1,c62452_g5,c61603_g1,c65681_g1,c65134_g1,c66037_g2,c61254_g1,c64557_g1,c62902_g1,c56075_g1,c55535_g1,c56524_g1,c59258_g1,c56107_g2,c56287_g1,c62609_g1,c61855_g1,c58473_g2,c60103_g1,c48520_g2,c60557_g2,c47262_g1,c60279_g2,c58236_g1,c65772_g1,c49455_g1,c55084_g2,c65050_g1,c57672_g1,c56417_g5,c64928_g2,c52254_g1,c60110_g3,c55929_g1,c51118_g1…
GO:0009521	photosystem	cellular_component	0.26964	1	7	930	125	24385	c64033_g2,c60653_g1,c34515_g1,c62279_g2,c54681_g1,c62466_g2,c60149_g1
GO:0004506	squalene monooxygenase activity	molecular_function	0.26995	1	1	930	7	24385	c56061_g1
GO:0004749	ribose phosphate diphosphokinase activity	molecular_function	0.27013	1	1	930	6	24385	c64610_g2
GO:0051348	negative regulation of transferase activity	biological_process	0.27036	1	3	930	44	24385	c49447_g1,c59316_g1,c30732_g1
GO:0005581	collagen trimer	cellular_component	0.27037	1	2	930	29	24385	c48039_g1,c58461_g1
GO:0036379	myofilament	cellular_component	0.27103	1	1	930	10	24385	c66146_g1
GO:0019079	viral genome replication	biological_process	0.27151	1	7	930	115	24385	c43523_g1,c53510_g1,c59359_g5,c63208_g1,c53675_g1,c44109_g1,c61538_g1
GO:0006112	energy reserve metabolic process	biological_process	0.27214	1	1	930	15	24385	c64033_g2
GO:0004318	enoyl-[acyl-carrier-protein] reductase (NADH) activity	molecular_function	0.27392	1	1	930	9	24385	c54341_g1
GO:0006687	glycosphingolipid metabolic process	biological_process	0.27404	1	3	930	45	24385	c61683_g1,c61821_g3,c59886_g1
GO:0051051	negative regulation of transport	biological_process	0.2744	1	1	930	12	24385	c39198_g1
GO:0030955	potassium ion binding	molecular_function	0.2757	1	2	930	24	24385	c64557_g1,c55929_g1
GO:0031420	alkali metal ion binding	molecular_function	0.2757	1	2	930	24	24385	c64557_g1,c55929_g1
GO:0005737	cytoplasm	cellular_component	0.27589	1	130	930	3468	24385	c54341_g1,c61369_g1,c54037_g1,c60110_g3,c60942_g1,c53098_g1,c65597_g1,c65555_g1,c54537_g4,c53219_g1,c88973_g1,c11742_g1,c65050_g1,c86803_g1,c46254_g1,c65789_g1,c61254_g1,c65528_g1,c62962_g2,c55535_g1,c65484_g1,c63991_g2,c65799_g1,c40737_g1,c65838_g1,c38118_g1,c64518_g3,c63351_g1,c121933_g1,c30954_g1,c29085_g1,c62452_g5,c44660_g1,c61538_g1,c64501_g2,c57637_g1,c30486_g1,c65111_g1,c61565_g1,c61406_g…
GO:0004879	RNA polymerase II transcription factor activity, ligand-activated sequence-specific DNA binding	molecular_function	0.2759	1	1	930	14	24385	c55929_g1
GO:0098531	transcription factor activity, direct ligand regulated sequence-specific DNA binding	molecular_function	0.2759	1	1	930	14	24385	c55929_g1
GO:0004427	inorganic diphosphatase activity	molecular_function	0.27643	1	1	930	9	24385	c57614_g4
GO:0042255	ribosome assembly	biological_process	0.277	1	1	930	8	24385	c54410_g1
GO:0009235	cobalamin metabolic process	biological_process	0.27713	1	3	930	47	24385	c56861_g3,c66136_g1,c55327_g1
GO:0009236	cobalamin biosynthetic process	biological_process	0.27713	1	3	930	47	24385	c55327_g1,c66136_g1,c56861_g3
GO:0000281	mitotic cytokinesis	biological_process	0.27936	1	8	930	145	24385	c60220_g5,c65555_g1,c41242_g1,c65772_g1,c64048_g4,c61951_g1,c65738_g1,c61038_g1
GO:0061640	cytoskeleton-dependent cytokinesis	biological_process	0.27936	1	8	930	145	24385	c65772_g1,c41242_g1,c61038_g1,c65738_g1,c61951_g1,c64048_g4,c60220_g5,c65555_g1
GO:0051172	negative regulation of nitrogen compound metabolic process	biological_process	0.27986	1	5	930	102	24385	c61538_g1,c60968_g1,c56603_g1,c61467_g3,c53778_g2
GO:0097190	apoptotic signaling pathway	biological_process	0.28056	1	1	930	12	24385	c65799_g1
GO:0004806	triglyceride lipase activity	molecular_function	0.28085	1	1	930	8	24385	c59564_g1
GO:0090544	BAF-type complex	cellular_component	0.28116	1	1	930	7	24385	c64111_g1
GO:0044406	adhesion of symbiont to host	biological_process	0.28224	1	2	930	19	24385	c118531_g1,c66124_g3
GO:0000981	RNA polymerase II transcription factor activity, sequence-specific DNA binding	molecular_function	0.28325	1	2	930	30	24385	c55929_g1,c44307_g1
GO:0051186	cofactor metabolic process	biological_process	0.28353	1	27	930	574	24385	c58461_g1,c48735_g1,c59620_g2,c61406_g1,c61285_g1,c64610_g2,c58060_g1,c49460_g1,c50962_g1,c59577_g1,c66136_g1,c59220_g1,c64501_g2,c56061_g1,c55149_g1,c64501_g1,c60786_g1,c61221_g3,c64421_g1,c57567_g1,c56692_g7,c60396_g1,c63419_g1,c53227_g1,c60382_g1,c56142_g1,c63890_g1
GO:0006787	porphyrin-containing compound catabolic process	biological_process	0.28547	1	1	930	8	24385	c58461_g1
GO:0033015	tetrapyrrole catabolic process	biological_process	0.28547	1	1	930	8	24385	c58461_g1
GO:0051187	cofactor catabolic process	biological_process	0.28547	1	1	930	8	24385	c58461_g1
GO:0006812	cation transport	biological_process	0.28727	1	53	930	1237	24385	c57672_g1,c47262_g1,c60279_g2,c58236_g1,c49455_g1,c55084_g2,c65050_g1,c65772_g1,c60103_g1,c48520_g2,c25674_g1,c60557_g2,c61855_g1,c48091_g1,c58473_g2,c34017_g1,c60110_g3,c55929_g1,c51118_g1,c64928_g2,c52254_g1,c48197_g1,c56764_g1,c56417_g5,c64501_g2,c60786_g1,c58938_g1,c62452_g5,c61603_g1,c65681_g1,c51073_g1,c65134_g1,c66037_g2,c59866_g1,c47599_g1,c65637_g1,c25166_g1,c60197_g1,c66146_g1,c57602_g1…
GO:0046813	receptor-mediated virion attachment to host cell	biological_process	0.28791	1	1	930	7	24385	c118531_g1
GO:0030942	endoplasmic reticulum signal peptide binding	molecular_function	0.28833	1	1	930	7	24385	c63351_g1
GO:0009219	pyrimidine deoxyribonucleotide metabolic process	biological_process	0.28858	1	2	930	32	24385	c36497_g1,c16858_g1
GO:0019083	viral transcription	biological_process	0.2904	1	2	930	35	24385	c41867_g1,c36846_g1
GO:0043112	receptor metabolic process	biological_process	0.29128	1	2	930	32	24385	c14376_g1,c58473_g2
GO:0046655	folic acid metabolic process	biological_process	0.2915	1	3	930	41	24385	c61285_g1,c64421_g1,c53227_g1
GO:0046656	folic acid biosynthetic process	biological_process	0.2915	1	3	930	41	24385	c61285_g1,c64421_g1,c53227_g1
GO:0018966	styrene metabolic process	biological_process	0.2919	1	1	930	12	24385	c61504_g3
GO:0042207	styrene catabolic process	biological_process	0.2919	1	1	930	12	24385	c61504_g3
GO:0007091	metaphase/anaphase transition of mitotic cell cycle	biological_process	0.29218	1	3	930	41	24385	c49447_g1,c59316_g1,c30732_g1
GO:0010965	regulation of mitotic sister chromatid separation	biological_process	0.29218	1	3	930	41	24385	c49447_g1,c30732_g1,c59316_g1
GO:0030071	regulation of mitotic metaphase/anaphase transition	biological_process	0.29218	1	3	930	41	24385	c59316_g1,c30732_g1,c49447_g1
GO:0033045	regulation of sister chromatid segregation	biological_process	0.29218	1	3	930	41	24385	c59316_g1,c30732_g1,c49447_g1
GO:0033047	regulation of mitotic sister chromatid segregation	biological_process	0.29218	1	3	930	41	24385	c30732_g1,c59316_g1,c49447_g1
GO:0044784	metaphase/anaphase transition of cell cycle	biological_process	0.29218	1	3	930	41	24385	c49447_g1,c59316_g1,c30732_g1
GO:0051306	mitotic sister chromatid separation	biological_process	0.29218	1	3	930	41	24385	c59316_g1,c30732_g1,c49447_g1
GO:1902099	regulation of metaphase/anaphase transition of cell cycle	biological_process	0.29218	1	3	930	41	24385	c30732_g1,c59316_g1,c49447_g1
GO:0015934	large ribosomal subunit	cellular_component	0.29248	1	2	930	33	24385	c44680_g1,c48519_g1
GO:0005743	mitochondrial inner membrane	cellular_component	0.29259	1	10	930	241	24385	c48520_g2,c56075_g1,c54661_g1,c53675_g1,c59258_g1,c60110_g3,c49455_g1,c61221_g3,c62452_g5,c65504_g1
GO:0047396	glycosylphosphatidylinositol diacylglycerol-lyase activity	molecular_function	0.29285	1	1	930	5	24385	c53080_g1
GO:0048519	negative regulation of biological process	biological_process	0.29379	1	15	930	345	24385	c63093_g1,c53942_g1,c51783_g1,c60968_g1,c51374_g1,c30732_g1,c61538_g1,c66157_g2,c53778_g2,c58927_g4,c61467_g3,c56603_g1,c59316_g1,c49447_g1,c39198_g1
GO:0080019	fatty-acyl-CoA reductase (alcohol-forming) activity	molecular_function	0.29433	1	2	930	19	24385	c56701_g1,c53960_g1
GO:0005665	DNA-directed RNA polymerase II, core complex	cellular_component	0.29455	1	1	930	8	24385	c65480_g1
GO:0044455	mitochondrial membrane part	cellular_component	0.29547	1	9	930	214	24385	c59258_g1,c54661_g1,c56075_g1,c48520_g2,c53675_g1,c49455_g1,c60110_g3,c61221_g3,c62452_g5
GO:0097367	carbohydrate derivative binding	molecular_function	0.29557	1	111	930	2425	24385	c63907_g1,c37729_g1,c49583_g1,c47902_g1,c25166_g1,c65830_g2,c63890_g1,c51913_g1,c60820_g2,c52148_g1,c63634_g1,c55918_g3,c64195_g1,c120112_g1,c62972_g1,c59988_g1,c53510_g1,c63370_g1,c59471_g1,c59577_g1,c49376_g1,c61543_g1,c51280_g1,c40131_g1,c51930_g3,c66049_g1,c52118_g1,c64434_g1,c64801_g2,c59502_g1,c49402_g1,c64887_g1,c53675_g1,c57785_g1,c55629_g1,c59316_g1,c25674_g1,c51320_g1,c48349_g1,c62634_g…
GO:0043752	adenosylcobinamide kinase activity	molecular_function	0.296	1	1	930	6	24385	c66136_g1
GO:0044445	cytosolic part	cellular_component	0.29638	1	4	930	79	24385	c62434_g1,c65379_g1,c54341_g1,c61591_g1
GO:0045229	external encapsulating structure organization	biological_process	0.29818	1	2	930	21	24385	c63802_g2,c58195_g1
GO:0004797	thymidine kinase activity	molecular_function	0.2982	1	1	930	13	24385	c36497_g1
GO:0006230	TMP biosynthetic process	biological_process	0.2982	1	1	930	13	24385	c36497_g1
GO:0009173	pyrimidine ribonucleoside monophosphate metabolic process	biological_process	0.2982	1	1	930	13	24385	c36497_g1
GO:0009174	pyrimidine ribonucleoside monophosphate biosynthetic process	biological_process	0.2982	1	1	930	13	24385	c36497_g1
GO:0019136	deoxynucleoside kinase activity	molecular_function	0.2982	1	1	930	13	24385	c36497_g1
GO:0046044	TMP metabolic process	biological_process	0.2982	1	1	930	13	24385	c36497_g1
GO:0033043	regulation of organelle organization	biological_process	0.29825	1	8	930	161	24385	c58927_g4,c65799_g1,c53942_g1,c30732_g1,c57672_g1,c49447_g1,c61304_g1,c59316_g1
GO:0010498	proteasomal protein catabolic process	biological_process	0.29856	1	4	930	67	24385	c59316_g1,c30732_g1,c56241_g1,c49447_g1
GO:0031145	anaphase-promoting complex-dependent proteasomal ubiquitin-dependent protein catabolic process	biological_process	0.29883	1	3	930	43	24385	c30732_g1,c59316_g1,c49447_g1
GO:0051304	chromosome separation	biological_process	0.29915	1	3	930	42	24385	c59316_g1,c30732_g1,c49447_g1
GO:0004488	methylenetetrahydrofolate dehydrogenase (NADP+) activity	molecular_function	0.29931	1	2	930	22	24385	c55149_g1,c59577_g1
GO:0022618	ribonucleoprotein complex assembly	biological_process	0.29968	1	2	930	26	24385	c54410_g1,c61219_g2
GO:0071840	cellular component organization or biogenesis	biological_process	0.30215	1	119	930	3040	24385	c65738_g1,c62609_g1,c63941_g3,c65563_g1,c63861_g2,c54978_g1,c62629_g1,c49717_g1,c58472_g1,c14376_g1,c50156_g1,c63802_g2,c77717_g1,c59577_g1,c1466_g1,c51809_g2,c65350_g1,c59057_g1,c32289_g1,c54978_g2,c53969_g1,c46948_g2,c56748_g2,c41242_g1,c115167_g1,c63907_g1,c51913_g1,c66146_g1,c48519_g1,c63890_g1,c60220_g5,c34139_g1,c62601_g2,c61038_g1,c52110_g1,c60706_g1,c58858_g1,c53062_g1,c42467_g1,c61565_g1…
GO:0034655	nucleobase-containing compound catabolic process	biological_process	0.30282	1	13	930	264	24385	c60443_g1,c57672_g1,c63838_g3,c42467_g1,c58927_g4,c64660_g1,c54661_g1,c65454_g1,c61936_g2,c50342_g1,c51913_g1,c63838_g1,c43889_g2
GO:0006378	mRNA polyadenylation	biological_process	0.30367	1	1	930	8	24385	c55936_g2
GO:0016032	viral process	biological_process	0.30415	1	29	930	636	24385	c118531_g1,c64799_g1,c64251_g1,c65772_g1,c59359_g5,c66157_g2,c43523_g1,c53510_g1,c36846_g1,c61538_g1,c51374_g1,c61843_g1,c44109_g1,c59561_g2,c61855_g1,c58473_g2,c60066_g1,c53327_g1,c53675_g1,c63208_g1,c65555_g1,c66028_g1,c59502_g1,c41867_g1,c65111_g1,c53733_g1,c66124_g3,c62203_g1,c64373_g1
GO:0050151	oleate hydratase activity	molecular_function	0.30476	1	1	930	8	24385	c64407_g3
GO:0060590	ATPase regulator activity	molecular_function	0.30511	1	5	930	88	24385	c51073_g1,c61538_g1,c58247_g1,c65373_g1,c56764_g1
GO:0004601	peroxidase activity	molecular_function	0.30539	1	2	930	39	24385	c30163_g1,c50340_g1
GO:0006804	obsolete peroxidase reaction	biological_process	0.30539	1	2	930	39	24385	c30163_g1,c50340_g1
GO:0009893	positive regulation of metabolic process	biological_process	0.30667	1	11	930	249	24385	c51374_g1,c61951_g1,c65371_g1,c65050_g1,c60369_g1,c65799_g1,c62617_g2,c14376_g1,c66157_g2,c63536_g1,c66146_g1
GO:0051983	regulation of chromosome segregation	biological_process	0.30669	1	3	930	42	24385	c30732_g1,c59316_g1,c49447_g1
GO:0072521	purine-containing compound metabolic process	biological_process	0.30673	1	46	930	1110	24385	c34017_g1,c37715_g1,c41867_g1,c60110_g3,c64610_g2,c55327_g1,c60147_g1,c57614_g4,c56417_g5,c64501_g2,c38554_g1,c61221_g3,c49455_g1,c55084_g2,c65050_g1,c43523_g1,c60758_g1,c60279_g2,c54537_g4,c25674_g1,c58036_g4,c53675_g1,c65480_g1,c57675_g5,c48520_g2,c61522_g1,c65799_g1,c61207_g1,c59620_g2,c52742_g1,c59258_g1,c56627_g1,c49376_g1,c56075_g1,c61254_g1,c58039_g1,c66037_g2,c59057_g1,c64195_g1,c44109_g1…
GO:0006801	superoxide metabolic process	biological_process	0.30743	1	2	930	27	24385	c56937_g1,c59665_g1
GO:0005991	trehalose metabolic process	biological_process	0.30752	1	2	930	24	24385	c55165_g2,c29085_g1
GO:0031072	heat shock protein binding	molecular_function	0.30801	1	2	930	26	24385	c47516_g2,c50863_g1
GO:0032434	regulation of proteasomal ubiquitin-dependent protein catabolic process	biological_process	0.3082	1	3	930	45	24385	c49447_g1,c30732_g1,c59316_g1
GO:0006261	DNA-dependent DNA replication	biological_process	0.30822	1	8	930	153	24385	c66037_g2,c58807_g1,c65681_g1,c48824_g1,c55287_g1,c55327_g1,c57785_g1,c54679_g1
GO:0006529	asparagine biosynthetic process	biological_process	0.30822	1	1	930	8	24385	c50342_g1
GO:1901698	response to nitrogen compound	biological_process	0.30834	1	2	930	33	24385	c64951_g2,c14376_g1
GO:0000295	adenine nucleotide transmembrane transporter activity	molecular_function	0.30852	1	1	930	8	24385	c55629_g1
GO:0005346	purine ribonucleotide transmembrane transporter activity	molecular_function	0.30852	1	1	930	8	24385	c55629_g1
GO:0005347	ATP transmembrane transporter activity	molecular_function	0.30852	1	1	930	8	24385	c55629_g1
GO:0005471	ATP:ADP antiporter activity	molecular_function	0.30852	1	1	930	8	24385	c55629_g1
GO:0015211	purine nucleoside transmembrane transporter activity	molecular_function	0.30852	1	1	930	8	24385	c55629_g1
GO:0015215	nucleotide transmembrane transporter activity	molecular_function	0.30852	1	1	930	8	24385	c55629_g1
GO:0015216	purine nucleotide transmembrane transporter activity	molecular_function	0.30852	1	1	930	8	24385	c55629_g1
GO:0015217	ADP transmembrane transporter activity	molecular_function	0.30852	1	1	930	8	24385	c55629_g1
GO:0015301	anion:anion antiporter activity	molecular_function	0.30852	1	1	930	8	24385	c55629_g1
GO:0015605	organophosphate ester transmembrane transporter activity	molecular_function	0.30852	1	1	930	8	24385	c55629_g1
GO:0046915	transition metal ion transmembrane transporter activity	molecular_function	0.30865	1	7	930	121	24385	c60103_g1,c61603_g1,c25166_g1,c47599_g1,c47262_g1,c61855_g1,c61254_g1
GO:0034593	phosphatidylinositol bisphosphate phosphatase activity	molecular_function	0.30939	1	1	930	6	24385	c60576_g1
GO:0034596	phosphatidylinositol phosphate 4-phosphatase activity	molecular_function	0.30939	1	1	930	6	24385	c60576_g1
GO:0034597	phosphatidylinositol-4,5-bisphosphate 4-phosphatase activity	molecular_function	0.30939	1	1	930	6	24385	c60576_g1
GO:0046839	phospholipid dephosphorylation	biological_process	0.30939	1	1	930	6	24385	c60576_g1
GO:0046856	phosphatidylinositol dephosphorylation	biological_process	0.30939	1	1	930	6	24385	c60576_g1
GO:0052866	phosphatidylinositol phosphate phosphatase activity	molecular_function	0.30939	1	1	930	6	24385	c60576_g1
GO:0001514	selenocysteine incorporation	biological_process	0.30987	1	1	930	10	24385	c61543_g1
GO:0006451	translational readthrough	biological_process	0.30987	1	1	930	10	24385	c61543_g1
GO:0033177	proton-transporting two-sector ATPase complex, proton-transporting domain	cellular_component	0.31075	1	9	930	196	24385	c66146_g1,c59258_g1,c60557_g2,c55535_g1,c48520_g2,c56075_g1,c60110_g3,c57672_g1,c62452_g5
GO:0016831	carboxy-lyase activity	molecular_function	0.31094	1	5	930	97	24385	c58236_g1,c65134_g1,c56287_g1,c62842_g1,c34017_g1
GO:0008915	lipid-A-disaccharide synthase activity	molecular_function	0.31096	1	1	930	9	24385	c57358_g2
GO:0006694	steroid biosynthetic process	biological_process	0.31131	1	6	930	103	24385	c56701_g1,c32418_g1,c56280_g1,c65475_g2,c56061_g1,c53960_g1
GO:0017089	glycolipid transporter activity	molecular_function	0.31256	1	1	930	8	24385	c64195_g1
GO:0046836	glycolipid transport	biological_process	0.31256	1	1	930	8	24385	c64195_g1
GO:0004673	protein histidine kinase activity	molecular_function	0.31269	1	3	930	43	24385	c61143_g1,c37604_g1,c65541_g1
GO:0009365	protein histidine kinase complex	cellular_component	0.31269	1	3	930	43	24385	c65541_g1,c37604_g1,c61143_g1
GO:0005849	mRNA cleavage factor complex	cellular_component	0.31304	1	1	930	9	24385	c55936_g2
GO:0033044	regulation of chromosome organization	biological_process	0.31392	1	3	930	44	24385	c49447_g1,c59316_g1,c30732_g1
GO:0005787	signal peptidase complex	cellular_component	0.31501	1	3	930	44	24385	c60942_g1,c56495_g1,c54038_g2
GO:0006465	signal peptide processing	biological_process	0.31501	1	3	930	44	24385	c56495_g1,c60942_g1,c54038_g2
GO:0005664	nuclear origin of replication recognition complex	cellular_component	0.3151	1	1	930	9	24385	c54965_g1
GO:0009262	deoxyribonucleotide metabolic process	biological_process	0.31697	1	2	930	33	24385	c16858_g1,c36497_g1
GO:0009394	2'-deoxyribonucleotide metabolic process	biological_process	0.31697	1	2	930	33	24385	c36497_g1,c16858_g1
GO:0019692	deoxyribose phosphate metabolic process	biological_process	0.31697	1	2	930	33	24385	c36497_g1,c16858_g1
GO:0005834	heterotrimeric G-protein complex	cellular_component	0.31765	1	1	930	13	24385	c64718_g2
GO:0031234	extrinsic component of cytoplasmic side of plasma membrane	cellular_component	0.31765	1	1	930	13	24385	c64718_g2
GO:0016149	translation release factor activity, codon specific	molecular_function	0.31887	1	1	930	10	24385	c59057_g1
GO:0006665	sphingolipid metabolic process	biological_process	0.31928	1	3	930	48	24385	c61821_g3,c59886_g1,c61683_g1
GO:0019751	polyol metabolic process	biological_process	0.31957	1	3	930	53	24385	c47010_g1,c59479_g3,c59479_g1
GO:0071417	cellular response to organonitrogen compound	biological_process	0.32158	1	1	930	18	24385	c14376_g1
GO:0031400	negative regulation of protein modification process	biological_process	0.32333	1	3	930	52	24385	c59316_g1,c30732_g1,c49447_g1
GO:0046487	glyoxylate metabolic process	biological_process	0.3234	1	3	930	50	24385	c55149_g1,c59577_g1,c62033_g1
GO:0030145	manganese ion binding	molecular_function	0.32364	1	2	930	31	24385	c64556_g1,c60351_g2
GO:0051188	cofactor biosynthetic process	biological_process	0.32632	1	17	930	359	24385	c53227_g1,c60786_g1,c56692_g7,c64421_g1,c66136_g1,c59220_g1,c59577_g1,c49460_g1,c50962_g1,c55149_g1,c64501_g1,c56061_g1,c64501_g2,c48735_g1,c59620_g2,c61285_g1,c58060_g1
GO:0009295	nucleoid	cellular_component	0.32816	1	1	930	8	24385	c63907_g1
GO:0008172	S-methyltransferase activity	molecular_function	0.32992	1	2	930	27	24385	c64421_g1,c53227_g1
GO:0016775	phosphotransferase activity, nitrogenous group as acceptor	molecular_function	0.33004	1	3	930	44	24385	c65541_g1,c37604_g1,c61143_g1
GO:0046872	metal ion binding	molecular_function	0.3301	1	157	930	3390	24385	c61941_g1,c64556_g1,c60351_g2,c59479_g1,c64828_g2,c65138_g1,c61855_g1,c65232_g1,c62292_g1,c53675_g1,c58195_g1,c90620_g1,c61565_g1,c64174_g1,c60659_g1,c60576_g1,c64610_g2,c42467_g1,c56937_g1,c45883_g1,c12756_g1,c64501_g2,c57637_g1,c30486_g1,c60786_g1,c64195_g1,c65541_g1,c66131_g1,c62776_g1,c64271_g1,c63634_g1,c48519_g1,c44594_g1,c59267_g2,c64439_g3,c57401_g1,c62332_g2,c47516_g2,c63941_g3,c58039_g1…
GO:0006298	mismatch repair	biological_process	0.33095	1	3	930	46	24385	c59564_g1,c52291_g1,c65830_g2
GO:0016684	oxidoreductase activity, acting on peroxide as acceptor	molecular_function	0.33098	1	3	930	61	24385	c50340_g1,c30163_g1,c59382_g2
GO:0004185	serine-type carboxypeptidase activity	molecular_function	0.33154	1	2	930	26	24385	c57309_g2,c60149_g1
GO:0003724	RNA helicase activity	molecular_function	0.33185	1	8	930	136	24385	c59316_g1,c55918_g3,c57418_g1,c55465_g1,c65799_g1,c56436_g1,c53510_g1,c64434_g1
GO:0000070	mitotic sister chromatid segregation	biological_process	0.33268	1	3	930	44	24385	c30732_g1,c59316_g1,c49447_g1
GO:0000819	sister chromatid segregation	biological_process	0.33268	1	3	930	44	24385	c49447_g1,c30732_g1,c59316_g1
GO:0071826	ribonucleoprotein complex subunit organization	biological_process	0.33283	1	2	930	30	24385	c61219_g2,c54410_g1
GO:0005246	calcium channel regulator activity	molecular_function	0.33353	1	3	930	44	24385	c65373_g1,c56764_g1,c51073_g1
GO:0019206	nucleoside kinase activity	molecular_function	0.33374	1	1	930	14	24385	c36497_g1
GO:0030518	intracellular steroid hormone receptor signaling pathway	biological_process	0.33377	1	1	930	20	24385	c55929_g1
GO:0005643	nuclear pore	cellular_component	0.3341	1	2	930	28	24385	c59886_g1,c63036_g1
GO:0006506	GPI anchor biosynthetic process	biological_process	0.33431	1	4	930	58	24385	c65597_g1,c65852_g1,c54037_g1,c60184_g1
GO:0006661	phosphatidylinositol biosynthetic process	biological_process	0.33431	1	4	930	58	24385	c65597_g1,c65852_g1,c54037_g1,c60184_g1
GO:0016903	oxidoreductase activity, acting on the aldehyde or oxo group of donors	molecular_function	0.33475	1	5	930	100	24385	c53960_g1,c56701_g1,c48091_g1,c46948_g2,c46948_g1
GO:0000087	mitotic M phase	biological_process	0.33502	1	2	930	26	24385	c57672_g1,c61304_g1
GO:0000090	mitotic anaphase	biological_process	0.33502	1	2	930	26	24385	c57672_g1,c61304_g1
GO:0051322	anaphase	biological_process	0.33502	1	2	930	26	24385	c61304_g1,c57672_g1
GO:0008287	protein serine/threonine phosphatase complex	cellular_component	0.33573	1	1	930	11	24385	c65799_g1
GO:1903293	phosphatase complex	cellular_component	0.33573	1	1	930	11	24385	c65799_g1
GO:0016255	attachment of GPI anchor to protein	biological_process	0.33647	1	1	930	9	24385	c60184_g1
GO:0005618	cell wall	cellular_component	0.33654	1	2	930	25	24385	c63838_g1,c63093_g1
GO:0006497	protein lipidation	biological_process	0.33707	1	4	930	59	24385	c60184_g1,c54037_g1,c65852_g1,c65597_g1
GO:0043093	FtsZ-dependent cytokinesis	biological_process	0.33711	1	7	930	134	24385	c61038_g1,c65555_g1,c61951_g1,c64048_g4,c65772_g1,c41242_g1,c60220_g5
GO:1901699	cellular response to nitrogen compound	biological_process	0.33741	1	1	930	20	24385	c14376_g1
GO:0005507	copper ion binding	molecular_function	0.33742	1	4	930	74	24385	c57725_g1,c60279_g2,c45883_g1,c62037_g2
GO:0005944	phosphatidylinositol 3-kinase complex, class IB	cellular_component	0.33894	1	1	930	9	24385	c60659_g1
GO:0046935	1-phosphatidylinositol-3-kinase regulator activity	molecular_function	0.33894	1	1	930	9	24385	c60659_g1
GO:0019866	organelle inner membrane	cellular_component	0.33951	1	10	930	248	24385	c53675_g1,c48520_g2,c54661_g1,c56075_g1,c59258_g1,c60110_g3,c49455_g1,c62452_g5,c61221_g3,c65504_g1
GO:0005549	odorant binding	molecular_function	0.33964	1	2	930	38	24385	c57807_g1,c60282_g2
GO:2000026	regulation of multicellular organismal development	biological_process	0.33991	1	3	930	65	24385	c65799_g1,c57672_g1,c53219_g1
GO:0004983	neuropeptide Y receptor activity	molecular_function	0.34009	1	1	930	6	24385	c60279_g2
GO:0032505	reproduction of a single-celled organism	biological_process	0.34061	1	7	930	136	24385	c61038_g1,c65555_g1,c61951_g1,c64048_g4,c65772_g1,c41242_g1,c60220_g5
GO:0042175	nuclear outer membrane-endoplasmic reticulum membrane network	cellular_component	0.34074	1	13	930	292	24385	c65597_g1,c54037_g1,c61369_g1,c65484_g1,c60942_g1,c65010_g3,c56495_g1,c65799_g1,c65050_g1,c60184_g1,c61202_g1,c56764_g3,c54038_g2
GO:0005784	Sec61 translocon complex	cellular_component	0.34142	1	1	930	17	24385	c65010_g3
GO:0071256	translocon complex	cellular_component	0.34142	1	1	930	17	24385	c65010_g3
GO:0006511	ubiquitin-dependent protein catabolic process	biological_process	0.34152	1	8	930	157	24385	c64332_g1,c47928_g1,c50391_g1,c49447_g1,c65771_g2,c59316_g1,c50552_g1,c30732_g1
GO:0000786	nucleosome	cellular_component	0.3425	1	2	930	43	24385	c51809_g2,c50156_g1
GO:0000041	transition metal ion transport	biological_process	0.34315	1	7	930	131	24385	c60103_g1,c61603_g1,c25166_g1,c47262_g1,c47599_g1,c61855_g1,c61254_g1
GO:0030017	sarcomere	cellular_component	0.3437	1	1	930	16	24385	c66146_g1
GO:0019752	carboxylic acid metabolic process	biological_process	0.34429	1	55	930	1215	24385	c60396_g1,c62434_g1,c60786_g1,c65134_g1,c63890_g1,c63634_g1,c57118_g2,c60382_g1,c63462_g3,c59757_g1,c59578_g1,c63941_g3,c56287_g1,c38118_g1,c54965_g1,c60886_g2,c55149_g1,c56061_g1,c50351_g1,c62842_g1,c59577_g1,c64307_g1,c64407_g3,c55535_g1,c62962_g2,c61504_g3,c50962_g1,c56701_g1,c56620_g1,c64538_g2,c64421_g1,c58236_g1,c36568_g1,c61221_g3,c59727_g1,c64171_g1,c49610_g1,c50342_g1,c61591_g1,c53227_g1…
GO:0044271	cellular nitrogen compound biosynthetic process	biological_process	0.34457	1	163	930	4169	24385	c59267_g2,c36442_g1,c44594_g1,c16753_g1,c60220_g5,c48519_g1,c62293_g1,c63634_g1,c55918_g3,c64195_g1,c60786_g1,c36846_g1,c54312_g1,c59577_g1,c58039_g1,c1466_g1,c57406_g2,c51820_g1,c54679_g1,c61522_g1,c58060_g1,c48520_g2,c57209_g1,c53675_g1,c65480_g1,c57785_g1,c56918_g1,c46052_g1,c36163_g1,c56603_g1,c30486_g1,c38554_g1,c58858_g1,c61038_g1,c55377_g1,c62601_g2,c61285_g1,c64610_g2,c56861_g3,c61565_g1,…
GO:0016875	ligase activity, forming carbon-oxygen bonds	molecular_function	0.34489	1	8	930	151	24385	c36568_g1,c64538_g2,c50351_g1,c63634_g1,c57556_g1,c60886_g2,c53227_g1,c57118_g2
GO:0016876	ligase activity, forming aminoacyl-tRNA and related compounds	molecular_function	0.34489	1	8	930	151	24385	c36568_g1,c64538_g2,c53227_g1,c57118_g2,c50351_g1,c63634_g1,c57556_g1,c60886_g2
GO:1900673	olefin metabolic process	biological_process	0.34516	1	1	930	13	24385	c61504_g3
GO:0006082	organic acid metabolic process	biological_process	0.34636	1	56	930	1237	24385	c54341_g1,c57556_g1,c59220_g1,c61285_g1,c61406_g1,c61565_g1,c66030_g2,c59535_g1,c51627_g1,c30163_g1,c62033_g1,c65833_g2,c48735_g1,c34017_g1,c49610_g1,c61591_g1,c50342_g1,c53227_g1,c54537_g4,c63419_g1,c56701_g1,c64538_g2,c56620_g1,c64421_g1,c58236_g1,c36568_g1,c61221_g3,c59727_g1,c64171_g1,c60886_g2,c55149_g1,c56061_g1,c50351_g1,c62842_g1,c59577_g1,c64307_g1,c55535_g1,c64407_g3,c50962_g1,c61504_g3…
GO:0006595	polyamine metabolic process	biological_process	0.34661	1	1	930	15	24385	c62842_g1
GO:0006596	polyamine biosynthetic process	biological_process	0.34661	1	1	930	15	24385	c62842_g1
GO:0016888	endodeoxyribonuclease activity, producing 5'-phosphomonoesters	molecular_function	0.3487	1	3	930	63	24385	c60443_g1,c42467_g1,c43889_g2
GO:0030162	regulation of proteolysis	biological_process	0.34983	1	4	930	80	24385	c59316_g1,c30732_g1,c56241_g1,c49447_g1
GO:0006367	transcription initiation from RNA polymerase II promoter	biological_process	0.34989	1	5	930	89	24385	c59886_g1,c55327_g1,c36846_g1,c50391_g1,c2979_g1
GO:0008234	cysteine-type peptidase activity	molecular_function	0.34999	1	10	930	210	24385	c60073_g1,c61207_g1,c64942_g2,c59665_g1,c64518_g2,c58036_g4,c58760_g2,c57675_g5,c64518_g3,c65373_g1
GO:0005057	receptor signaling protein activity	molecular_function	0.35004	1	3	930	46	24385	c47803_g2,c62751_g2,c65541_g1
GO:0016114	terpenoid biosynthetic process	biological_process	0.35007	1	5	930	78	24385	c48197_g1,c56061_g1,c59535_g1,c58829_g1,c60356_g1
GO:0016615	malate dehydrogenase activity	molecular_function	0.35023	1	1	930	12	24385	c59727_g1
GO:0005942	phosphatidylinositol 3-kinase complex	cellular_component	0.35157	1	1	930	10	24385	c60659_g1
GO:0035014	phosphatidylinositol 3-kinase regulator activity	molecular_function	0.35157	1	1	930	10	24385	c60659_g1
GO:0097651	phosphatidylinositol 3-kinase complex, class I	cellular_component	0.35157	1	1	930	10	24385	c60659_g1
GO:0010033	response to organic substance	biological_process	0.35164	1	6	930	154	24385	c58039_g1,c14376_g1,c46935_g1,c64505_g2,c57209_g1,c59267_g2
GO:0098763	mitotic cell cycle phase	biological_process	0.35212	1	2	930	30	24385	c61304_g1,c57672_g1
GO:0003840	gamma-glutamyltransferase activity	molecular_function	0.35248	1	1	930	9	24385	c59757_g1
GO:0015078	hydrogen ion transmembrane transporter activity	molecular_function	0.35393	1	16	930	403	24385	c57672_g1,c62452_g5,c49455_g1,c65050_g1,c55084_g2,c60279_g2,c60557_g2,c48520_g2,c66146_g1,c34017_g1,c51118_g1,c60110_g3,c55535_g1,c59258_g1,c56075_g1,c56417_g5
GO:0031386	protein tag	molecular_function	0.35403	1	1	930	9	24385	c66037_g2
GO:0005783	endoplasmic reticulum	cellular_component	0.35409	1	18	930	443	24385	c65597_g1,c61202_g1,c59997_g1,c56764_g3,c61951_g1,c65050_g1,c65010_g3,c60184_g1,c65484_g1,c54037_g1,c61369_g1,c63941_g3,c55858_g1,c54038_g2,c56495_g1,c60942_g1,c55008_g2,c65111_g1
GO:0016849	phosphorus-oxygen lyase activity	molecular_function	0.35519	1	3	930	49	24385	c53080_g1,c38554_g1,c60147_g1
GO:0030077	plasma membrane light-harvesting complex	cellular_component	0.35542	1	1	930	12	24385	c60786_g1
GO:0042716	plasma membrane-derived chromatophore	cellular_component	0.35542	1	1	930	12	24385	c60786_g1
GO:0019068	virion assembly	biological_process	0.3555	1	7	930	130	24385	c65555_g1,c66028_g1,c59561_g2,c65772_g1,c62203_g1,c64251_g1,c61855_g1
GO:0017148	negative regulation of translation	biological_process	0.35568	1	1	930	13	24385	c61467_g3
GO:0034249	negative regulation of cellular amide metabolic process	biological_process	0.35568	1	1	930	13	24385	c61467_g3
GO:0006721	terpenoid metabolic process	biological_process	0.35587	1	5	930	80	24385	c56061_g1,c59535_g1,c48197_g1,c60356_g1,c58829_g1
GO:0009312	oligosaccharide biosynthetic process	biological_process	0.35595	1	3	930	42	24385	c55165_g2,c57358_g2,c60168_g1
GO:0005247	voltage-gated chloride channel activity	molecular_function	0.35723	1	1	930	10	24385	c55520_g3
GO:0005254	chloride channel activity	molecular_function	0.35723	1	1	930	10	24385	c55520_g3
GO:0008308	voltage-gated anion channel activity	molecular_function	0.35723	1	1	930	10	24385	c55520_g3
GO:0030016	myofibril	cellular_component	0.3576	1	1	930	18	24385	c66146_g1
GO:0044449	contractile fiber part	cellular_component	0.3576	1	1	930	18	24385	c66146_g1
GO:1901505	carbohydrate derivative transporter activity	molecular_function	0.35809	1	2	930	30	24385	c64195_g1,c55629_g1
GO:0030176	integral component of endoplasmic reticulum membrane	cellular_component	0.35835	1	4	930	83	24385	c60184_g1,c56495_g1,c65050_g1,c65010_g3
GO:0031227	intrinsic component of endoplasmic reticulum membrane	cellular_component	0.35835	1	4	930	83	24385	c60184_g1,c65010_g3,c65050_g1,c56495_g1
GO:0007088	regulation of mitotic nuclear division	biological_process	0.35836	1	3	930	50	24385	c49447_g1,c30732_g1,c59316_g1
GO:0042158	lipoprotein biosynthetic process	biological_process	0.35884	1	4	930	62	24385	c60184_g1,c54037_g1,c65852_g1,c65597_g1
GO:0050661	NADP binding	molecular_function	0.35949	1	3	930	52	24385	c58829_g1,c64407_g3,c63890_g1
GO:0009539	photosystem II reaction center	cellular_component	0.35965	1	3	930	53	24385	c54681_g1,c60149_g1,c64033_g2
GO:1901617	organic hydroxy compound biosynthetic process	biological_process	0.36077	1	2	930	37	24385	c62692_g1,c62752_g3
GO:0042578	phosphoric ester hydrolase activity	molecular_function	0.36113	1	18	930	354	24385	c53510_g1,c64828_g1,c64828_g3,c64718_g2,c61661_g5,c64828_g2,c38170_g1,c52441_g2,c64758_g1,c59316_g1,c60576_g1,c52742_g1,c58452_g2,c57149_g1,c54618_g1,c58452_g1,c53489_g1,c57418_g1
GO:0032780	negative regulation of ATPase activity	biological_process	0.3616	1	1	930	12	24385	c61538_g1
GO:0006097	glyoxylate cycle	biological_process	0.36196	1	1	930	11	24385	c62033_g1
GO:0072525	pyridine-containing compound biosynthetic process	biological_process	0.36242	1	2	930	28	24385	c62752_g3,c62692_g1
GO:0071229	cellular response to acid chemical	biological_process	0.36295	1	1	930	13	24385	c14376_g1
GO:0015108	chloride transmembrane transporter activity	molecular_function	0.36297	1	1	930	11	24385	c55520_g3
GO:0070469	respiratory chain	cellular_component	0.36372	1	6	930	151	24385	c65504_g1,c54661_g1,c61221_g3,c49455_g1,c65050_g1,c60279_g2
GO:0070070	proton-transporting V-type ATPase complex assembly	biological_process	0.3645	1	1	930	12	24385	c65111_g1
GO:0070072	vacuolar proton-transporting V-type ATPase complex assembly	biological_process	0.3645	1	1	930	12	24385	c65111_g1
GO:0098589	membrane region	cellular_component	0.36452	1	2	930	44	24385	c48515_g2,c14376_g1
GO:0010563	negative regulation of phosphorus metabolic process	biological_process	0.36474	1	1	930	19	24385	c61538_g1
GO:0045936	negative regulation of phosphate metabolic process	biological_process	0.36474	1	1	930	19	24385	c61538_g1
GO:0043292	contractile fiber	cellular_component	0.36496	1	1	930	19	24385	c66146_g1
GO:0046474	glycerophospholipid biosynthetic process	biological_process	0.36536	1	4	930	61	24385	c60184_g1,c65852_g1,c65597_g1,c54037_g1
GO:0032269	negative regulation of cellular protein metabolic process	biological_process	0.36718	1	4	930	84	24385	c49447_g1,c61467_g3,c30732_g1,c59316_g1
GO:0019941	modification-dependent protein catabolic process	biological_process	0.36747	1	8	930	160	24385	c65771_g2,c49447_g1,c47928_g1,c50391_g1,c64332_g1,c59316_g1,c30732_g1,c50552_g1
GO:0043632	modification-dependent macromolecule catabolic process	biological_process	0.36747	1	8	930	160	24385	c30732_g1,c50552_g1,c59316_g1,c65771_g2,c49447_g1,c47928_g1,c50391_g1,c64332_g1
GO:0009247	glycolipid biosynthetic process	biological_process	0.36765	1	5	930	84	24385	c60184_g1,c65852_g1,c57358_g2,c65597_g1,c54037_g1
GO:0000160	phosphorelay signal transduction system	biological_process	0.36828	1	3	930	47	24385	c63613_g1,c48274_g1,c65541_g1
GO:0043410	positive regulation of MAPK cascade	biological_process	0.36879	1	1	930	19	24385	c14376_g1
GO:0046467	membrane lipid biosynthetic process	biological_process	0.36987	1	5	930	85	24385	c60184_g1,c54037_g1,c65852_g1,c57358_g2,c65597_g1
GO:0019001	guanyl nucleotide binding	molecular_function	0.37005	1	26	930	574	24385	c120112_g1,c61603_g1,c47262_g1,c63370_g1,c25166_g1,c59316_g1,c47902_g1,c63907_g1,c59502_g1,c55918_g3,c60820_g2,c66164_g1,c37715_g1,c56436_g1,c64434_g1,c51280_g1,c61543_g1,c56353_g1,c55535_g1,c59604_g1,c59471_g1,c57418_g1,c53489_g1,c54341_g1,c61254_g1,c55465_g1
GO:0044003	modification by symbiont of host morphology or physiology	biological_process	0.3717	1	6	930	122	24385	c51374_g1,c60066_g1,c53733_g1,c59502_g1,c66157_g2,c52291_g1
GO:0051248	negative regulation of protein metabolic process	biological_process	0.37238	1	4	930	86	24385	c61467_g3,c30732_g1,c59316_g1,c49447_g1
GO:0004602	glutathione peroxidase activity	molecular_function	0.37255	1	1	930	13	24385	c50340_g1
GO:0003899	DNA-directed RNA polymerase activity	molecular_function	0.37351	1	12	930	277	24385	c65480_g1,c55327_g1,c57785_g1,c61254_g1,c54679_g1,c64195_g1,c59057_g1,c66037_g2,c36846_g1,c60758_g1,c47599_g1,c41867_g1
GO:0051817	modification of morphology or physiology of other organism involved in symbiotic interaction	biological_process	0.37355	1	6	930	123	24385	c53733_g1,c51374_g1,c60066_g1,c59502_g1,c52291_g1,c66157_g2
GO:0045934	negative regulation of nucleobase-containing compound metabolic process	biological_process	0.37446	1	4	930	88	24385	c53778_g2,c56603_g1,c61538_g1,c60968_g1
GO:0019048	modulation by virus of host morphology or physiology	biological_process	0.37485	1	5	930	98	24385	c59502_g1,c60066_g1,c51374_g1,c53733_g1,c66157_g2
GO:0033692	cellular polysaccharide biosynthetic process	biological_process	0.37594	1	2	930	38	24385	c63802_g2,c58195_g1
GO:0008188	neuropeptide receptor activity	molecular_function	0.37634	1	1	930	7	24385	c60279_g2
GO:0030594	neurotransmitter receptor activity	molecular_function	0.37634	1	1	930	7	24385	c60279_g2
GO:0015980	energy derivation by oxidation of organic compounds	biological_process	0.3775	1	13	930	324	24385	c64307_g1,c53227_g1,c64501_g2,c59727_g1,c61221_g3,c64033_g2,c60279_g2,c61285_g1,c59620_g2,c64421_g1,c49455_g1,c65050_g1,c59474_g2
GO:1901987	regulation of cell cycle phase transition	biological_process	0.37764	1	3	930	53	24385	c49447_g1,c59316_g1,c30732_g1
GO:1901990	regulation of mitotic cell cycle phase transition	biological_process	0.37764	1	3	930	53	24385	c30732_g1,c59316_g1,c49447_g1
GO:0015077	monovalent inorganic cation transmembrane transporter activity	molecular_function	0.37805	1	24	930	612	24385	c56287_g1,c62609_g1,c34017_g1,c55929_g1,c51118_g1,c60110_g3,c55535_g1,c56524_g1,c59258_g1,c56075_g1,c56417_g5,c62902_g1,c64557_g1,c57672_g1,c65134_g1,c62452_g5,c58236_g1,c49455_g1,c55084_g2,c65050_g1,c60279_g2,c60557_g2,c48520_g2,c66146_g1
GO:0008202	steroid metabolic process	biological_process	0.37898	1	6	930	115	24385	c32418_g1,c56701_g1,c65475_g2,c56061_g1,c56280_g1,c53960_g1
GO:0015979	photosynthesis	biological_process	0.37914	1	9	930	192	24385	c60149_g1,c34515_g1,c60653_g1,c62279_g2,c54681_g1,c62466_g2,c60786_g1,c64033_g2,c65262_g2
GO:0009425	bacterial-type flagellum basal body	cellular_component	0.37931	1	1	930	11	24385	c63991_g2
GO:0005744	mitochondrial inner membrane presequence translocase complex	cellular_component	0.37989	1	1	930	10	24385	c53675_g1
GO:0052652	cyclic purine nucleotide metabolic process	biological_process	0.38035	1	2	930	34	24385	c60147_g1,c38554_g1
GO:0015075	ion transmembrane transporter activity	molecular_function	0.38063	1	50	930	1202	24385	c62902_g1,c64557_g1,c61254_g1,c56107_g2,c56524_g1,c59258_g1,c55535_g1,c56075_g1,c53676_g1,c56287_g1,c62609_g1,c66146_g1,c60197_g1,c25166_g1,c65637_g1,c47599_g1,c66037_g2,c65134_g1,c65681_g1,c61603_g1,c62452_g5,c58938_g1,c56667_g2,c56417_g5,c52254_g1,c64928_g2,c51118_g1,c55929_g1,c60110_g3,c48515_g2,c34017_g1,c58473_g2,c61855_g1,c55629_g1,c60557_g2,c59999_g1,c48520_g2,c60103_g1,c57675_g5,c44069_g1…
GO:0045924	regulation of female receptivity	biological_process	0.38105	1	1	930	11	24385	c64501_g1
GO:0046008	regulation of female receptivity, post-mating	biological_process	0.38105	1	1	930	11	24385	c64501_g1
GO:0060180	female mating behavior	biological_process	0.38105	1	1	930	11	24385	c64501_g1
GO:0000045	autophagosome assembly	biological_process	0.38113	1	1	930	14	24385	c44486_g1
GO:0016236	macroautophagy	biological_process	0.38113	1	1	930	14	24385	c44486_g1
GO:0010564	regulation of cell cycle process	biological_process	0.38241	1	4	930	81	24385	c30732_g1,c59316_g1,c53942_g1,c49447_g1
GO:0006383	transcription from RNA polymerase III promoter	biological_process	0.3825	1	2	930	33	24385	c57712_g1,c66037_g2
GO:0071986	Ragulator complex	cellular_component	0.38377	1	1	930	11	24385	c14376_g1
GO:0006304	DNA modification	biological_process	0.38455	1	5	930	98	24385	c42467_g1,c47010_g1,c43889_g2,c60443_g1,c45299_g1
GO:0006779	porphyrin-containing compound biosynthetic process	biological_process	0.38575	1	4	930	78	24385	c55149_g1,c58060_g1,c60786_g1,c49460_g1
GO:0010167	response to nitrate	biological_process	0.38838	1	1	930	8	24385	c64951_g2
GO:0015706	nitrate transport	biological_process	0.38838	1	1	930	8	24385	c64951_g2
GO:0044764	multi-organism cellular process	biological_process	0.3897	1	31	930	717	24385	c44109_g1,c59561_g2,c61538_g1,c61843_g1,c51374_g1,c53510_g1,c36846_g1,c66157_g2,c43523_g1,c59359_g5,c65772_g1,c118531_g1,c64799_g1,c64251_g1,c65555_g1,c66028_g1,c59502_g1,c53675_g1,c63208_g1,c53327_g1,c60066_g1,c58473_g2,c61855_g1,c53733_g1,c52291_g1,c41326_g1,c65111_g1,c41867_g1,c64373_g1,c62203_g1,c66124_g3
GO:0031406	carboxylic acid binding	molecular_function	0.39002	1	2	930	28	24385	c63941_g3,c66166_g5
GO:0043177	organic acid binding	molecular_function	0.39002	1	2	930	28	24385	c66166_g5,c63941_g3
GO:0005516	calmodulin binding	molecular_function	0.39008	1	2	930	33	24385	c58501_g1,c60653_g1
GO:0005770	late endosome	cellular_component	0.39047	1	1	930	12	24385	c14376_g1
GO:0031902	late endosome membrane	cellular_component	0.39047	1	1	930	12	24385	c14376_g1
GO:0006259	DNA metabolic process	biological_process	0.39056	1	109	930	2282	24385	c49583_g1,c61936_g2,c51913_g1,c63703_g2,c52148_g1,c63634_g1,c31076_g1,c60220_g5,c56219_g1,c65830_g2,c66037_g2,c62967_g1,c65681_g1,c66131_g1,c60548_g2,c61138_g1,c47010_g1,c61494_g2,c53510_g1,c65379_g1,c56075_g1,c49376_g1,c40131_g1,c54679_g1,c60069_g1,c62326_g1,c64501_g1,c63541_g3,c54965_g1,c65738_g1,c61522_g1,c59359_g1,c64801_g2,c62332_g2,c14376_g1,c57785_g1,c59316_g1,c64887_g1,c62292_g1,c65840_g1…
GO:0004826	phenylalanine-tRNA ligase activity	molecular_function	0.39089	1	1	930	11	24385	c50351_g1
GO:0009328	phenylalanine-tRNA ligase complex	cellular_component	0.39089	1	1	930	11	24385	c50351_g1
GO:1901607	alpha-amino acid biosynthetic process	biological_process	0.39145	1	10	930	203	24385	c48735_g1,c56620_g1,c56701_g1,c61285_g1,c64421_g1,c59577_g1,c53227_g1,c55149_g1,c50342_g1,c50351_g1
GO:0032270	positive regulation of cellular protein metabolic process	biological_process	0.39154	1	2	930	55	24385	c65799_g1,c14376_g1
GO:0045017	glycerolipid biosynthetic process	biological_process	0.39234	1	4	930	64	24385	c60184_g1,c65597_g1,c65852_g1,c54037_g1
GO:0035821	modification of morphology or physiology of other organism	biological_process	0.39298	1	6	930	126	24385	c52291_g1,c66157_g2,c59502_g1,c53733_g1,c60066_g1,c51374_g1
GO:0045861	negative regulation of proteolysis	biological_process	0.39305	1	3	930	55	24385	c30732_g1,c59316_g1,c49447_g1
GO:0008218	bioluminescence	biological_process	0.39357	1	1	930	9	24385	c63885_g2
GO:0008270	zinc ion binding	molecular_function	0.39398	1	86	930	1742	24385	c47516_g2,c66088_g1,c62115_g3,c62332_g2,c58461_g1,c54679_g1,c60069_g1,c58039_g1,c64557_g1,c25677_g1,c59471_g1,c64307_g1,c66122_g2,c62862_g1,c47599_g1,c66131_g1,c65541_g1,c65681_g1,c64195_g1,c66033_g1,c63709_g1,c48519_g1,c63634_g1,c64271_g1,c60932_g2,c64439_g3,c59267_g2,c44594_g1,c2078_g1,c42467_g1,c64174_g1,c90620_g1,c64103_g2,c64501_g2,c66037_g1,c57637_g1,c64556_g1,c61941_g1,c64505_g2,c37933_g1,…
GO:0004371	glycerone kinase activity	molecular_function	0.39435	1	1	930	9	24385	c47010_g1
GO:0008174	mRNA methyltransferase activity	molecular_function	0.39489	1	1	930	11	24385	c53675_g1
GO:0006692	prostanoid metabolic process	biological_process	0.39518	1	1	930	12	24385	c59757_g1
GO:0006693	prostaglandin metabolic process	biological_process	0.39518	1	1	930	12	24385	c59757_g1
GO:0007423	sensory organ development	biological_process	0.39534	1	2	930	38	24385	c58317_g2,c55327_g1
GO:0044815	DNA packaging complex	cellular_component	0.39547	1	2	930	46	24385	c51809_g2,c50156_g1
GO:0035303	regulation of dephosphorylation	biological_process	0.39624	1	1	930	13	24385	c65799_g1
GO:0035304	regulation of protein dephosphorylation	biological_process	0.39624	1	1	930	13	24385	c65799_g1
GO:0043086	negative regulation of catalytic activity	biological_process	0.39693	1	4	930	88	24385	c49447_g1,c59316_g1,c61538_g1,c30732_g1
GO:0046789	host cell surface receptor binding	molecular_function	0.39694	1	1	930	12	24385	c64373_g1
GO:0046812	host cell surface binding	molecular_function	0.39694	1	1	930	12	24385	c64373_g1
GO:0043436	oxoacid metabolic process	biological_process	0.39737	1	55	930	1235	24385	c59757_g1,c59578_g1,c56287_g1,c38118_g1,c54965_g1,c63941_g3,c55149_g1,c60886_g2,c50351_g1,c56061_g1,c64307_g1,c62842_g1,c59577_g1,c55535_g1,c64407_g3,c62962_g2,c61504_g3,c50962_g1,c60396_g1,c62434_g1,c60786_g1,c65134_g1,c63634_g1,c63890_g1,c63462_g3,c57118_g2,c60382_g1,c61565_g1,c66030_g2,c61285_g1,c61406_g1,c59535_g1,c51627_g1,c30163_g1,c34017_g1,c48735_g1,c62033_g1,c65833_g2,c54341_g1,c57556_g1…
GO:0051247	positive regulation of protein metabolic process	biological_process	0.39748	1	2	930	56	24385	c65799_g1,c14376_g1
GO:0001510	RNA methylation	biological_process	0.39787	1	3	930	48	24385	c64928_g2,c53675_g1,c47928_g1
GO:0005375	copper ion transmembrane transporter activity	molecular_function	0.39889	1	1	930	11	24385	c60103_g1
GO:0035434	copper ion transmembrane transport	biological_process	0.39889	1	1	930	11	24385	c60103_g1
GO:0008201	heparin binding	molecular_function	0.3993	1	1	930	19	24385	c58854_g1
GO:0045259	proton-transporting ATP synthase complex	cellular_component	0.40012	1	5	930	126	24385	c62452_g5,c48520_g2,c56075_g1,c59258_g1,c60110_g3
GO:0004222	metalloendopeptidase activity	molecular_function	0.40169	1	8	930	168	24385	c60706_g1,c64103_g2,c61941_g1,c64251_g1,c63341_g4,c64716_g1,c58195_g1,c63942_g5
GO:0043650	dicarboxylic acid biosynthetic process	biological_process	0.40264	1	3	930	49	24385	c53227_g1,c61285_g1,c64421_g1
GO:0030522	intracellular receptor signaling pathway	biological_process	0.40267	1	1	930	25	24385	c55929_g1
GO:0060627	regulation of vesicle-mediated transport	biological_process	0.40407	1	1	930	14	24385	c39198_g1
GO:0004555	alpha,alpha-trehalase activity	molecular_function	0.40428	1	1	930	14	24385	c29085_g1
GO:0015927	trehalase activity	molecular_function	0.40428	1	1	930	14	24385	c29085_g1
GO:0003747	translation release factor activity	molecular_function	0.40531	1	1	930	13	24385	c59057_g1
GO:0008079	translation termination factor activity	molecular_function	0.40531	1	1	930	13	24385	c59057_g1
GO:0018444	translation release factor complex	cellular_component	0.40531	1	1	930	13	24385	c59057_g1
GO:0044770	cell cycle phase transition	biological_process	0.40587	1	3	930	62	24385	c49447_g1,c30732_g1,c59316_g1
GO:0044772	mitotic cell cycle phase transition	biological_process	0.40587	1	3	930	62	24385	c59316_g1,c30732_g1,c49447_g1
GO:0019028	viral capsid	cellular_component	0.40702	1	21	930	449	24385	c45673_g1,c62352_g4,c39198_g1,c62203_g1,c51930_g3,c55585_g2,c55258_g1,c39662_g2,c64799_g1,c66140_g1,c65379_g1,c64814_g1,c56597_g1,c66037_g2,c63634_g1,c65323_g1,c51913_g1,c50680_g1,c59242_g1,c60382_g1,c65555_g1
GO:0033821	DNA beta-glucosyltransferase activity	molecular_function	0.4092	1	1	930	11	24385	c45299_g1
GO:0043462	regulation of ATPase activity	biological_process	0.40945	1	1	930	13	24385	c61538_g1
GO:0006071	glycerol metabolic process	biological_process	0.40986	1	1	930	11	24385	c47010_g1
GO:0072524	pyridine-containing compound metabolic process	biological_process	0.41044	1	8	930	176	24385	c60396_g1,c64610_g2,c60786_g1,c63890_g1,c62692_g1,c62752_g3,c59220_g1,c60382_g1
GO:0004143	diacylglycerol kinase activity	molecular_function	0.41044	1	1	930	10	24385	c52774_g1
GO:0098803	respiratory chain complex	cellular_component	0.4115	1	5	930	135	24385	c54661_g1,c61221_g3,c65050_g1,c49455_g1,c60279_g2
GO:0001101	response to acid chemical	biological_process	0.41152	1	2	930	31	24385	c64951_g2,c14376_g1
GO:0006206	pyrimidine nucleobase metabolic process	biological_process	0.41179	1	13	930	305	24385	c61254_g1,c56627_g1,c55327_g1,c65480_g1,c49376_g1,c36497_g1,c41867_g1,c60758_g1,c47599_g1,c36846_g1,c66037_g2,c59057_g1,c64195_g1
GO:0005666	DNA-directed RNA polymerase III complex	cellular_component	0.41183	1	1	930	12	24385	c66037_g2
GO:0033057	multicellular organismal reproductive behavior	biological_process	0.41207	1	1	930	16	24385	c64501_g1
GO:0015297	antiporter activity	molecular_function	0.4121	1	2	930	28	24385	c51118_g1,c55629_g1
GO:0006904	vesicle docking involved in exocytosis	biological_process	0.41215	1	3	930	48	24385	c66146_g1,c50340_g1,c65838_g1
GO:0031412	gas vesicle organization	biological_process	0.4124	1	1	930	15	24385	c55535_g1
GO:0005685	U1 snRNP	cellular_component	0.41257	1	1	930	11	24385	c61219_g2
GO:0009898	cytoplasmic side of plasma membrane	cellular_component	0.41265	1	1	930	17	24385	c64718_g2
GO:0043022	ribosome binding	molecular_function	0.41363	1	1	930	15	24385	c54410_g1
GO:0043934	sporulation	biological_process	0.4137	1	2	930	32	24385	c25677_g1,c56585_g1
GO:0000049	tRNA binding	molecular_function	0.41404	1	2	930	29	24385	c36568_g1,c57556_g1
GO:0003954	NADH dehydrogenase activity	molecular_function	0.41508	1	4	930	87	24385	c63991_g2,c59620_g2,c64501_g2,c58682_g1
GO:0031929	TOR signaling	biological_process	0.41508	1	1	930	13	24385	c14376_g1
GO:0032006	regulation of TOR signaling	biological_process	0.41508	1	1	930	13	24385	c14376_g1
GO:0045121	membrane raft	cellular_component	0.41735	1	1	930	16	24385	c14376_g1
GO:0016593	Cdc73/Paf1 complex	cellular_component	0.41807	1	1	930	13	24385	c64951_g2
GO:0016671	oxidoreductase activity, acting on a sulfur group of donors, disulfide as acceptor	molecular_function	0.41816	1	1	930	13	24385	c59997_g1
GO:0098562	cytoplasmic side of membrane	cellular_component	0.41903	1	1	930	18	24385	c64718_g2
GO:0000213	tRNA-intron endonuclease activity	molecular_function	0.41922	1	1	930	10	24385	c57785_g1
GO:0000214	tRNA-intron endonuclease complex	cellular_component	0.41922	1	1	930	10	24385	c57785_g1
GO:0006122	mitochondrial electron transport, ubiquinol to cytochrome c	biological_process	0.41926	1	1	930	19	24385	c61221_g3
GO:0022610	biological adhesion	biological_process	0.41985	1	15	930	341	24385	c36846_g1,c65379_g1,c118531_g1,c62563_g2,c57672_g1,c61014_g1,c64501_g1,c46949_g1,c37903_g1,c65130_g2,c66124_g3,c65851_g1,c61612_g1,c57139_g1,c60750_g1
GO:0005217	intracellular ligand-gated ion channel activity	molecular_function	0.42002	1	2	930	33	24385	c65637_g1,c66037_g2
GO:0005218	intracellular ligand-gated calcium channel activity	molecular_function	0.42002	1	2	930	33	24385	c65637_g1,c66037_g2
GO:0005219	ryanodine-sensitive calcium-release channel activity	molecular_function	0.42002	1	2	930	33	24385	c66037_g2,c65637_g1
GO:0015278	calcium-release channel activity	molecular_function	0.42002	1	2	930	33	24385	c65637_g1,c66037_g2
GO:0043408	regulation of MAPK cascade	biological_process	0.42072	1	1	930	23	24385	c14376_g1
GO:0006816	calcium ion transport	biological_process	0.42099	1	5	930	106	24385	c65637_g1,c66037_g2,c51073_g1,c65373_g1,c56764_g1
GO:0005253	anion channel activity	molecular_function	0.42159	1	1	930	13	24385	c55520_g3
GO:0072593	reactive oxygen species metabolic process	biological_process	0.42178	1	2	930	39	24385	c56937_g1,c59665_g1
GO:0003910	DNA ligase (ATP) activity	molecular_function	0.42236	1	1	930	12	24385	c62736_g1
GO:0051128	regulation of cellular component organization	biological_process	0.42327	1	10	930	247	24385	c39198_g1,c61304_g1,c49447_g1,c59316_g1,c65799_g1,c58927_g4,c57672_g1,c30732_g1,c59057_g1,c53942_g1
GO:0044092	negative regulation of molecular function	biological_process	0.42429	1	4	930	94	24385	c49447_g1,c61538_g1,c30732_g1,c59316_g1
GO:0000910	cytokinesis	biological_process	0.4251	1	8	930	167	24385	c65772_g1,c41242_g1,c61038_g1,c65738_g1,c61951_g1,c64048_g4,c60220_g5,c65555_g1
GO:0005750	mitochondrial respiratory chain complex III	cellular_component	0.42515	1	1	930	20	24385	c61221_g3
GO:0045275	respiratory chain complex III	cellular_component	0.42515	1	1	930	20	24385	c61221_g3
GO:0097525	spliceosomal snRNP complex	cellular_component	0.42583	1	1	930	13	24385	c61219_g2
GO:0000165	MAPK cascade	biological_process	0.42727	1	1	930	24	24385	c14376_g1
GO:0023014	signal transduction by protein phosphorylation	biological_process	0.42727	1	1	930	24	24385	c14376_g1
GO:0004857	enzyme inhibitor activity	molecular_function	0.42819	1	9	930	204	24385	c61538_g1,c51073_g1,c50109_g1,c65373_g1,c56764_g1,c60066_g1,c65502_g4,c59502_g1,c65528_g1
GO:0006325	chromatin organization	biological_process	0.42944	1	6	930	136	24385	c61393_g1,c64951_g2,c49610_g1,c51809_g2,c50156_g1,c64111_g1
GO:0009147	pyrimidine nucleoside triphosphate metabolic process	biological_process	0.42997	1	1	930	21	24385	c16858_g1
GO:0008652	cellular amino acid biosynthetic process	biological_process	0.42999	1	10	930	212	24385	c48735_g1,c56701_g1,c61285_g1,c56620_g1,c64421_g1,c59577_g1,c53227_g1,c50342_g1,c55149_g1,c50351_g1
GO:0015672	monovalent inorganic cation transport	biological_process	0.43045	1	31	930	778	24385	c55929_g1,c59620_g2,c60110_g3,c56287_g1,c62609_g1,c34017_g1,c57602_g1,c56417_g5,c64501_g2,c48197_g1,c64557_g1,c55535_g1,c56107_g2,c59258_g1,c56524_g1,c56075_g1,c58236_g1,c65050_g1,c49455_g1,c55084_g2,c59866_g1,c60279_g2,c57672_g1,c65134_g1,c60786_g1,c62452_g5,c66146_g1,c48091_g1,c25674_g1,c60557_g2,c48520_g2
GO:1901701	cellular response to oxygen-containing compound	biological_process	0.43052	1	1	930	29	24385	c14376_g1
GO:0005730	nucleolus	cellular_component	0.4306	1	13	930	333	24385	c65480_g1,c57785_g1,c55327_g1,c61254_g1,c54679_g1,c64195_g1,c59057_g1,c66037_g2,c36846_g1,c60758_g1,c47599_g1,c14376_g1,c41867_g1
GO:0009432	SOS response	biological_process	0.4309	1	1	930	13	24385	c63093_g1
GO:0030532	small nuclear ribonucleoprotein complex	cellular_component	0.43109	1	1	930	14	24385	c61219_g2
GO:0009289	pilus	cellular_component	0.43156	1	1	930	13	24385	c60750_g1
GO:0009097	isoleucine biosynthetic process	biological_process	0.43186	1	1	930	14	24385	c48735_g1
GO:0009099	valine biosynthetic process	biological_process	0.43186	1	1	930	14	24385	c48735_g1
GO:0015081	sodium ion transmembrane transporter activity	molecular_function	0.43196	1	5	930	118	24385	c58236_g1,c62902_g1,c56287_g1,c65134_g1,c34017_g1
GO:0004812	aminoacyl-tRNA ligase activity	molecular_function	0.43218	1	7	930	140	24385	c57118_g2,c53227_g1,c57556_g1,c60886_g2,c50351_g1,c63634_g1,c36568_g1
GO:0042765	GPI-anchor transamidase complex	cellular_component	0.43301	1	1	930	11	24385	c60184_g1
GO:0019054	modulation by virus of host process	biological_process	0.43305	1	2	930	30	24385	c60066_g1,c59502_g1
GO:0044068	modulation by symbiont of host cellular process	biological_process	0.43305	1	2	930	30	24385	c60066_g1,c59502_g1
GO:0005267	potassium channel activity	molecular_function	0.43369	1	4	930	81	24385	c56524_g1,c62609_g1,c55929_g1,c64557_g1
GO:0016778	diphosphotransferase activity	molecular_function	0.43378	1	1	930	10	24385	c64610_g2
GO:0005525	GTP binding	molecular_function	0.43415	1	25	930	565	24385	c59604_g1,c59471_g1,c61543_g1,c55535_g1,c56353_g1,c51280_g1,c54341_g1,c55465_g1,c61254_g1,c57418_g1,c53489_g1,c66164_g1,c56436_g1,c64434_g1,c63907_g1,c59502_g1,c25166_g1,c47902_g1,c59316_g1,c55918_g3,c60820_g2,c61603_g1,c120112_g1,c47262_g1,c63370_g1
GO:0032561	guanyl ribonucleotide binding	molecular_function	0.43415	1	25	930	565	24385	c66164_g1,c56436_g1,c64434_g1,c59604_g1,c59471_g1,c51280_g1,c55535_g1,c61543_g1,c56353_g1,c54341_g1,c61254_g1,c55465_g1,c57418_g1,c53489_g1,c120112_g1,c61603_g1,c47262_g1,c63370_g1,c59502_g1,c63907_g1,c25166_g1,c59316_g1,c47902_g1,c55918_g3,c60820_g2
GO:0006376	mRNA splice site selection	biological_process	0.43442	1	1	930	13	24385	c61219_g2
GO:0032993	protein-DNA complex	cellular_component	0.43509	1	2	930	51	24385	c50156_g1,c51809_g2
GO:0019637	organophosphate metabolic process	biological_process	0.4351	1	45	930	1106	24385	c56627_g1,c59258_g1,c50962_g1,c56075_g1,c49376_g1,c51930_g3,c63838_g1,c59620_g2,c60382_g1,c52774_g1,c36497_g1,c63890_g1,c16858_g1,c53080_g1,c61538_g1,c52469_g1,c62452_g5,c60786_g1,c60396_g1,c59220_g1,c65454_g1,c57614_g4,c60147_g1,c64501_g2,c54037_g1,c65852_g1,c56417_g5,c38554_g1,c63838_g3,c34017_g1,c57358_g2,c64610_g2,c60110_g3,c60576_g1,c25674_g1,c48520_g2,c62752_g3,c65597_g1,c59117_g2,c61221_g3…
GO:0044456	synapse part	cellular_component	0.43521	1	1	930	16	24385	c48515_g2
GO:0005789	endoplasmic reticulum membrane	cellular_component	0.43526	1	12	930	289	24385	c61369_g1,c54037_g1,c65597_g1,c65484_g1,c60184_g1,c65050_g1,c56495_g1,c65010_g3,c60942_g1,c54038_g2,c56764_g3,c61202_g1
GO:0009416	response to light stimulus	biological_process	0.43558	1	1	930	16	24385	c33938_g1
GO:0016884	carbon-nitrogen ligase activity, with glutamine as amido-N-donor	molecular_function	0.43724	1	1	930	10	24385	c62962_g2
GO:0016247	channel regulator activity	molecular_function	0.4387	1	5	930	109	24385	c56764_g1,c65373_g1,c51073_g1,c57784_g1,c60407_g1
GO:0065004	protein-DNA complex assembly	biological_process	0.43889	1	4	930	102	24385	c50156_g1,c64373_g1,c61393_g1,c51809_g2
GO:0071824	protein-DNA complex subunit organization	biological_process	0.43889	1	4	930	102	24385	c61393_g1,c51809_g2,c50156_g1,c64373_g1
GO:0004536	deoxyribonuclease activity	molecular_function	0.43961	1	8	930	178	24385	c60443_g1,c57672_g1,c42467_g1,c64660_g1,c61936_g2,c50342_g1,c43889_g2,c51913_g1
GO:0044723	single-organism carbohydrate metabolic process	biological_process	0.43966	1	21	930	496	24385	c59479_g1,c60786_g1,c47010_g1,c60396_g1,c29085_g1,c55165_g2,c58195_g1,c60382_g1,c59502_g1,c63890_g1,c60220_g5,c62033_g1,c60168_g1,c57358_g2,c37715_g1,c52879_g1,c63802_g2,c59479_g3,c59220_g1,c51930_g3,c61369_g1
GO:0030682	evasion or tolerance of host defense response	biological_process	0.44177	1	2	930	31	24385	c62617_g1,c60886_g2
GO:0051807	evasion or tolerance of defense response of other organism involved in symbiotic interaction	biological_process	0.44177	1	2	930	31	24385	c62617_g1,c60886_g2
GO:0070071	proton-transporting two-sector ATPase complex assembly	biological_process	0.44211	1	1	930	15	24385	c65111_g1
GO:0070569	uridylyltransferase activity	molecular_function	0.44458	1	1	930	12	24385	c57965_g1
GO:0033588	Elongator holoenzyme complex	cellular_component	0.44477	1	1	930	12	24385	c54038_g2
GO:0005672	transcription factor TFIIA complex	cellular_component	0.44506	1	2	930	29	24385	c59886_g1,c55327_g1
GO:0043161	proteasome-mediated ubiquitin-dependent protein catabolic process	biological_process	0.44544	1	3	930	61	24385	c59316_g1,c30732_g1,c49447_g1
GO:0007224	smoothened signaling pathway	biological_process	0.44568	1	1	930	16	24385	c41326_g1
GO:0006432	phenylalanyl-tRNA aminoacylation	biological_process	0.44813	1	1	930	14	24385	c50351_g1
GO:0031668	cellular response to extracellular stimulus	biological_process	0.44972	1	2	930	48	24385	c63093_g1,c44486_g1
GO:0005815	microtubule organizing center	cellular_component	0.44993	1	6	930	124	24385	c56748_g2,c41242_g1,c49447_g1,c57672_g1,c61951_g1,c62617_g1
GO:0019400	alditol metabolic process	biological_process	0.45034	1	1	930	12	24385	c47010_g1
GO:0030337	DNA polymerase processivity factor activity	molecular_function	0.45374	1	1	930	16	24385	c61538_g1
GO:0016485	protein processing	biological_process	0.4539	1	4	930	81	24385	c54038_g2,c60942_g1,c56495_g1,c60369_g1
GO:0071496	cellular response to external stimulus	biological_process	0.45437	1	2	930	49	24385	c44486_g1,c63093_g1
GO:0000279	M phase	biological_process	0.45481	1	2	930	31	24385	c61304_g1,c57672_g1
GO:0008094	DNA-dependent ATPase activity	molecular_function	0.4551	1	4	930	90	24385	c52110_g1,c55040_g1,c57785_g1,c59699_g1
GO:0051604	protein maturation	biological_process	0.45631	1	4	930	82	24385	c60942_g1,c56495_g1,c60369_g1,c54038_g2
GO:0045735	nutrient reservoir activity	molecular_function	0.45718	1	1	930	12	24385	c57056_g1
GO:0005048	signal sequence binding	molecular_function	0.45741	1	1	930	12	24385	c63351_g1
GO:0006308	DNA catabolic process	biological_process	0.45751	1	8	930	178	24385	c57672_g1,c60443_g1,c42467_g1,c61936_g2,c64660_g1,c51913_g1,c43889_g2,c50342_g1
GO:0008535	respiratory chain complex IV assembly	biological_process	0.45754	1	1	930	10	24385	c60282_g1
GO:0033617	mitochondrial respiratory chain complex IV assembly	biological_process	0.45754	1	1	930	10	24385	c60282_g1
GO:0097034	mitochondrial respiratory chain complex IV biogenesis	biological_process	0.45754	1	1	930	10	24385	c60282_g1
GO:0034637	cellular carbohydrate biosynthetic process	biological_process	0.45911	1	3	930	63	24385	c55165_g2,c63802_g2,c58195_g1
GO:2000113	negative regulation of cellular macromolecule biosynthetic process	biological_process	0.45947	1	4	930	100	24385	c53778_g2,c56603_g1,c61467_g3,c60968_g1
GO:0015985	energy coupled proton transport, down electrochemical gradient	biological_process	0.45977	1	5	930	135	24385	c48520_g2,c62452_g5,c56075_g1,c59258_g1,c60110_g3
GO:0015986	ATP synthesis coupled proton transport	biological_process	0.45977	1	5	930	135	24385	c60110_g3,c59258_g1,c48520_g2,c62452_g5,c56075_g1
GO:0009055	electron carrier activity	molecular_function	0.46029	1	10	930	251	24385	c49583_g1,c64557_g1,c65552_g1,c56417_g5,c60786_g1,c60279_g2,c56164_g2,c65050_g1,c49455_g1,c59474_g2
GO:0031327	negative regulation of cellular biosynthetic process	biological_process	0.46167	1	4	930	101	24385	c60968_g1,c56603_g1,c61467_g3,c53778_g2
GO:0007155	cell adhesion	biological_process	0.46211	1	14	930	329	24385	c62563_g2,c57672_g1,c61014_g1,c65379_g1,c36846_g1,c65851_g1,c60750_g1,c57139_g1,c61612_g1,c64501_g1,c66124_g3,c65130_g2,c37903_g1,c46949_g1
GO:0007608	sensory perception of smell	biological_process	0.46261	1	1	930	20	24385	c42926_g1
GO:0015074	DNA integration	biological_process	0.46272	1	37	930	639	24385	c65759_g1,c65840_g1,c62292_g1,c65193_g1,c61843_g1,c57142_g3,c65642_g1,c61596_g1,c64174_g1,c65205_g1,c44149_g2,c64042_g1,c63703_g2,c60758_g2,c66137_g1,c61494_g2,c47010_g1,c66157_g2,c63564_g2,c65681_g1,c66131_g1,c62321_g2,c61138_g1,c60069_g1,c62326_g1,c65789_g1,c64501_g1,c62483_g1,c65484_g1,c56075_g1,c59359_g1,c62332_g2,c65738_g1,c65838_g1,c63541_g3,c61522_g1,c65679_g1
GO:0022891	substrate-specific transmembrane transporter activity	molecular_function	0.46285	1	51	930	1265	24385	c62452_g5,c61603_g1,c56667_g2,c58938_g1,c65134_g1,c66037_g2,c65681_g1,c47599_g1,c65637_g1,c60197_g1,c25166_g1,c60633_g4,c66146_g1,c62609_g1,c56287_g1,c53676_g1,c56075_g1,c56524_g1,c59258_g1,c56107_g2,c55535_g1,c64557_g1,c61254_g1,c62902_g1,c62213_g4,c55520_g3,c57672_g1,c60279_g2,c47262_g1,c55084_g2,c49455_g1,c65050_g1,c65772_g1,c58236_g1,c48520_g2,c60103_g1,c57675_g5,c44069_g1,c60557_g2,c55629_g1…
GO:0004656	procollagen-proline 4-dioxygenase activity	molecular_function	0.46328	1	1	930	11	24385	c63941_g3
GO:0018126	protein hydroxylation	biological_process	0.46328	1	1	930	11	24385	c63941_g3
GO:0018401	peptidyl-proline hydroxylation to 4-hydroxy-L-proline	biological_process	0.46328	1	1	930	11	24385	c63941_g3
GO:0019471	4-hydroxyproline metabolic process	biological_process	0.46328	1	1	930	11	24385	c63941_g3
GO:0019511	peptidyl-proline hydroxylation	biological_process	0.46328	1	1	930	11	24385	c63941_g3
GO:0019798	procollagen-proline dioxygenase activity	molecular_function	0.46328	1	1	930	11	24385	c63941_g3
GO:0031543	peptidyl-proline dioxygenase activity	molecular_function	0.46328	1	1	930	11	24385	c63941_g3
GO:0031545	peptidyl-proline 4-dioxygenase activity	molecular_function	0.46328	1	1	930	11	24385	c63941_g3
GO:0010243	response to organonitrogen compound	biological_process	0.46344	1	1	930	23	24385	c14376_g1
GO:0016211	ammonia ligase activity	molecular_function	0.46348	1	1	930	13	24385	c50342_g1
GO:0016880	acid-ammonia (or amide) ligase activity	molecular_function	0.46348	1	1	930	13	24385	c50342_g1
GO:0006528	asparagine metabolic process	biological_process	0.46377	1	1	930	12	24385	c50342_g1
GO:0005992	trehalose biosynthetic process	biological_process	0.46438	1	1	930	10	24385	c55165_g2
GO:0048038	quinone binding	molecular_function	0.46474	1	1	930	18	24385	c44109_g1
GO:0010558	negative regulation of macromolecule biosynthetic process	biological_process	0.46572	1	4	930	101	24385	c56603_g1,c61467_g3,c60968_g1,c53778_g2
GO:0006091	generation of precursor metabolites and energy	biological_process	0.46574	1	21	930	566	24385	c65504_g1,c34017_g1,c64033_g2,c61285_g1,c62670_g3,c59620_g2,c57614_g4,c64307_g1,c64501_g2,c56417_g5,c61221_g3,c59727_g1,c60786_g1,c64421_g1,c49455_g1,c55084_g2,c65050_g1,c59474_g2,c60279_g2,c53227_g1,c65552_g1
GO:0009405	pathogenesis	biological_process	0.46623	1	16	930	385	24385	c60351_g2,c60407_g1,c65851_g1,c64111_g1,c57784_g1,c62257_g1,c52164_g1,c50665_g1,c65323_g1,c60325_g3,c53468_g1,c55535_g1,c52254_g1,c38554_g1,c64501_g1,c66124_g3
GO:0004016	adenylate cyclase activity	molecular_function	0.46629	1	1	930	13	24385	c38554_g1
GO:0044423	virion part	cellular_component	0.46683	1	28	930	643	24385	c64801_g2,c45673_g1,c65111_g1,c62352_g4,c55585_g2,c51930_g3,c39198_g1,c62203_g1,c65919_g2,c39662_g2,c55258_g1,c64373_g1,c64814_g1,c65379_g1,c66140_g1,c118531_g1,c64799_g1,c66037_g2,c56597_g1,c61843_g1,c50680_g1,c51913_g1,c65323_g1,c63634_g1,c65555_g1,c60382_g1,c59242_g1,c60066_g1
GO:0097164	ammonium ion metabolic process	biological_process	0.46699	1	1	930	22	24385	c62842_g1
GO:0022403	cell cycle phase	biological_process	0.47032	1	2	930	35	24385	c61304_g1,c57672_g1
GO:0070838	divalent metal ion transport	biological_process	0.47143	1	9	930	191	24385	c51073_g1,c66037_g2,c61603_g1,c47262_g1,c25166_g1,c65637_g1,c61254_g1,c56764_g1,c65373_g1
GO:0042995	cell projection	cellular_component	0.47201	1	9	930	199	24385	c57672_g1,c61951_g1,c65701_g1,c56620_g1,c63991_g2,c36846_g1,c60750_g1,c56075_g1,c66146_g1
GO:0045995	regulation of embryonic development	biological_process	0.47235	1	1	930	14	24385	c57672_g1
GO:0072527	pyrimidine-containing compound metabolic process	biological_process	0.47308	1	14	930	346	24385	c36846_g1,c47599_g1,c60758_g1,c41867_g1,c64195_g1,c59057_g1,c66037_g2,c16858_g1,c61254_g1,c49376_g1,c65480_g1,c36497_g1,c55327_g1,c56627_g1
GO:0016679	oxidoreductase activity, acting on diphenols and related substances as donors	molecular_function	0.47418	1	3	930	67	24385	c34017_g1,c56417_g5,c55084_g2
GO:0006753	nucleoside phosphate metabolic process	biological_process	0.47467	1	33	930	866	24385	c51930_g3,c63838_g1,c49376_g1,c56075_g1,c56627_g1,c59258_g1,c59620_g2,c16858_g1,c63890_g1,c36497_g1,c60382_g1,c60396_g1,c60786_g1,c62452_g5,c61538_g1,c38554_g1,c56417_g5,c64501_g2,c60147_g1,c59220_g1,c57614_g4,c65454_g1,c64610_g2,c60110_g3,c34017_g1,c63838_g3,c48520_g2,c25674_g1,c60279_g2,c49455_g1,c65050_g1,c55084_g2,c61221_g3
GO:0045892	negative regulation of transcription, DNA-templated	biological_process	0.4748	1	3	930	77	24385	c53778_g2,c60968_g1,c56603_g1
GO:0051253	negative regulation of RNA metabolic process	biological_process	0.4748	1	3	930	77	24385	c53778_g2,c56603_g1,c60968_g1
GO:1902679	negative regulation of RNA biosynthetic process	biological_process	0.4748	1	3	930	77	24385	c53778_g2,c60968_g1,c56603_g1
GO:1903507	negative regulation of nucleic acid-templated transcription	biological_process	0.4748	1	3	930	77	24385	c53778_g2,c56603_g1,c60968_g1
GO:0006858	extracellular transport	biological_process	0.47484	1	1	930	14	24385	c57712_g1
GO:0005539	glycosaminoglycan binding	molecular_function	0.47539	1	1	930	25	24385	c58854_g1
GO:0006171	cAMP biosynthetic process	biological_process	0.47651	1	1	930	15	24385	c38554_g1
GO:0000785	chromatin	cellular_component	0.47693	1	4	930	99	24385	c51809_g2,c63093_g1,c50156_g1,c57589_g1
GO:0006874	cellular calcium ion homeostasis	biological_process	0.47707	1	2	930	43	24385	c65637_g1,c66037_g2
GO:0055074	calcium ion homeostasis	biological_process	0.47707	1	2	930	43	24385	c65637_g1,c66037_g2
GO:0048278	vesicle docking	biological_process	0.47807	1	3	930	53	24385	c50340_g1,c66146_g1,c65838_g1
GO:0044461	bacterial-type flagellum part	cellular_component	0.4786	1	2	930	33	24385	c63991_g2,c56075_g1
GO:0006418	tRNA aminoacylation for protein translation	biological_process	0.47875	1	7	930	147	24385	c50351_g1,c63634_g1,c36568_g1,c60886_g2,c57556_g1,c53227_g1,c57118_g2
GO:0070925	organelle assembly	biological_process	0.479	1	6	930	142	24385	c54410_g1,c57672_g1,c64373_g1,c44486_g1,c66146_g1,c58927_g4
GO:0044848	biological phase	biological_process	0.47993	1	2	930	38	24385	c61304_g1,c57672_g1
GO:0072503	cellular divalent inorganic cation homeostasis	biological_process	0.48039	1	2	930	44	24385	c65637_g1,c66037_g2
GO:0072507	divalent inorganic cation homeostasis	biological_process	0.48039	1	2	930	44	24385	c66037_g2,c65637_g1
GO:0009108	coenzyme biosynthetic process	biological_process	0.48067	1	12	930	274	24385	c55149_g1,c64501_g2,c56061_g1,c59220_g1,c59577_g1,c50962_g1,c53227_g1,c59620_g2,c61285_g1,c64421_g1,c60786_g1,c48735_g1
GO:0007059	chromosome segregation	biological_process	0.48137	1	7	930	151	24385	c57672_g1,c30732_g1,c59316_g1,c63907_g1,c61304_g1,c65323_g1,c49447_g1
GO:0001934	positive regulation of protein phosphorylation	biological_process	0.48153	1	1	930	29	24385	c14376_g1
GO:0042327	positive regulation of phosphorylation	biological_process	0.48153	1	1	930	29	24385	c14376_g1
GO:0031514	motile cilium	cellular_component	0.48267	1	5	930	94	24385	c66146_g1,c65701_g1,c56620_g1,c57672_g1,c61951_g1
GO:0030261	chromosome condensation	biological_process	0.48355	1	1	930	16	24385	c63907_g1
GO:0031515	tRNA (m1A) methyltransferase complex	cellular_component	0.48366	1	1	930	14	24385	c64928_g2
GO:0034708	methyltransferase complex	cellular_component	0.48366	1	1	930	14	24385	c64928_g2
GO:0043527	tRNA methyltransferase complex	cellular_component	0.48366	1	1	930	14	24385	c64928_g2
GO:0003916	DNA topoisomerase activity	molecular_function	0.48492	1	3	930	66	24385	c52110_g1,c55040_g1,c59699_g1
GO:0015079	potassium ion transmembrane transporter activity	molecular_function	0.48524	1	4	930	89	24385	c62609_g1,c56524_g1,c55929_g1,c64557_g1
GO:0030150	protein import into mitochondrial matrix	biological_process	0.48984	1	1	930	18	24385	c53675_g1
GO:0017025	TBP-class protein binding	molecular_function	0.48991	1	1	930	12	24385	c54038_g2
GO:0051726	regulation of cell cycle	biological_process	0.49017	1	6	930	143	24385	c33154_g1,c49447_g1,c59316_g1,c30732_g1,c51783_g1,c53942_g1
GO:0007016	cytoskeletal anchoring at plasma membrane	biological_process	0.49039	1	1	930	11	24385	c59272_g1
GO:0022836	gated channel activity	molecular_function	0.4912	1	8	930	194	24385	c64557_g1,c56524_g1,c65637_g1,c55929_g1,c53676_g1,c48515_g2,c55520_g3,c66037_g2
GO:0050830	defense response to Gram-positive bacterium	biological_process	0.49191	1	1	930	15	24385	c60754_g2
GO:0009890	negative regulation of biosynthetic process	biological_process	0.49194	1	4	930	106	24385	c53778_g2,c60968_g1,c56603_g1,c61467_g3
GO:0007617	mating behavior	biological_process	0.4942	1	1	930	18	24385	c64501_g1
GO:0006403	RNA localization	biological_process	0.49515	1	4	930	86	24385	c65555_g1,c63941_g3,c56436_g1,c60633_g4
GO:0050657	nucleic acid transport	biological_process	0.49515	1	4	930	86	24385	c56436_g1,c60633_g4,c63941_g3,c65555_g1
GO:0050658	RNA transport	biological_process	0.49515	1	4	930	86	24385	c65555_g1,c63941_g3,c60633_g4,c56436_g1
GO:0051236	establishment of RNA localization	biological_process	0.49515	1	4	930	86	24385	c63941_g3,c65555_g1,c56436_g1,c60633_g4
GO:0010008	endosome membrane	cellular_component	0.49528	1	1	930	23	24385	c14376_g1
GO:0000428	DNA-directed RNA polymerase complex	cellular_component	0.49561	1	5	930	104	24385	c64951_g2,c65480_g1,c59886_g1,c55327_g1,c66037_g2
GO:0055029	nuclear DNA-directed RNA polymerase complex	cellular_component	0.49561	1	5	930	104	24385	c64951_g2,c59886_g1,c66037_g2,c55327_g1,c65480_g1
GO:0051276	chromosome organization	biological_process	0.49579	1	19	930	458	24385	c55040_g1,c59699_g1,c64373_g1,c50156_g1,c49447_g1,c51809_g2,c61393_g1,c52110_g1,c60234_g4,c30732_g1,c63907_g1,c64111_g1,c59316_g1,c49610_g1,c61855_g1,c51913_g1,c62213_g4,c64251_g1,c64951_g2
GO:0019080	viral gene expression	biological_process	0.49606	1	2	930	47	24385	c36846_g1,c41867_g1
GO:0006825	copper ion transport	biological_process	0.49711	1	1	930	18	24385	c60103_g1
GO:0006399	tRNA metabolic process	biological_process	0.49772	1	21	930	442	24385	c64928_g2,c49460_g1,c62962_g2,c60886_g2,c57556_g1,c56061_g1,c50351_g1,c56436_g1,c65799_g1,c59535_g1,c57118_g2,c53227_g1,c57785_g1,c59316_g1,c63634_g1,c47928_g1,c44109_g1,c60786_g1,c53510_g1,c64538_g2,c36568_g1
GO:0034357	photosynthetic membrane	cellular_component	0.49778	1	7	930	153	24385	c34515_g1,c62279_g2,c54681_g1,c60149_g1,c62466_g2,c64033_g2,c60653_g1
GO:0003989	acetyl-CoA carboxylase activity	molecular_function	0.49817	1	1	930	13	24385	c55535_g1
GO:0016421	CoA carboxylase activity	molecular_function	0.49817	1	1	930	13	24385	c55535_g1
GO:0000902	cell morphogenesis	biological_process	0.49875	1	4	930	105	24385	c63890_g1,c55123_g1,c49770_g1,c77717_g1
GO:0006979	response to oxidative stress	biological_process	0.50038	1	2	930	61	24385	c30163_g1,c50340_g1
GO:0051028	mRNA transport	biological_process	0.50112	1	3	930	65	24385	c63941_g3,c65555_g1,c56436_g1
GO:0008241	peptidyl-dipeptidase activity	molecular_function	0.50151	1	1	930	15	24385	c58247_g1
GO:0016892	endoribonuclease activity, producing 3'-phosphomonoesters	molecular_function	0.50482	1	1	930	14	24385	c57785_g1
GO:0022900	electron transport chain	biological_process	0.50524	1	10	930	269	24385	c64501_g2,c65552_g1,c59474_g2,c49455_g1,c65050_g1,c62670_g3,c59620_g2,c60279_g2,c65504_g1,c61221_g3
GO:0030983	mismatched DNA binding	molecular_function	0.50529	1	2	930	39	24385	c52291_g1,c59564_g1
GO:0016571	histone methylation	biological_process	0.50533	1	1	930	12	24385	c49610_g1
GO:0018022	peptidyl-lysine methylation	biological_process	0.50533	1	1	930	12	24385	c49610_g1
GO:0034968	histone lysine methylation	biological_process	0.50533	1	1	930	12	24385	c49610_g1
GO:0006811	ion transport	biological_process	0.50597	1	64	930	1612	24385	c56667_g2,c58938_g1,c61603_g1,c62452_g5,c65134_g1,c59866_g1,c64951_g2,c60197_g1,c57769_g1,c53676_g1,c55535_g1,c59258_g1,c61254_g1,c62902_g1,c57672_g1,c62213_g4,c55520_g3,c58236_g1,c65050_g1,c49455_g1,c60103_g1,c44069_g1,c48091_g1,c48515_g2,c60110_g3,c55929_g1,c51118_g1,c64928_g2,c60786_g1,c65681_g1,c51073_g1,c66037_g2,c47599_g1,c65637_g1,c25166_g1,c66146_g1,c57602_g1,c62609_g1,c56287_g1,c53920_g1…
GO:0009066	aspartate family amino acid metabolic process	biological_process	0.5062	1	8	930	178	24385	c60786_g1,c54965_g1,c56701_g1,c56620_g1,c49610_g1,c50342_g1,c55149_g1,c56061_g1
GO:0009317	acetyl-CoA carboxylase complex	cellular_component	0.50625	1	1	930	14	24385	c55535_g1
GO:0016885	ligase activity, forming carbon-carbon bonds	molecular_function	0.50625	1	1	930	14	24385	c55535_g1
GO:0009267	cellular response to starvation	biological_process	0.50651	1	1	930	22	24385	c44486_g1
GO:0031669	cellular response to nutrient levels	biological_process	0.50651	1	1	930	22	24385	c44486_g1
GO:0042594	response to starvation	biological_process	0.50651	1	1	930	22	24385	c44486_g1
GO:0051701	interaction with host	biological_process	0.50663	1	9	930	219	24385	c59502_g1,c60066_g1,c60886_g2,c62617_g1,c51374_g1,c53733_g1,c66157_g2,c52291_g1,c64799_g1
GO:0019033	viral tegument	cellular_component	0.50668	1	1	930	19	24385	c61843_g1
GO:0005747	mitochondrial respiratory chain complex I	cellular_component	0.5072	1	1	930	22	24385	c54661_g1
GO:0030964	NADH dehydrogenase complex	cellular_component	0.5072	1	1	930	22	24385	c54661_g1
GO:0045271	respiratory chain complex I	cellular_component	0.5072	1	1	930	22	24385	c54661_g1
GO:1902494	catalytic complex	cellular_component	0.50735	1	57	930	1305	24385	c65799_g1,c61207_g1,c37604_g1,c61522_g1,c58039_g1,c40131_g1,c50351_g1,c49376_g1,c56627_g1,c55535_g1,c50962_g1,c53510_g1,c64951_g2,c60443_g1,c66033_g1,c44109_g1,c66037_g2,c61538_g1,c65541_g1,c48519_g1,c51913_g1,c55918_g3,c63208_g1,c66137_g1,c56861_g3,c60659_g1,c56436_g1,c56495_g1,c42467_g1,c60942_g1,c54038_g2,c61716_g1,c59886_g1,c55558_g2,c61369_g1,c61143_g1,c54661_g1,c64928_g2,c55327_g1,c60184_g1…
GO:0009314	response to radiation	biological_process	0.50802	1	1	930	22	24385	c33938_g1
GO:0072511	divalent inorganic cation transport	biological_process	0.50857	1	9	930	200	24385	c65637_g1,c25166_g1,c65373_g1,c61254_g1,c56764_g1,c61603_g1,c66037_g2,c51073_g1,c47262_g1
GO:0043631	RNA polyadenylation	biological_process	0.50895	1	1	930	14	24385	c55936_g2
GO:0007051	spindle organization	biological_process	0.51005	1	1	930	16	24385	c58472_g1
GO:0044432	endoplasmic reticulum part	cellular_component	0.51083	1	12	930	311	24385	c65484_g1,c61369_g1,c54037_g1,c65597_g1,c54038_g2,c56764_g3,c61202_g1,c60184_g1,c65050_g1,c56495_g1,c65010_g3,c60942_g1
GO:0015994	chlorophyll metabolic process	biological_process	0.51107	1	2	930	49	24385	c56142_g1,c58461_g1
GO:0033108	mitochondrial respiratory chain complex assembly	biological_process	0.51164	1	1	930	13	24385	c60282_g1
GO:0005829	cytosol	cellular_component	0.51228	1	4	930	135	24385	c62434_g1,c54341_g1,c61591_g1,c65379_g1
GO:0019098	reproductive behavior	biological_process	0.51357	1	1	930	22	24385	c64501_g1
GO:0044705	multi-organism reproductive behavior	biological_process	0.51357	1	1	930	22	24385	c64501_g1
GO:0032989	cellular component morphogenesis	biological_process	0.51464	1	4	930	112	24385	c63890_g1,c55123_g1,c49770_g1,c77717_g1
GO:0005929	cilium	cellular_component	0.51473	1	5	930	101	24385	c65701_g1,c66146_g1,c56620_g1,c57672_g1,c61951_g1
GO:0015932	nucleobase-containing compound transmembrane transporter activity	molecular_function	0.51501	1	2	930	41	24385	c55629_g1,c60633_g4
GO:0016747	transferase activity, transferring acyl groups other than amino-acyl groups	molecular_function	0.51593	1	10	930	216	24385	c61716_g1,c62434_g1,c66034_g2,c56164_g2,c63401_g1,c62752_g3,c65955_g1,c52629_g1,c61591_g1,c54341_g1
GO:0044237	cellular metabolic process	biological_process	0.51664	1	407	930	9962	24385	c64033_g2,c63838_g3,c53098_g1,c53778_g2,c62670_g3,c60110_g3,c41867_g1,c57358_g2,c37715_g1,c60942_g1,c60147_g1,c65454_g1,c49828_g1,c54341_g1,c48274_g1,c54037_g1,c46254_g1,c58902_g1,c59727_g1,c60034_g1,c64171_g1,c39352_g1,c11742_g1,c65555_g1,c66050_g1,c65597_g1,c56142_g1,c40737_g1,c30732_g1,c65838_g1,c65799_g1,c59757_g1,c65528_g1,c65484_g1,c55149_g1,c65789_g1,c61254_g1,c63610_g1,c56061_g1,c62452_g5…
GO:0006090	pyruvate metabolic process	biological_process	0.51691	1	6	930	149	24385	c65134_g1,c56287_g1,c55535_g1,c59727_g1,c34017_g1,c58236_g1
GO:0006119	oxidative phosphorylation	biological_process	0.51726	1	10	930	285	24385	c59620_g2,c60279_g2,c49455_g1,c65050_g1,c55084_g2,c34017_g1,c61221_g3,c56417_g5,c64501_g2,c57614_g4
GO:0009991	response to extracellular stimulus	biological_process	0.51726	1	2	930	60	24385	c44486_g1,c63093_g1
GO:0006805	xenobiotic metabolic process	biological_process	0.5188	1	5	930	105	24385	c64758_g1,c61661_g5,c61504_g3,c61565_g1,c59535_g1
GO:0009410	response to xenobiotic stimulus	biological_process	0.5188	1	5	930	105	24385	c59535_g1,c61565_g1,c61661_g5,c61504_g3,c64758_g1
GO:0071466	cellular response to xenobiotic stimulus	biological_process	0.5188	1	5	930	105	24385	c59535_g1,c61565_g1,c61504_g3,c61661_g5,c64758_g1
GO:0009190	cyclic nucleotide biosynthetic process	biological_process	0.51919	1	2	930	45	24385	c38554_g1,c60147_g1
GO:0006691	leukotriene metabolic process	biological_process	0.52002	1	1	930	17	24385	c59757_g1
GO:0006265	DNA topological change	biological_process	0.52018	1	3	930	69	24385	c52110_g1,c55040_g1,c59699_g1
GO:0050793	regulation of developmental process	biological_process	0.52044	1	3	930	87	24385	c57672_g1,c53219_g1,c65799_g1
GO:0009288	bacterial-type flagellum	cellular_component	0.52099	1	3	930	60	24385	c36846_g1,c63991_g2,c56075_g1
GO:0003873	6-phosphofructo-2-kinase activity	molecular_function	0.52109	1	1	930	15	24385	c37715_g1
GO:0004579	dolichyl-diphosphooligosaccharide-protein glycotransferase activity	molecular_function	0.5228	1	1	930	17	24385	c61369_g1
GO:0009218	pyrimidine ribonucleotide metabolic process	biological_process	0.52307	1	1	930	26	24385	c36497_g1
GO:0009220	pyrimidine ribonucleotide biosynthetic process	biological_process	0.52307	1	1	930	26	24385	c36497_g1
GO:0006732	coenzyme metabolic process	biological_process	0.52378	1	20	930	476	24385	c48735_g1,c61285_g1,c61406_g1,c64610_g2,c59620_g2,c50962_g1,c59577_g1,c59220_g1,c56061_g1,c64501_g2,c55149_g1,c61221_g3,c60786_g1,c64421_g1,c57567_g1,c60396_g1,c53227_g1,c63419_g1,c60382_g1,c63890_g1
GO:0042623	ATPase activity, coupled	molecular_function	0.52694	1	12	930	274	24385	c65134_g1,c58902_g1,c52110_g1,c64434_g1,c59699_g1,c55040_g1,c57785_g1,c53489_g1,c57418_g1,c55465_g1,c51320_g1,c54341_g1
GO:0000921	septin ring assembly	biological_process	0.527	1	2	930	36	24385	c66146_g1,c57672_g1
GO:0005940	septin ring	cellular_component	0.527	1	2	930	36	24385	c66146_g1,c57672_g1
GO:0031106	septin ring organization	biological_process	0.527	1	2	930	36	24385	c57672_g1,c66146_g1
GO:0032185	septin cytoskeleton organization	biological_process	0.527	1	2	930	36	24385	c66146_g1,c57672_g1
GO:0006449	regulation of translational termination	biological_process	0.52746	1	1	930	21	24385	c59057_g1
GO:0000808	origin recognition complex	cellular_component	0.52789	1	1	930	16	24385	c54965_g1
GO:0005635	nuclear envelope	cellular_component	0.52798	1	2	930	46	24385	c59886_g1,c63036_g1
GO:0015299	solute:proton antiporter activity	molecular_function	0.52802	1	1	930	14	24385	c51118_g1
GO:0044413	avoidance of host defenses	biological_process	0.52828	1	2	930	36	24385	c62617_g1,c60886_g2
GO:0044415	evasion or tolerance of host defenses	biological_process	0.52828	1	2	930	36	24385	c62617_g1,c60886_g2
GO:0051832	avoidance of defenses of other organism involved in symbiotic interaction	biological_process	0.52828	1	2	930	36	24385	c60886_g2,c62617_g1
GO:0051834	evasion or tolerance of defenses of other organism involved in symbiotic interaction	biological_process	0.52828	1	2	930	36	24385	c62617_g1,c60886_g2
GO:0052173	response to defenses of other organism involved in symbiotic interaction	biological_process	0.52828	1	2	930	36	24385	c62617_g1,c60886_g2
GO:0052200	response to host defenses	biological_process	0.52828	1	2	930	36	24385	c60886_g2,c62617_g1
GO:0075136	response to host	biological_process	0.52828	1	2	930	36	24385	c60886_g2,c62617_g1
GO:0009245	lipid A biosynthetic process	biological_process	0.5283	1	1	930	18	24385	c57358_g2
GO:0046493	lipid A metabolic process	biological_process	0.5283	1	1	930	18	24385	c57358_g2
GO:1901269	lipooligosaccharide metabolic process	biological_process	0.5283	1	1	930	18	24385	c57358_g2
GO:1901271	lipooligosaccharide biosynthetic process	biological_process	0.5283	1	1	930	18	24385	c57358_g2
GO:0006289	nucleotide-excision repair	biological_process	0.52898	1	2	930	46	24385	c56667_g2,c66166_g5
GO:0008509	anion transmembrane transporter activity	molecular_function	0.531	1	5	930	117	24385	c44069_g1,c56667_g2,c57675_g5,c55629_g1,c55520_g3
GO:0046058	cAMP metabolic process	biological_process	0.53205	1	1	930	17	24385	c38554_g1
GO:0030976	thiamine pyrophosphate binding	molecular_function	0.53257	1	1	930	15	24385	c52702_g1
GO:0032156	septin cytoskeleton	cellular_component	0.53259	1	2	930	38	24385	c66146_g1,c57672_g1
GO:0016874	ligase activity	molecular_function	0.53315	1	16	930	366	24385	c36568_g1,c60396_g1,c64538_g2,c66037_g2,c63634_g1,c62736_g1,c4313_g1,c50342_g1,c53227_g1,c57118_g2,c50351_g1,c60886_g2,c57556_g1,c55535_g1,c62962_g2,c59577_g1
GO:0051259	protein oligomerization	biological_process	0.53319	1	5	930	120	24385	c66166_g5,c61951_g1,c61906_g3,c57672_g1,c66137_g1
GO:0015298	solute:cation antiporter activity	molecular_function	0.53322	1	1	930	15	24385	c51118_g1
GO:0009791	post-embryonic development	biological_process	0.53357	1	2	930	61	24385	c51280_g1,c65799_g1
GO:0022892	substrate-specific transporter activity	molecular_function	0.53397	1	55	930	1390	24385	c47599_g1,c65681_g1,c53607_g1,c66037_g2,c65134_g1,c56667_g2,c58938_g1,c62452_g5,c64195_g1,c61603_g1,c66146_g1,c60633_g4,c25166_g1,c60197_g1,c65637_g1,c60518_g1,c53676_g1,c59477_g1,c62609_g1,c56287_g1,c62902_g1,c61254_g1,c64557_g1,c55535_g1,c56107_g2,c59258_g1,c56524_g1,c56075_g1,c58236_g1,c55084_g2,c49455_g1,c65772_g1,c65050_g1,c47262_g1,c60279_g2,c57672_g1,c55520_g3,c62213_g4,c61855_g1,c58473_g2…
GO:0098552	side of membrane	cellular_component	0.53467	1	1	930	30	24385	c64718_g2
GO:0005212	structural constituent of eye lens	molecular_function	0.53502	1	1	930	16	24385	c58317_g2
GO:0016646	oxidoreductase activity, acting on the CH-NH group of donors, NAD or NADP as acceptor	molecular_function	0.53783	1	2	930	38	24385	c59577_g1,c55149_g1
GO:0005261	cation channel activity	molecular_function	0.53849	1	8	930	194	24385	c55929_g1,c66037_g2,c62609_g1,c64557_g1,c58473_g2,c56107_g2,c56524_g1,c65637_g1
GO:0048878	chemical homeostasis	biological_process	0.53849	1	4	930	104	24385	c65637_g1,c66037_g2,c14376_g1,c51118_g1
GO:0006754	ATP biosynthetic process	biological_process	0.53855	1	5	930	143	24385	c60110_g3,c48520_g2,c62452_g5,c56075_g1,c59258_g1
GO:0019842	vitamin binding	molecular_function	0.53922	1	2	930	42	24385	c63941_g3,c52702_g1
GO:0045765	regulation of angiogenesis	biological_process	0.54055	1	1	930	19	24385	c53219_g1
GO:1901342	regulation of vasculature development	biological_process	0.54055	1	1	930	19	24385	c53219_g1
GO:0044391	ribosomal subunit	cellular_component	0.54064	1	2	930	65	24385	c48519_g1,c44680_g1
GO:0070603	SWI/SNF superfamily-type complex	cellular_component	0.54221	1	1	930	16	24385	c64111_g1
GO:0000313	organellar ribosome	cellular_component	0.54226	1	1	930	28	24385	c61565_g1
GO:0005761	mitochondrial ribosome	cellular_component	0.54226	1	1	930	28	24385	c61565_g1
GO:0003896	DNA primase activity	molecular_function	0.54284	1	2	930	47	24385	c57785_g1,c54679_g1
GO:0006269	DNA replication, synthesis of RNA primer	biological_process	0.54284	1	2	930	47	24385	c57785_g1,c54679_g1
GO:0007029	endoplasmic reticulum organization	biological_process	0.54315	1	2	930	41	24385	c63941_g3,c65555_g1
GO:0005126	cytokine receptor binding	molecular_function	0.5433	1	3	930	78	24385	c63642_g1,c61292_g1,c62456_g2
GO:0051169	nuclear transport	biological_process	0.54354	1	6	930	148	24385	c61951_g1,c56436_g1,c59477_g1,c64799_g1,c66146_g1,c61304_g1
GO:0005876	spindle microtubule	cellular_component	0.54383	1	2	930	44	24385	c57672_g1,c61304_g1
GO:0000245	spliceosomal complex assembly	biological_process	0.54396	1	1	930	17	24385	c61219_g2
GO:0006352	DNA-templated transcription, initiation	biological_process	0.5447	1	9	930	206	24385	c55327_g1,c50391_g1,c57712_g1,c2979_g1,c59886_g1,c48039_g1,c51047_g1,c36846_g1,c47212_g1
GO:0046677	response to antibiotic	biological_process	0.54471	1	1	930	22	24385	c60754_g2
GO:0006885	regulation of pH	biological_process	0.5469	1	1	930	15	24385	c51118_g1
GO:0055067	monovalent inorganic cation homeostasis	biological_process	0.5469	1	1	930	15	24385	c51118_g1
GO:1990542	mitochondrial transmembrane transport	biological_process	0.54704	1	1	930	22	24385	c53675_g1
GO:0004559	alpha-mannosidase activity	molecular_function	0.54722	1	1	930	17	24385	c52879_g1
GO:0098656	anion transmembrane transport	biological_process	0.54834	1	2	930	43	24385	c56667_g2,c57675_g5
GO:0045444	fat cell differentiation	biological_process	0.54892	1	1	930	19	24385	c52345_g1
GO:0045333	cellular respiration	biological_process	0.54952	1	11	930	304	24385	c59620_g2,c60279_g2,c61285_g1,c59474_g2,c49455_g1,c64421_g1,c65050_g1,c61221_g3,c59727_g1,c64501_g2,c53227_g1
GO:0044780	bacterial-type flagellum assembly	biological_process	0.54972	1	1	930	20	24385	c58927_g4
GO:0051861	glycolipid binding	molecular_function	0.54987	1	1	930	18	24385	c64195_g1
GO:0000394	RNA splicing, via endonucleolytic cleavage and ligation	biological_process	0.55	1	1	930	14	24385	c57785_g1
GO:0006388	tRNA splicing, via endonucleolytic cleavage and ligation	biological_process	0.55	1	1	930	14	24385	c57785_g1
GO:0044550	secondary metabolite biosynthetic process	biological_process	0.55072	1	1	930	18	24385	c59359_g1
GO:0006690	icosanoid metabolic process	biological_process	0.55168	1	1	930	20	24385	c59757_g1
GO:1901568	fatty acid derivative metabolic process	biological_process	0.55168	1	1	930	20	24385	c59757_g1
GO:0019530	taurine metabolic process	biological_process	0.55169	1	1	930	18	24385	c59757_g1
GO:0009187	cyclic nucleotide metabolic process	biological_process	0.55252	1	2	930	47	24385	c38554_g1,c60147_g1
GO:0007131	reciprocal meiotic recombination	biological_process	0.55273	1	1	930	19	24385	c53942_g1
GO:0035825	reciprocal DNA recombination	biological_process	0.55273	1	1	930	19	24385	c53942_g1
GO:0033646	host intracellular part	cellular_component	0.5531	1	5	930	120	24385	c66157_g2,c64799_g1,c59561_g2,c51374_g1,c57309_g2
GO:0043656	intracellular region of host	cellular_component	0.5531	1	5	930	120	24385	c64799_g1,c66157_g2,c57309_g2,c51374_g1,c59561_g2
GO:0022406	membrane docking	biological_process	0.55326	1	3	930	58	24385	c65838_g1,c66146_g1,c50340_g1
GO:0000975	regulatory region DNA binding	molecular_function	0.55424	1	1	930	25	24385	c65323_g1
GO:0001067	regulatory region nucleic acid binding	molecular_function	0.55424	1	1	930	25	24385	c65323_g1
GO:0044706	multi-multicellular organism process	biological_process	0.55481	1	1	930	26	24385	c64501_g1
GO:0015093	ferrous iron transmembrane transporter activity	molecular_function	0.5561	1	4	930	78	24385	c61603_g1,c25166_g1,c61254_g1,c47262_g1
GO:0015684	ferrous iron transport	biological_process	0.5561	1	4	930	78	24385	c25166_g1,c61603_g1,c61254_g1,c47262_g1
GO:0031082	BLOC complex	cellular_component	0.55652	1	1	930	24	24385	c65379_g1
GO:0031083	BLOC-1 complex	cellular_component	0.55652	1	1	930	24	24385	c65379_g1
GO:0034660	ncRNA metabolic process	biological_process	0.55694	1	24	930	528	24385	c57118_g2,c57785_g1,c59316_g1,c53227_g1,c47928_g1,c63634_g1,c60786_g1,c44109_g1,c64538_g2,c54075_g1,c53510_g1,c61079_g3,c36568_g1,c64928_g2,c49460_g1,c62962_g2,c57556_g1,c60886_g2,c50351_g1,c56061_g1,c60706_g1,c56436_g1,c59535_g1,c65799_g1
GO:0006220	pyrimidine nucleotide metabolic process	biological_process	0.5573	1	2	930	54	24385	c16858_g1,c36497_g1
GO:0005249	voltage-gated potassium channel activity	molecular_function	0.55832	1	2	930	42	24385	c55929_g1,c64557_g1
GO:0008076	voltage-gated potassium channel complex	cellular_component	0.55832	1	2	930	42	24385	c55929_g1,c64557_g1
GO:0034705	potassium channel complex	cellular_component	0.55832	1	2	930	42	24385	c55929_g1,c64557_g1
GO:0051640	organelle localization	biological_process	0.55915	1	1	930	22	24385	c14376_g1
GO:0031399	regulation of protein modification process	biological_process	0.55954	1	5	930	135	24385	c49447_g1,c14376_g1,c65799_g1,c59316_g1,c30732_g1
GO:0033559	unsaturated fatty acid metabolic process	biological_process	0.56073	1	1	930	22	24385	c59757_g1
GO:0010035	response to inorganic substance	biological_process	0.56091	1	2	930	45	24385	c45883_g1,c64951_g2
GO:0004386	helicase activity	molecular_function	0.56144	1	16	930	349	24385	c62213_g4,c58902_g1,c53510_g1,c59316_g1,c57785_g1,c49583_g1,c55918_g3,c60234_g4,c53568_g1,c65799_g1,c64434_g1,c56436_g1,c54679_g1,c57418_g1,c65922_g3,c55465_g1
GO:0016597	amino acid binding	molecular_function	0.56204	1	1	930	17	24385	c66166_g5
GO:0033179	proton-transporting V-type ATPase, V0 domain	cellular_component	0.56262	1	4	930	90	24385	c57672_g1,c55535_g1,c60557_g2,c66146_g1
GO:0009877	nodulation	biological_process	0.56278	1	2	930	46	24385	c51280_g1,c60168_g1
GO:0032991	macromolecular complex	cellular_component	0.56346	1	196	930	5147	24385	c65799_g1,c38118_g1,c30732_g1,c65838_g1,c40737_g1,c61304_g1,c61254_g1,c65789_g1,c62962_g2,c55535_g1,c60653_g1,c65528_g1,c53215_g2,c54075_g1,c61538_g1,c44660_g1,c62452_g5,c63351_g1,c64518_g3,c66166_g5,c30954_g1,c61219_g2,c121933_g1,c60942_g1,c55929_g1,c57369_g1,c60110_g3,c53098_g1,c64033_g2,c48274_g1,c61369_g1,c54341_g1,c49828_g1,c64373_g1,c65050_g1,c64718_g2,c11742_g1,c88973_g1,c46254_g1,c86803_g…
GO:0008158	hedgehog receptor activity	molecular_function	0.56407	1	1	930	12	24385	c62882_g1
GO:0044767	single-organism developmental process	biological_process	0.56663	1	23	930	638	24385	c51280_g1,c55327_g1,c58317_g2,c77717_g1,c58717_g8,c61858_g2,c25677_g1,c56585_g1,c65799_g1,c60659_g1,c53219_g1,c52345_g1,c59267_g2,c63890_g1,c55123_g1,c63700_g1,c57672_g1,c49770_g1,c50552_g1,c48039_g1,c47599_g1,c42147_g1,c51047_g1
GO:0031325	positive regulation of cellular metabolic process	biological_process	0.56696	1	8	930	226	24385	c14376_g1,c62617_g2,c65050_g1,c65799_g1,c65371_g1,c61951_g1,c66146_g1,c63536_g1
GO:0042277	peptide binding	molecular_function	0.56775	1	1	930	22	24385	c63351_g1
GO:0043130	ubiquitin binding	molecular_function	0.56906	1	1	930	23	24385	c52920_g1
GO:0005244	voltage-gated ion channel activity	molecular_function	0.5691	1	3	930	68	24385	c64557_g1,c55929_g1,c55520_g3
GO:0022832	voltage-gated channel activity	molecular_function	0.5691	1	3	930	68	24385	c55929_g1,c64557_g1,c55520_g3
GO:0009360	DNA polymerase III complex	cellular_component	0.56935	1	1	930	21	24385	c40131_g1
GO:0009579	thylakoid	cellular_component	0.56943	1	7	930	168	24385	c60653_g1,c64033_g2,c34515_g1,c62466_g2,c60149_g1,c54681_g1,c62279_g2
GO:0044436	thylakoid part	cellular_component	0.56943	1	7	930	168	24385	c60653_g1,c64033_g2,c62466_g2,c60149_g1,c54681_g1,c62279_g2,c34515_g1
GO:0033227	dsRNA transport	biological_process	0.56986	1	1	930	19	24385	c60633_g4
GO:0051032	nucleic acid transmembrane transporter activity	molecular_function	0.56986	1	1	930	19	24385	c60633_g4
GO:0051033	RNA transmembrane transporter activity	molecular_function	0.56986	1	1	930	19	24385	c60633_g4
GO:0008982	protein-N(PI)-phosphohistidine-sugar phosphotransferase activity	molecular_function	0.57056	1	1	930	22	24385	c66037_g2
GO:0009357	protein-N(PI)-phosphohistidine-sugar phosphotransferase complex	cellular_component	0.57056	1	1	930	22	24385	c66037_g2
GO:0004549	tRNA-specific ribonuclease activity	molecular_function	0.57081	1	1	930	17	24385	c57785_g1
GO:0009156	ribonucleoside monophosphate biosynthetic process	biological_process	0.57207	1	6	930	177	24385	c59258_g1,c36497_g1,c62452_g5,c56075_g1,c48520_g2,c60110_g3
GO:0004383	guanylate cyclase activity	molecular_function	0.57277	1	1	930	21	24385	c60147_g1
GO:0006182	cGMP biosynthetic process	biological_process	0.57277	1	1	930	21	24385	c60147_g1
GO:0046068	cGMP metabolic process	biological_process	0.57277	1	1	930	21	24385	c60147_g1
GO:0016010	dystrophin-associated glycoprotein complex	cellular_component	0.5731	1	1	930	18	24385	c59272_g1
GO:0009098	leucine biosynthetic process	biological_process	0.57427	1	1	930	21	24385	c48735_g1
GO:0046496	nicotinamide nucleotide metabolic process	biological_process	0.57515	1	6	930	157	24385	c63890_g1,c64610_g2,c60396_g1,c59220_g1,c60382_g1,c60786_g1
GO:0017048	Rho GTPase binding	molecular_function	0.57583	1	1	930	22	24385	c61951_g1
GO:0004129	cytochrome-c oxidase activity	molecular_function	0.5761	1	3	930	94	24385	c49455_g1,c65050_g1,c60279_g2
GO:0006123	mitochondrial electron transport, cytochrome c to oxygen	biological_process	0.5761	1	3	930	94	24385	c60279_g2,c65050_g1,c49455_g1
GO:0016675	oxidoreductase activity, acting on a heme group of donors	molecular_function	0.5761	1	3	930	94	24385	c60279_g2,c65050_g1,c49455_g1
GO:0016676	oxidoreductase activity, acting on a heme group of donors, oxygen as acceptor	molecular_function	0.5761	1	3	930	94	24385	c49455_g1,c65050_g1,c60279_g2
GO:0045277	respiratory chain complex IV	cellular_component	0.5761	1	3	930	94	24385	c60279_g2,c65050_g1,c49455_g1
GO:0009117	nucleotide metabolic process	biological_process	0.57631	1	31	930	854	24385	c16858_g1,c63890_g1,c60382_g1,c48520_g2,c36497_g1,c25674_g1,c60279_g2,c60396_g1,c55084_g2,c49455_g1,c65050_g1,c62452_g5,c61221_g3,c60786_g1,c61538_g1,c38554_g1,c64501_g2,c51930_g3,c63838_g1,c56417_g5,c56075_g1,c57614_g4,c65454_g1,c59220_g1,c60147_g1,c59258_g1,c64610_g2,c60110_g3,c59620_g2,c34017_g1,c63838_g3
GO:0007618	mating	biological_process	0.57734	1	1	930	24	24385	c64501_g1
GO:0015643	toxic substance binding	molecular_function	0.57762	1	1	930	22	24385	c42972_g1
GO:0000990	transcription factor activity, core RNA polymerase binding	molecular_function	0.57779	1	3	930	69	24385	c55327_g1,c47212_g1,c51047_g1
GO:0000996	core DNA-dependent RNA polymerase binding promoter specificity activity	molecular_function	0.57779	1	3	930	69	24385	c55327_g1,c51047_g1,c47212_g1
GO:0016987	sigma factor activity	molecular_function	0.57779	1	3	930	69	24385	c55327_g1,c47212_g1,c51047_g1
GO:0009523	photosystem II	cellular_component	0.57846	1	4	930	99	24385	c34515_g1,c54681_g1,c60149_g1,c64033_g2
GO:0046351	disaccharide biosynthetic process	biological_process	0.57979	1	1	930	14	24385	c55165_g2
GO:0004497	monooxygenase activity	molecular_function	0.57986	1	3	930	66	24385	c58829_g1,c64407_g3,c56061_g1
GO:0030155	regulation of cell adhesion	biological_process	0.5799	1	1	930	30	24385	c57672_g1
GO:0033176	proton-transporting V-type ATPase complex	cellular_component	0.58059	1	5	930	114	24385	c25674_g1,c55535_g1,c57672_g1,c60557_g2,c66146_g1
GO:0007067	mitotic nuclear division	biological_process	0.58091	1	5	930	121	24385	c30732_g1,c57672_g1,c59316_g1,c61304_g1,c49447_g1
GO:1901700	response to oxygen-containing compound	biological_process	0.58128	1	2	930	61	24385	c64951_g2,c14376_g1
GO:0042613	MHC class II protein complex	cellular_component	0.58166	1	1	930	21	24385	c60518_g1
GO:0005976	polysaccharide metabolic process	biological_process	0.58171	1	5	930	133	24385	c60220_g5,c29085_g1,c63838_g1,c58195_g1,c63802_g2
GO:0008312	7S RNA binding	molecular_function	0.58277	1	1	930	22	24385	c63351_g1
GO:0008299	isoprenoid biosynthetic process	biological_process	0.58349	1	5	930	101	24385	c48197_g1,c59535_g1,c56061_g1,c60356_g1,c58829_g1
GO:0016894	endonuclease activity, active with either ribo- or deoxyribonucleic acids and producing 3'-phosphomonoesters	molecular_function	0.58471	1	1	930	18	24385	c57785_g1
GO:0009982	pseudouridine synthase activity	molecular_function	0.58522	1	1	930	19	24385	c37715_g1
GO:0004114	3',5'-cyclic-nucleotide phosphodiesterase activity	molecular_function	0.58768	1	1	930	19	24385	c52742_g1
GO:0009260	ribonucleotide biosynthetic process	biological_process	0.58773	1	8	930	234	24385	c60110_g3,c62452_g5,c38554_g1,c59258_g1,c56075_g1,c48520_g2,c36497_g1,c60147_g1
GO:0046390	ribose phosphate biosynthetic process	biological_process	0.58773	1	8	930	234	24385	c62452_g5,c60110_g3,c48520_g2,c56075_g1,c36497_g1,c60147_g1,c59258_g1,c38554_g1
GO:0006626	protein targeting to mitochondrion	biological_process	0.58881	1	1	930	25	24385	c53675_g1
GO:0005667	transcription factor complex	cellular_component	0.58975	1	45	930	1023	24385	c50342_g1,c43616_g1,c65323_g1,c65555_g1,c57785_g1,c59316_g1,c56620_g1,c36568_g1,c64048_g4,c61951_g1,c57672_g1,c64505_g2,c56918_g1,c49447_g1,c57712_g1,c48274_g1,c55538_g1,c49828_g1,c55327_g1,c62692_g1,c56436_g1,c57369_g1,c65701_g1,c57309_g2,c59886_g1,c61038_g1,c60220_g5,c48680_g1,c63700_g1,c64042_g1,c44594_g1,c59267_g2,c52451_g1,c59987_g1,c51047_g1,c54312_g1,c53510_g1,c53215_g2,c58039_g1,c105879_g…
GO:0044765	single-organism transport	biological_process	0.58983	1	118	930	2876	24385	c48515_g2,c60110_g3,c56592_g1,c51118_g1,c55929_g1,c64928_g2,c65009_g2,c54341_g1,c58745_g3,c61951_g1,c62213_g4,c55520_g3,c54575_g1,c57672_g1,c63011_g1,c56620_g1,c64538_g2,c49455_g1,c65050_g1,c65010_g3,c58236_g1,c60103_g1,c44069_g1,c61689_g2,c53219_g1,c48091_g1,c65323_g1,c65597_g1,c53987_g1,c65838_g1,c58268_g1,c53676_g1,c57769_g1,c59258_g1,c55535_g1,c61254_g1,c53489_g1,c59428_g2,c62902_g1,c61304_g1…
GO:0033643	host cell part	cellular_component	0.5903	1	6	930	159	24385	c64799_g1,c66157_g2,c58473_g2,c57309_g2,c51374_g1,c59561_g2
GO:0009129	pyrimidine nucleoside monophosphate metabolic process	biological_process	0.59128	1	1	930	23	24385	c36497_g1
GO:0009130	pyrimidine nucleoside monophosphate biosynthetic process	biological_process	0.59128	1	1	930	23	24385	c36497_g1
GO:0009157	deoxyribonucleoside monophosphate biosynthetic process	biological_process	0.59128	1	1	930	23	24385	c36497_g1
GO:0009176	pyrimidine deoxyribonucleoside monophosphate metabolic process	biological_process	0.59128	1	1	930	23	24385	c36497_g1
GO:0009177	pyrimidine deoxyribonucleoside monophosphate biosynthetic process	biological_process	0.59128	1	1	930	23	24385	c36497_g1
GO:0009221	pyrimidine deoxyribonucleotide biosynthetic process	biological_process	0.59128	1	1	930	23	24385	c36497_g1
GO:0009263	deoxyribonucleotide biosynthetic process	biological_process	0.59128	1	1	930	23	24385	c36497_g1
GO:0009265	2'-deoxyribonucleotide biosynthetic process	biological_process	0.59128	1	1	930	23	24385	c36497_g1
GO:0046385	deoxyribose phosphate biosynthetic process	biological_process	0.59128	1	1	930	23	24385	c36497_g1
GO:0018995	host	cellular_component	0.59174	1	6	930	160	24385	c64799_g1,c58473_g2,c66157_g2,c57309_g2,c51374_g1,c59561_g2
GO:0043657	host cell	cellular_component	0.59174	1	6	930	160	24385	c57309_g2,c51374_g1,c59561_g2,c64799_g1,c58473_g2,c66157_g2
GO:0044215	other organism	cellular_component	0.59174	1	6	930	160	24385	c51374_g1,c57309_g2,c59561_g2,c64799_g1,c66157_g2,c58473_g2
GO:0044216	other organism cell	cellular_component	0.59174	1	6	930	160	24385	c57309_g2,c51374_g1,c59561_g2,c64799_g1,c66157_g2,c58473_g2
GO:0044217	other organism part	cellular_component	0.59174	1	6	930	160	24385	c66157_g2,c58473_g2,c64799_g1,c59561_g2,c57309_g2,c51374_g1
GO:0000030	mannosyltransferase activity	molecular_function	0.59175	1	1	930	17	24385	c59502_g1
GO:0000136	alpha-1,6-mannosyltransferase complex	cellular_component	0.59175	1	1	930	17	24385	c59502_g1
GO:0000137	Golgi cis cisterna	cellular_component	0.59175	1	1	930	17	24385	c59502_g1
GO:0031501	mannosyltransferase complex	cellular_component	0.59175	1	1	930	17	24385	c59502_g1
GO:0044463	cell projection part	cellular_component	0.59451	1	2	930	51	24385	c63991_g2,c56075_g1
GO:0005337	nucleoside transmembrane transporter activity	molecular_function	0.59536	1	1	930	22	24385	c55629_g1
GO:0016021	integral component of membrane	cellular_component	0.5954	1	128	930	3060	24385	c60633_g4,c57734_g1,c25166_g1,c64920_g1,c47599_g1,c65350_g1,c51073_g1,c66037_g2,c49020_g1,c65681_g1,c53969_g1,c64557_g1,c56524_g1,c56287_g1,c62704_g1,c59746_g1,c55629_g1,c65772_g1,c118531_g1,c60279_g2,c60184_g1,c47262_g1,c51865_g1,c61221_g3,c66037_g1,c55465_g1,c53133_g1,c53543_g1,c61483_g2,c54432_g1,c54693_g1,c59474_g2,c51047_g1,c58807_g1,c61603_g1,c56667_g2,c59428_g2,c60799_g1,c65919_g2,c60518_g…
GO:0009082	branched-chain amino acid biosynthetic process	biological_process	0.59623	1	1	930	24	24385	c48735_g1
GO:0032801	receptor catabolic process	biological_process	0.59725	1	1	930	26	24385	c58473_g2
GO:0016799	hydrolase activity, hydrolyzing N-glycosyl compounds	molecular_function	0.59747	1	1	930	21	24385	c61467_g3
GO:1901264	carbohydrate derivative transport	biological_process	0.59773	1	1	930	22	24385	c64195_g1
GO:0000775	chromosome, centromeric region	cellular_component	0.59833	1	8	930	201	24385	c51783_g1,c63093_g1,c57672_g1,c57589_g1,c58472_g1,c64373_g1,c65323_g1,c61304_g1
GO:0043531	ADP binding	molecular_function	0.59866	1	3	930	66	24385	c63347_g1,c59316_g1,c56436_g1
GO:0016706	oxidoreductase activity, acting on paired donors, with incorporation or reduction of molecular oxygen, 2-oxoglutarate as one donor, and incorporation of one atom each of oxygen into both donors	molecular_function	0.59879	1	2	930	41	24385	c26642_g1,c63941_g3
GO:0019012	virion	cellular_component	0.5989	1	29	930	706	24385	c55585_g2,c51930_g3,c39198_g1,c62203_g1,c55258_g1,c65919_g2,c39662_g2,c64373_g1,c64801_g2,c45673_g1,c65111_g1,c62352_g4,c63700_g1,c50680_g1,c51913_g1,c65323_g1,c63634_g1,c65555_g1,c60382_g1,c59242_g1,c60066_g1,c64814_g1,c65379_g1,c66140_g1,c118531_g1,c64799_g1,c66037_g2,c56597_g1,c61843_g1
GO:0006415	translational termination	biological_process	0.5998	1	1	930	28	24385	c59057_g1
GO:0031667	response to nutrient levels	biological_process	0.59993	1	1	930	34	24385	c44486_g1
GO:0000145	exocyst	cellular_component	0.59999	1	2	930	44	24385	c66146_g1,c65838_g1
GO:0010038	response to metal ion	biological_process	0.60026	1	1	930	24	24385	c45883_g1
GO:1902911	protein kinase complex	cellular_component	0.60067	1	3	930	66	24385	c65541_g1,c61143_g1,c37604_g1
GO:0006720	isoprenoid metabolic process	biological_process	0.60152	1	5	930	104	24385	c58829_g1,c60356_g1,c56061_g1,c59535_g1,c48197_g1
GO:0016651	oxidoreductase activity, acting on NAD(P)H	molecular_function	0.6019	1	8	930	199	24385	c59620_g2,c62670_g3,c63991_g2,c58682_g1,c44109_g1,c64048_g4,c64501_g2,c66037_g1
GO:0015931	nucleobase-containing compound transport	biological_process	0.60217	1	4	930	100	24385	c56436_g1,c60633_g4,c63941_g3,c65555_g1
GO:0000776	kinetochore	cellular_component	0.60218	1	6	930	154	24385	c58472_g1,c65323_g1,c61304_g1,c51783_g1,c57672_g1,c64373_g1
GO:0008380	RNA splicing	biological_process	0.60289	1	5	930	124	24385	c61219_g2,c30732_g1,c57785_g1,c56861_g3,c60421_g3
GO:0002949	tRNA threonylcarbamoyladenosine modification	biological_process	0.60295	1	4	930	84	24385	c59316_g1,c65799_g1,c56436_g1,c53510_g1
GO:0070525	tRNA threonylcarbamoyladenosine metabolic process	biological_process	0.60295	1	4	930	84	24385	c59316_g1,c53510_g1,c56436_g1,c65799_g1
GO:0042611	MHC protein complex	cellular_component	0.60358	1	1	930	22	24385	c60518_g1
GO:0016591	DNA-directed RNA polymerase II, holoenzyme	cellular_component	0.6042	1	4	930	93	24385	c65480_g1,c59886_g1,c55327_g1,c64951_g2
GO:0009142	nucleoside triphosphate biosynthetic process	biological_process	0.60556	1	5	930	156	24385	c60110_g3,c59258_g1,c62452_g5,c48520_g2,c56075_g1
GO:0009145	purine nucleoside triphosphate biosynthetic process	biological_process	0.60556	1	5	930	156	24385	c60110_g3,c56075_g1,c62452_g5,c48520_g2,c59258_g1
GO:0009201	ribonucleoside triphosphate biosynthetic process	biological_process	0.60556	1	5	930	156	24385	c56075_g1,c62452_g5,c48520_g2,c59258_g1,c60110_g3
GO:0009206	purine ribonucleoside triphosphate biosynthetic process	biological_process	0.60556	1	5	930	156	24385	c60110_g3,c56075_g1,c62452_g5,c48520_g2,c59258_g1
GO:0060589	nucleoside-triphosphatase regulator activity	molecular_function	0.60678	1	7	930	171	24385	c61538_g1,c51073_g1,c59853_g1,c61596_g1,c58247_g1,c56764_g1,c65373_g1
GO:0047134	protein-disulfide reductase activity	molecular_function	0.6078	1	2	930	47	24385	c66037_g1,c64048_g4
GO:0000375	RNA splicing, via transesterification reactions	biological_process	0.60903	1	4	930	101	24385	c30732_g1,c61219_g2,c60421_g3,c56861_g3
GO:0001525	angiogenesis	biological_process	0.6103	1	1	930	30	24385	c53219_g1
GO:0001897	cytolysis by symbiont of host cells	biological_process	0.61104	1	1	930	25	24385	c52291_g1
GO:0019836	hemolysis by symbiont of host erythrocytes	biological_process	0.61104	1	1	930	25	24385	c52291_g1
GO:0051801	cytolysis in other organism involved in symbiotic interaction	biological_process	0.61104	1	1	930	25	24385	c52291_g1
GO:0052331	hemolysis in other organism involved in symbiotic interaction	biological_process	0.61104	1	1	930	25	24385	c52291_g1
GO:0030170	pyridoxal phosphate binding	molecular_function	0.61201	1	3	930	83	24385	c50827_g1,c65373_g1,c62037_g2
GO:0050909	sensory perception of taste	biological_process	0.61227	1	1	930	32	24385	c56479_g1
GO:0000940	condensed chromosome outer kinetochore	cellular_component	0.61289	1	4	930	102	24385	c57672_g1,c61304_g1,c65323_g1,c58472_g1
GO:0018196	peptidyl-asparagine modification	biological_process	0.61332	1	1	930	26	24385	c61369_g1
GO:0018279	protein N-linked glycosylation via asparagine	biological_process	0.61332	1	1	930	26	24385	c61369_g1
GO:0001503	ossification	biological_process	0.61376	1	1	930	34	24385	c39701_g1
GO:0007034	vacuolar transport	biological_process	0.61395	1	1	930	29	24385	c57769_g1
GO:0048514	blood vessel morphogenesis	biological_process	0.61513	1	1	930	31	24385	c53219_g1
GO:0006366	transcription from RNA polymerase II promoter	biological_process	0.61555	1	12	930	323	24385	c65480_g1,c59987_g1,c55327_g1,c63634_g1,c50391_g1,c57712_g1,c2979_g1,c64048_g4,c59886_g1,c36846_g1,c54151_g1,c64951_g2
GO:0006817	phosphate ion transport	biological_process	0.6162	1	1	930	20	24385	c56667_g2
GO:0030246	carbohydrate binding	molecular_function	0.61657	1	4	930	112	24385	c55534_g1,c63097_g2,c65412_g1,c63941_g3
GO:0005262	calcium channel activity	molecular_function	0.61795	1	2	930	48	24385	c66037_g2,c65637_g1
GO:0015276	ligand-gated ion channel activity	molecular_function	0.61886	1	4	930	114	24385	c53676_g1,c48515_g2,c66037_g2,c65637_g1
GO:0022834	ligand-gated channel activity	molecular_function	0.61886	1	4	930	114	24385	c53676_g1,c48515_g2,c66037_g2,c65637_g1
GO:1902578	single-organism localization	biological_process	0.61896	1	119	930	2917	24385	c48515_g2,c60110_g3,c56592_g1,c51118_g1,c55929_g1,c64928_g2,c65009_g2,c58745_g3,c54341_g1,c61951_g1,c55520_g3,c62213_g4,c54575_g1,c57672_g1,c56620_g1,c63011_g1,c64538_g2,c49455_g1,c65050_g1,c58236_g1,c65010_g3,c60103_g1,c44069_g1,c61689_g2,c53219_g1,c48091_g1,c59272_g1,c65323_g1,c65597_g1,c53987_g1,c65838_g1,c58268_g1,c53676_g1,c57769_g1,c59258_g1,c55535_g1,c61254_g1,c61304_g1,c53489_g1,c62902_g1…
GO:0046527	glucosyltransferase activity	molecular_function	0.61988	1	1	930	26	24385	c45299_g1
GO:0001568	blood vessel development	biological_process	0.62042	1	1	930	32	24385	c53219_g1
GO:0001944	vasculature development	biological_process	0.62042	1	1	930	32	24385	c53219_g1
GO:0000746	conjugation	biological_process	0.6205	1	1	930	26	24385	c41326_g1
GO:0003909	DNA ligase activity	molecular_function	0.62322	1	1	930	26	24385	c62736_g1
GO:0016209	antioxidant activity	molecular_function	0.62561	1	4	930	118	24385	c50340_g1,c14720_g1,c30163_g1,c59382_g2
GO:0016469	proton-transporting two-sector ATPase complex	cellular_component	0.62613	1	10	930	279	24385	c62452_g5,c57672_g1,c60110_g3,c48520_g2,c56075_g1,c59258_g1,c60557_g2,c55535_g1,c25674_g1,c66146_g1
GO:0016758	transferase activity, transferring hexosyl groups	molecular_function	0.62627	1	10	930	232	24385	c59502_g1,c61369_g1,c63838_g1,c64308_g1,c45299_g1,c61054_g1,c56406_g1,c57358_g2,c60316_g1,c65358_g1
GO:0016569	covalent chromatin modification	biological_process	0.62666	1	2	930	44	24385	c64951_g2,c49610_g1
GO:0016570	histone modification	biological_process	0.62666	1	2	930	44	24385	c64951_g2,c49610_g1
GO:0044179	hemolysis in other organism	biological_process	0.62697	1	1	930	27	24385	c52291_g1
GO:0009162	deoxyribonucleoside monophosphate metabolic process	biological_process	0.62771	1	1	930	25	24385	c36497_g1
GO:0016668	oxidoreductase activity, acting on a sulfur group of donors, NAD(P) as acceptor	molecular_function	0.62794	1	2	930	48	24385	c66037_g1,c64048_g4
GO:0044264	cellular polysaccharide metabolic process	biological_process	0.62834	1	4	930	115	24385	c63838_g1,c29085_g1,c63802_g2,c58195_g1
GO:0031224	intrinsic component of membrane	cellular_component	0.62881	1	128	930	3092	24385	c63132_g4,c52021_g1,c65738_g1,c64434_g1,c63256_g1,c62304_g2,c65637_g1,c56479_g1,c59556_g1,c60220_g5,c65905_g1,c66146_g1,c62363_g1,c55258_g1,c38554_g1,c53050_g1,c45988_g1,c54038_g2,c61038_g1,c63795_g1,c61285_g1,c63835_g1,c60659_g1,c65111_g1,c59502_g1,c48743_g1,c53675_g1,c57076_g1,c43742_g1,c61855_g1,c42557_g1,c60753_g1,c66140_g1,c55535_g1,c62234_g1,c61254_g1,c58103_g2,c62902_g1,c53489_g1,c56061_g1…
GO:0019882	antigen processing and presentation	biological_process	0.62896	1	1	930	27	24385	c60518_g1
GO:1901137	carbohydrate derivative biosynthetic process	biological_process	0.63002	1	22	930	573	24385	c65597_g1,c59502_g1,c48520_g2,c36497_g1,c63225_g1,c60157_g3,c60184_g1,c62452_g5,c53969_g1,c54978_g2,c61369_g1,c38554_g1,c54037_g1,c65852_g1,c56075_g1,c60147_g1,c59258_g1,c52615_g2,c60110_g3,c57358_g2,c54978_g1,c63861_g2
GO:0030054	cell junction	cellular_component	0.63051	1	2	930	55	24385	c48515_g2,c53724_g1
GO:0001907	killing by symbiont of host cells	biological_process	0.63066	1	1	930	26	24385	c52291_g1
GO:0044004	disruption by symbiont of host cell	biological_process	0.63066	1	1	930	26	24385	c52291_g1
GO:0051818	disruption of cells of other organism involved in symbiotic interaction	biological_process	0.63066	1	1	930	26	24385	c52291_g1
GO:0051883	killing of cells in other organism involved in symbiotic interaction	biological_process	0.63066	1	1	930	26	24385	c52291_g1
GO:0051920	peroxiredoxin activity	molecular_function	0.63163	1	1	930	25	24385	c59382_g2
GO:0010608	posttranscriptional regulation of gene expression	biological_process	0.63238	1	6	930	195	24385	c62293_g1,c61543_g1,c59057_g1,c65851_g1,c59117_g2,c61467_g3
GO:0005786	signal recognition particle, endoplasmic reticulum targeting	cellular_component	0.63371	1	1	930	24	24385	c63351_g1
GO:0030313	cell envelope	cellular_component	0.63374	1	1	930	22	24385	c63093_g1
GO:1902600	hydrogen ion transmembrane transport	biological_process	0.63386	1	10	930	284	24385	c57672_g1,c62452_g5,c60110_g3,c55535_g1,c25674_g1,c60557_g2,c59258_g1,c56075_g1,c48520_g2,c66146_g1
GO:0005227	calcium activated cation channel activity	molecular_function	0.63445	1	1	930	25	24385	c56524_g1
GO:0015269	calcium-activated potassium channel activity	molecular_function	0.63445	1	1	930	25	24385	c56524_g1
GO:0022839	ion gated channel activity	molecular_function	0.63445	1	1	930	25	24385	c56524_g1
GO:0051705	multi-organism behavior	biological_process	0.63452	1	1	930	29	24385	c64501_g1
GO:0019362	pyridine nucleotide metabolic process	biological_process	0.63683	1	6	930	164	24385	c60396_g1,c64610_g2,c63890_g1,c60786_g1,c59220_g1,c60382_g1
GO:0003682	chromatin binding	molecular_function	0.63692	1	2	930	50	24385	c57589_g1,c63093_g1
GO:0006818	hydrogen transport	biological_process	0.63708	1	18	930	530	24385	c34017_g1,c59620_g2,c60110_g3,c55535_g1,c59258_g1,c56075_g1,c56417_g5,c64501_g2,c57672_g1,c62452_g5,c49455_g1,c55084_g2,c65050_g1,c60279_g2,c25674_g1,c60557_g2,c48520_g2,c66146_g1
GO:0015992	proton transport	biological_process	0.63708	1	18	930	530	24385	c49455_g1,c65050_g1,c55084_g2,c60279_g2,c57672_g1,c62452_g5,c66146_g1,c60557_g2,c25674_g1,c48520_g2,c60110_g3,c59620_g2,c34017_g1,c64501_g2,c56417_g5,c59258_g1,c55535_g1,c56075_g1
GO:0004871	signal transducer activity	molecular_function	0.63758	1	25	930	612	24385	c61254_g1,c62802_g1,c55295_g1,c59604_g1,c62882_g1,c47803_g2,c58833_g1,c55929_g1,c37715_g1,c62751_g2,c48515_g2,c63795_g1,c62257_g1,c60880_g3,c57209_g1,c53675_g1,c47902_g1,c56479_g1,c54312_g1,c60279_g2,c56620_g1,c42926_g1,c64718_g2,c120112_g1,c65541_g1
GO:0031124	mRNA 3'-end processing	biological_process	0.6377	1	1	930	22	24385	c55936_g2
GO:0022402	cell cycle process	biological_process	0.63813	1	18	930	457	24385	c64048_g4,c61951_g1,c53942_g1,c57672_g1,c41242_g1,c65772_g1,c65555_g1,c61936_g2,c59316_g1,c60220_g5,c65323_g1,c51783_g1,c30732_g1,c65738_g1,c61038_g1,c58472_g1,c49447_g1,c61304_g1
GO:0000077	DNA damage checkpoint	biological_process	0.63947	1	1	930	25	24385	c61936_g2
GO:0000777	condensed chromosome kinetochore	cellular_component	0.6398	1	4	930	106	24385	c58472_g1,c65323_g1,c61304_g1,c57672_g1
GO:0000779	condensed chromosome, centromeric region	cellular_component	0.6398	1	4	930	106	24385	c57672_g1,c61304_g1,c65323_g1,c58472_g1
GO:0005381	iron ion transmembrane transporter activity	molecular_function	0.64062	1	4	930	90	24385	c25166_g1,c61603_g1,c61254_g1,c47262_g1
GO:0031570	DNA integrity checkpoint	biological_process	0.64294	1	1	930	26	24385	c61936_g2
GO:0007275	multicellular organismal development	biological_process	0.64316	1	14	930	435	24385	c57672_g1,c50552_g1,c48039_g1,c65799_g1,c51047_g1,c47599_g1,c42147_g1,c51280_g1,c55327_g1,c58317_g2,c53219_g1,c58717_g8,c59267_g2,c63700_g1
GO:0042967	acyl-carrier-protein biosynthetic process	biological_process	0.64383	1	6	930	145	24385	c52629_g1,c66034_g2,c54341_g1,c61591_g1,c62434_g1,c62752_g3
GO:0018208	peptidyl-proline modification	biological_process	0.64467	1	2	930	48	24385	c63941_g3,c69388_g1
GO:0019239	deaminase activity	molecular_function	0.64639	1	1	930	22	24385	c60168_g1
GO:0006826	iron ion transport	biological_process	0.64677	1	4	930	93	24385	c47262_g1,c61254_g1,c61603_g1,c25166_g1
GO:0051094	positive regulation of developmental process	biological_process	0.64686	1	1	930	39	24385	c65799_g1
GO:0031109	microtubule polymerization or depolymerization	biological_process	0.64707	1	2	930	48	24385	c57672_g1,c61304_g1
GO:0031110	regulation of microtubule polymerization or depolymerization	biological_process	0.64707	1	2	930	48	24385	c61304_g1,c57672_g1
GO:0006749	glutathione metabolic process	biological_process	0.64823	1	2	930	60	24385	c50340_g1,c59757_g1
GO:0008168	methyltransferase activity	molecular_function	0.64882	1	16	930	378	24385	c47928_g1,c49610_g1,c53227_g1,c53675_g1,c64421_g1,c47010_g1,c57567_g1,c60195_g1,c60786_g1,c51947_g2,c61063_g1,c61221_g3,c64220_g1,c12846_g1,c60168_g1,c49446_g1
GO:0098687	chromosomal region	cellular_component	0.64984	1	8	930	212	24385	c58472_g1,c57672_g1,c57589_g1,c51783_g1,c63093_g1,c65323_g1,c61304_g1,c64373_g1
GO:0005774	vacuolar membrane	cellular_component	0.65117	1	1	930	26	24385	c64951_g2
GO:0051715	cytolysis in other organism	biological_process	0.65166	1	1	930	28	24385	c52291_g1
GO:0015923	mannosidase activity	molecular_function	0.65208	1	1	930	26	24385	c52879_g1
GO:0009124	nucleoside monophosphate biosynthetic process	biological_process	0.6526	1	6	930	187	24385	c36497_g1,c48520_g2,c62452_g5,c56075_g1,c59258_g1,c60110_g3
GO:0070585	protein localization to mitochondrion	biological_process	0.65328	1	1	930	30	24385	c53675_g1
GO:0072655	establishment of protein localization to mitochondrion	biological_process	0.65328	1	1	930	30	24385	c53675_g1
GO:0015002	heme-copper terminal oxidase activity	molecular_function	0.65413	1	3	930	104	24385	c65050_g1,c49455_g1,c60279_g2
GO:0006351	transcription, DNA-templated	biological_process	0.65705	1	95	930	2370	24385	c50342_g1,c46935_g1,c53724_g1,c65323_g1,c60103_g1,c65555_g1,c39352_g1,c44307_g1,c64048_g4,c61951_g1,c60034_g1,c49447_g1,c48274_g1,c55327_g1,c49828_g1,c53778_g2,c57369_g1,c55929_g1,c41867_g1,c44666_g1,c63093_g1,c62033_g1,c57309_g2,c59886_g1,c57589_g1,c66166_g5,c64042_g1,c63208_g1,c59987_g1,c60758_g2,c51047_g1,c53215_g2,c64951_g2,c56667_g2,c48039_g1,c44109_g1,c105879_g1,c61254_g1,c63613_g1,c57822_g…
GO:0097659	nucleic acid-templated transcription	biological_process	0.65705	1	95	930	2370	24385	c30732_g1,c65799_g1,c57822_g2,c105879_g1,c61254_g1,c63613_g1,c56667_g2,c48039_g1,c44109_g1,c51047_g1,c64951_g2,c53215_g2,c63208_g1,c59987_g1,c60758_g2,c66166_g5,c64042_g1,c44666_g1,c63093_g1,c62033_g1,c57309_g2,c57589_g1,c59886_g1,c53778_g2,c57369_g1,c55929_g1,c41867_g1,c49828_g1,c55327_g1,c49447_g1,c48274_g1,c64048_g4,c61951_g1,c60034_g1,c39352_g1,c44307_g1,c60103_g1,c65555_g1,c50342_g1,c46935_g…
GO:0042775	mitochondrial ATP synthesis coupled electron transport	biological_process	0.65743	1	6	930	196	24385	c61221_g3,c59620_g2,c60279_g2,c49455_g1,c64501_g2,c65050_g1
GO:0009309	amine biosynthetic process	biological_process	0.65789	1	2	930	62	24385	c62842_g1,c50351_g1
GO:0042401	cellular biogenic amine biosynthetic process	biological_process	0.65789	1	2	930	62	24385	c50351_g1,c62842_g1
GO:0000184	nuclear-transcribed mRNA catabolic process, nonsense-mediated decay	biological_process	0.65835	1	1	930	30	24385	c54661_g1
GO:0043414	macromolecule methylation	biological_process	0.6593	1	6	930	134	24385	c49610_g1,c57567_g1,c47010_g1,c47928_g1,c64928_g2,c53675_g1
GO:0033218	amide binding	molecular_function	0.65947	1	1	930	28	24385	c63351_g1
GO:0032502	developmental process	biological_process	0.65976	1	23	930	670	24385	c53219_g1,c52345_g1,c59267_g2,c63890_g1,c55123_g1,c63700_g1,c57672_g1,c49770_g1,c50552_g1,c48039_g1,c51047_g1,c47599_g1,c42147_g1,c51280_g1,c55327_g1,c58317_g2,c77717_g1,c58717_g8,c61858_g2,c25677_g1,c56585_g1,c65799_g1,c60659_g1
GO:0016226	iron-sulfur cluster assembly	biological_process	0.66008	1	1	930	25	24385	c64578_g1
GO:0031163	metallo-sulfur cluster assembly	biological_process	0.66008	1	1	930	25	24385	c64578_g1
GO:0019069	viral capsid assembly	biological_process	0.66093	1	4	930	96	24385	c65772_g1,c65555_g1,c66028_g1,c59561_g2
GO:0030867	rough endoplasmic reticulum membrane	cellular_component	0.66106	1	1	930	34	24385	c65010_g3
GO:0005230	extracellular ligand-gated ion channel activity	molecular_function	0.66244	1	2	930	69	24385	c48515_g2,c53676_g1
GO:0050801	ion homeostasis	biological_process	0.6626	1	3	930	85	24385	c65637_g1,c66037_g2,c51118_g1
GO:0055080	cation homeostasis	biological_process	0.6626	1	3	930	85	24385	c65637_g1,c66037_g2,c51118_g1
GO:0098771	inorganic ion homeostasis	biological_process	0.6626	1	3	930	85	24385	c51118_g1,c66037_g2,c65637_g1
GO:0000280	nuclear division	biological_process	0.66295	1	6	930	155	24385	c53942_g1,c30732_g1,c57672_g1,c59316_g1,c49447_g1,c61304_g1
GO:0030076	light-harvesting complex	cellular_component	0.66379	1	1	930	27	24385	c60786_g1
GO:0016829	lyase activity	molecular_function	0.6641	1	14	930	376	24385	c53080_g1,c38554_g1,c57170_g2,c62842_g1,c60147_g1,c63462_g3,c64407_g3,c58236_g1,c62033_g1,c34017_g1,c62704_g1,c65134_g1,c56287_g1,c55558_g2
GO:0032507	maintenance of protein location in cell	biological_process	0.66644	1	1	930	22	24385	c59272_g1
GO:0045185	maintenance of protein location	biological_process	0.66644	1	1	930	22	24385	c59272_g1
GO:0043065	positive regulation of apoptotic process	biological_process	0.66669	1	1	930	34	24385	c65799_g1
GO:1902555	endoribonuclease complex	cellular_component	0.66686	1	1	930	21	24385	c57785_g1
GO:0019814	immunoglobulin complex	cellular_component	0.66782	1	1	930	32	24385	c42972_g1
GO:0009967	positive regulation of signal transduction	biological_process	0.66788	1	2	930	69	24385	c65799_g1,c14376_g1
GO:0010647	positive regulation of cell communication	biological_process	0.66788	1	2	930	69	24385	c14376_g1,c65799_g1
GO:0023056	positive regulation of signaling	biological_process	0.66788	1	2	930	69	24385	c14376_g1,c65799_g1
GO:0051651	maintenance of location in cell	biological_process	0.66921	1	1	930	23	24385	c59272_g1
GO:0031640	killing of cells of other organism	biological_process	0.66923	1	1	930	29	24385	c52291_g1
GO:0044364	disruption of cells of other organism	biological_process	0.66923	1	1	930	29	24385	c52291_g1
GO:0044781	bacterial-type flagellum organization	biological_process	0.67042	1	1	930	28	24385	c58927_g4
GO:0072509	divalent inorganic cation transmembrane transporter activity	molecular_function	0.67057	1	6	930	147	24385	c61254_g1,c47262_g1,c61603_g1,c65637_g1,c66037_g2,c25166_g1
GO:0044766	multi-organism transport	biological_process	0.6707	1	1	930	34	24385	c64799_g1
GO:0046794	transport of virus	biological_process	0.6707	1	1	930	34	24385	c64799_g1
GO:1902579	multi-organism localization	biological_process	0.6707	1	1	930	34	24385	c64799_g1
GO:0010942	positive regulation of cell death	biological_process	0.67082	1	1	930	35	24385	c65799_g1
GO:0043068	positive regulation of programmed cell death	biological_process	0.67082	1	1	930	35	24385	c65799_g1
GO:0010467	gene expression	biological_process	0.67176	1	160	930	4206	24385	c64042_g1,c59987_g1,c57118_g2,c63208_g1,c64951_g2,c51047_g1,c44680_g1,c44109_g1,c56667_g2,c48039_g1,c50351_g1,c105879_g1,c99831_g1,c57822_g2,c47928_g1,c50342_g1,c46935_g1,c62257_g1,c60103_g1,c44307_g1,c61951_g1,c64048_g4,c61063_g1,c49447_g1,c14720_g1,c55327_g1,c64928_g2,c56495_g1,c59535_g1,c57589_g1,c59886_g1,c57309_g2,c63093_g1,c62033_g1,c44666_g1,c63700_g1,c48680_g1,c50863_g1,c61467_g3,c52451_g…
GO:0005791	rough endoplasmic reticulum	cellular_component	0.67343	1	1	930	37	24385	c65010_g3
GO:0003690	double-stranded DNA binding	molecular_function	0.67344	1	2	930	59	24385	c59564_g1,c52291_g1
GO:0016857	racemase and epimerase activity, acting on carbohydrates and derivatives	molecular_function	0.67348	1	1	930	23	24385	c60270_g1
GO:0051239	regulation of multicellular organismal process	biological_process	0.67402	1	3	930	107	24385	c53219_g1,c57672_g1,c65799_g1
GO:0004576	oligosaccharyl transferase activity	molecular_function	0.67428	1	1	930	27	24385	c61369_g1
GO:0030334	regulation of cell migration	biological_process	0.67437	1	1	930	37	24385	c57672_g1
GO:0006606	protein import into nucleus	biological_process	0.67647	1	4	930	110	24385	c59477_g1,c61304_g1,c66146_g1,c61951_g1
GO:0044744	protein targeting to nucleus	biological_process	0.67647	1	4	930	110	24385	c59477_g1,c66146_g1,c61304_g1,c61951_g1
GO:1902593	single-organism nuclear import	biological_process	0.67647	1	4	930	110	24385	c61951_g1,c66146_g1,c61304_g1,c59477_g1
GO:0033180	proton-transporting V-type ATPase, V1 domain	cellular_component	0.6773	1	1	930	24	24385	c25674_g1
GO:0006541	glutamine metabolic process	biological_process	0.67768	1	1	930	21	24385	c59578_g1
GO:0040012	regulation of locomotion	biological_process	0.67782	1	1	930	38	24385	c57672_g1
GO:0051270	regulation of cellular component movement	biological_process	0.67782	1	1	930	38	24385	c57672_g1
GO:2000145	regulation of cell motility	biological_process	0.67782	1	1	930	38	24385	c57672_g1
GO:0004112	cyclic-nucleotide phosphodiesterase activity	molecular_function	0.67812	1	1	930	23	24385	c52742_g1
GO:0016645	oxidoreductase activity, acting on the CH-NH group of donors	molecular_function	0.67846	1	2	930	51	24385	c55149_g1,c59577_g1
GO:0019693	ribose phosphate metabolic process	biological_process	0.67857	1	25	930	738	24385	c56417_g5,c64501_g2,c38554_g1,c59258_g1,c60147_g1,c59220_g1,c57614_g4,c56075_g1,c59620_g2,c60110_g3,c64610_g2,c34017_g1,c63890_g1,c25674_g1,c36497_g1,c60382_g1,c48520_g2,c49455_g1,c55084_g2,c65050_g1,c60396_g1,c60279_g2,c60786_g1,c61221_g3,c62452_g5
GO:0034504	protein localization to nucleus	biological_process	0.67878	1	4	930	111	24385	c61304_g1,c66146_g1,c59477_g1,c61951_g1
GO:0005326	neurotransmitter transporter activity	molecular_function	0.67973	1	1	930	36	24385	c62902_g1
GO:0005328	neurotransmitter:sodium symporter activity	molecular_function	0.67973	1	1	930	36	24385	c62902_g1
GO:0022904	respiratory electron transport chain	biological_process	0.68045	1	7	930	225	24385	c59620_g2,c60279_g2,c59474_g2,c49455_g1,c65050_g1,c64501_g2,c61221_g3
GO:0005186	pheromone activity	molecular_function	0.68054	1	1	930	24	24385	c56585_g1
GO:0051170	nuclear import	biological_process	0.68113	1	4	930	111	24385	c61304_g1,c66146_g1,c59477_g1,c61951_g1
GO:0009152	purine ribonucleotide biosynthetic process	biological_process	0.68203	1	7	930	221	24385	c38554_g1,c60110_g3,c59258_g1,c60147_g1,c48520_g2,c62452_g5,c56075_g1
GO:0009401	phosphoenolpyruvate-dependent sugar phosphotransferase system	biological_process	0.68334	1	1	930	28	24385	c66037_g2
GO:0009127	purine nucleoside monophosphate biosynthetic process	biological_process	0.68381	1	5	930	164	24385	c60110_g3,c48520_g2,c62452_g5,c56075_g1,c59258_g1
GO:0009168	purine ribonucleoside monophosphate biosynthetic process	biological_process	0.68381	1	5	930	164	24385	c60110_g3,c59258_g1,c62452_g5,c56075_g1,c48520_g2
GO:0032774	RNA biosynthetic process	biological_process	0.68567	1	95	930	2395	24385	c60758_g2,c59987_g1,c63208_g1,c64042_g1,c66166_g5,c44109_g1,c56667_g2,c48039_g1,c53215_g2,c64951_g2,c51047_g1,c57822_g2,c63613_g1,c105879_g1,c61254_g1,c30732_g1,c65799_g1,c65555_g1,c60103_g1,c65323_g1,c53724_g1,c46935_g1,c50342_g1,c60034_g1,c61951_g1,c64048_g4,c44307_g1,c39352_g1,c49828_g1,c55327_g1,c48274_g1,c49447_g1,c59886_g1,c57589_g1,c57309_g2,c63093_g1,c62033_g1,c44666_g1,c41867_g1,c55929_g…
GO:0009424	bacterial-type flagellum hook	cellular_component	0.68633	1	1	930	22	24385	c56075_g1
GO:0008565	protein transporter activity	molecular_function	0.68694	1	4	930	115	24385	c60518_g1,c59477_g1,c57672_g1,c53607_g1
GO:0034641	cellular nitrogen compound metabolic process	biological_process	0.6885	1	298	930	7478	24385	c62967_g1,c61138_g1,c60548_g2,c47010_g1,c54312_g1,c36846_g1,c65379_g1,c49583_g1,c36442_g1,c48519_g1,c63634_g1,c60220_g5,c63541_g3,c65738_g1,c61522_g1,c62332_g2,c59577_g1,c49376_g1,c63838_g1,c1466_g1,c48520_g2,c65480_g1,c53675_g1,c62292_g1,c43889_g2,c55377_g1,c54038_g2,c42467_g1,c56861_g3,c64174_g1,c61565_g1,c56603_g1,c65642_g1,c38554_g1,c58927_g4,c54075_g1,c121933_g1,c61219_g2,c61216_g5,c44149_g2…
GO:0044724	single-organism carbohydrate catabolic process	biological_process	0.68961	1	3	930	104	24385	c29085_g1,c59479_g1,c59479_g3
GO:0005911	cell-cell junction	cellular_component	0.69019	1	1	930	30	24385	c53724_g1
GO:0007219	Notch signaling pathway	biological_process	0.69047	1	1	930	32	24385	c55327_g1
GO:0003684	damaged DNA binding	molecular_function	0.69083	1	1	930	26	24385	c31076_g1
GO:0048285	organelle fission	biological_process	0.6914	1	6	930	162	24385	c49447_g1,c61304_g1,c53942_g1,c30732_g1,c57672_g1,c59316_g1
GO:0008443	phosphofructokinase activity	molecular_function	0.69313	1	1	930	27	24385	c37715_g1
GO:0016741	transferase activity, transferring one-carbon groups	molecular_function	0.69484	1	16	930	389	24385	c53227_g1,c53675_g1,c47928_g1,c49610_g1,c60786_g1,c51947_g2,c61063_g1,c61221_g3,c64421_g1,c57567_g1,c47010_g1,c60195_g1,c12846_g1,c64220_g1,c60168_g1,c49446_g1
GO:0031985	Golgi cisterna	cellular_component	0.69489	1	1	930	25	24385	c59502_g1
GO:1901362	organic cyclic compound biosynthetic process	biological_process	0.69499	1	122	930	3117	24385	c60786_g1,c59057_g1,c64195_g1,c60968_g1,c66037_g2,c47599_g1,c54312_g1,c36846_g1,c53510_g1,c32418_g1,c56280_g1,c57567_g1,c44594_g1,c36442_g1,c59267_g2,c52451_g1,c16753_g1,c50863_g1,c63700_g1,c60220_g5,c48680_g1,c63634_g1,c55918_g3,c65475_g2,c61522_g1,c58060_g1,c59477_g1,c47212_g1,c56075_g1,c59577_g1,c58039_g1,c57406_g2,c51820_g1,c54679_g1,c64505_g2,c56918_g1,c60758_g1,c43523_g1,c56701_g1,c36568_g1…
GO:0019220	regulation of phosphate metabolic process	biological_process	0.69529	1	3	930	106	24385	c65799_g1,c14376_g1,c61538_g1
GO:0051174	regulation of phosphorus metabolic process	biological_process	0.69529	1	3	930	106	24385	c61538_g1,c65799_g1,c14376_g1
GO:0006913	nucleocytoplasmic transport	biological_process	0.69604	1	5	930	145	24385	c66146_g1,c61304_g1,c59477_g1,c56436_g1,c61951_g1
GO:0015085	calcium ion transmembrane transporter activity	molecular_function	0.69612	1	2	930	57	24385	c66037_g2,c65637_g1
GO:0070507	regulation of microtubule cytoskeleton organization	biological_process	0.69619	1	2	930	55	24385	c57672_g1,c61304_g1
GO:0000103	sulfate assimilation	biological_process	0.6969	1	1	930	22	24385	c37715_g1
GO:0004020	adenylylsulfate kinase activity	molecular_function	0.6969	1	1	930	22	24385	c37715_g1
GO:0006873	cellular ion homeostasis	biological_process	0.69701	1	2	930	66	24385	c65637_g1,c66037_g2
GO:0006875	cellular metal ion homeostasis	biological_process	0.69701	1	2	930	66	24385	c65637_g1,c66037_g2
GO:0030003	cellular cation homeostasis	biological_process	0.69701	1	2	930	66	24385	c65637_g1,c66037_g2
GO:0019843	rRNA binding	molecular_function	0.69799	1	1	930	38	24385	c53062_g1
GO:0032886	regulation of microtubule-based process	biological_process	0.69804	1	2	930	56	24385	c57672_g1,c61304_g1
GO:1902495	transmembrane transporter complex	cellular_component	0.69878	1	4	930	125	24385	c61221_g3,c66037_g2,c64557_g1,c55929_g1
GO:1901677	phosphate transmembrane transporter activity	molecular_function	0.6989	1	1	930	26	24385	c55629_g1
GO:0005509	calcium ion binding	molecular_function	0.69914	1	15	930	447	24385	c64800_g1,c61014_g1,c62563_g2,c60659_g1,c29085_g1,c61565_g1,c60942_g1,c57325_g1,c65851_g1,c52774_g1,c44651_g1,c66166_g5,c65232_g1,c66124_g3,c60026_g1
GO:0072594	establishment of protein localization to organelle	biological_process	0.69983	1	9	930	248	24385	c53675_g1,c63907_g1,c65597_g1,c61304_g1,c66146_g1,c63351_g1,c61951_g1,c52021_g1,c59477_g1
GO:0051260	protein homooligomerization	biological_process	0.69991	1	1	930	30	24385	c66137_g1
GO:0006839	mitochondrial transport	biological_process	0.70066	1	1	930	34	24385	c53675_g1
GO:0001653	peptide receptor activity	molecular_function	0.70104	1	1	930	23	24385	c60279_g2
GO:0008528	G-protein coupled peptide receptor activity	molecular_function	0.70104	1	1	930	23	24385	c60279_g2
GO:0009636	response to toxic substance	biological_process	0.70204	1	1	930	35	24385	c60754_g2
GO:0043167	ion binding	molecular_function	0.70231	1	249	930	5831	24385	c61941_g1,c64556_g1,c59479_g1,c60351_g2,c65138_g1,c64828_g2,c65232_g1,c61855_g1,c62292_g1,c58195_g1,c59502_g1,c53675_g1,c57785_g1,c64610_g2,c61565_g1,c90620_g1,c60659_g1,c60576_g1,c64174_g1,c42467_g1,c65701_g1,c56937_g1,c63491_g1,c45883_g1,c12756_g1,c64501_g2,c57637_g1,c55258_g1,c59564_g1,c30486_g1,c64195_g1,c60786_g1,c66131_g1,c65541_g1,c62776_g1,c51913_g1,c48519_g1,c60820_g2,c55918_g3,c63634_g1…
GO:0009986	cell surface	cellular_component	0.70403	1	1	930	39	24385	c64373_g1
GO:0005319	lipid transporter activity	molecular_function	0.70409	1	1	930	30	24385	c64195_g1
GO:0016866	intramolecular transferase activity	molecular_function	0.70448	1	2	930	52	24385	c64307_g1,c37715_g1
GO:0070069	cytochrome complex	cellular_component	0.70471	1	4	930	143	24385	c61221_g3,c49455_g1,c65050_g1,c60279_g2
GO:0072358	cardiovascular system development	biological_process	0.7056	1	1	930	42	24385	c53219_g1
GO:0072359	circulatory system development	biological_process	0.7056	1	1	930	42	24385	c53219_g1
GO:1990351	transporter complex	cellular_component	0.70595	1	4	930	126	24385	c66037_g2,c61221_g3,c55929_g1,c64557_g1
GO:0008641	small protein activating enzyme activity	molecular_function	0.70634	1	1	930	28	24385	c60396_g1
GO:0009311	oligosaccharide metabolic process	biological_process	0.70656	1	4	930	113	24385	c55165_g2,c60168_g1,c57358_g2,c29085_g1
GO:0019438	aromatic compound biosynthetic process	biological_process	0.70678	1	116	930	2984	24385	c53227_g1,c65555_g1,c62752_g3,c60103_g1,c65323_g1,c56142_g1,c53724_g1,c46935_g1,c50342_g1,c60034_g1,c61951_g1,c64048_g4,c64421_g1,c44307_g1,c39352_g1,c49828_g1,c55327_g1,c60147_g1,c48274_g1,c49447_g1,c59886_g1,c57589_g1,c57309_g2,c63093_g1,c62033_g1,c44666_g1,c41867_g1,c55929_g1,c60110_g3,c57369_g1,c53778_g2,c60758_g2,c59987_g1,c36497_g1,c63208_g1,c64042_g1,c66166_g5,c44109_g1,c62452_g5,c48039_g1…
GO:0006164	purine nucleotide biosynthetic process	biological_process	0.70714	1	7	930	226	24385	c59258_g1,c60147_g1,c62452_g5,c48520_g2,c56075_g1,c38554_g1,c60110_g3
GO:0060089	molecular transducer activity	molecular_function	0.70732	1	26	930	664	24385	c62257_g1,c60880_g3,c57334_g1,c53675_g1,c57209_g1,c56479_g1,c47902_g1,c56620_g1,c60279_g2,c54312_g1,c64718_g2,c42926_g1,c120112_g1,c65541_g1,c61254_g1,c62802_g1,c59604_g1,c62882_g1,c55295_g1,c58833_g1,c47803_g2,c55929_g1,c37715_g1,c48515_g2,c63795_g1,c62751_g2
GO:0032182	ubiquitin-like protein binding	molecular_function	0.70739	1	1	930	32	24385	c52920_g1
GO:0048856	anatomical structure development	biological_process	0.70838	1	13	930	421	24385	c58317_g2,c55327_g1,c53219_g1,c51280_g1,c59267_g2,c77717_g1,c63890_g1,c61858_g2,c63700_g1,c55123_g1,c49770_g1,c57672_g1,c65799_g1
GO:0022843	voltage-gated cation channel activity	molecular_function	0.70856	1	2	930	55	24385	c64557_g1,c55929_g1
GO:0044743	intracellular protein transmembrane import	biological_process	0.7086	1	1	930	29	24385	c53675_g1
GO:0065002	intracellular protein transmembrane transport	biological_process	0.7086	1	1	930	29	24385	c53675_g1
GO:0017004	cytochrome complex assembly	biological_process	0.70962	1	1	930	30	24385	c60282_g1
GO:0046039	GTP metabolic process	biological_process	0.70972	1	1	930	34	24385	c60147_g1
GO:0022884	macromolecule transmembrane transporter activity	molecular_function	0.71007	1	1	930	31	24385	c60633_g4
GO:0010604	positive regulation of macromolecule metabolic process	biological_process	0.71175	1	4	930	146	24385	c51374_g1,c65799_g1,c14376_g1,c66157_g2
GO:0055082	cellular chemical homeostasis	biological_process	0.71253	1	2	930	70	24385	c65637_g1,c66037_g2
GO:0044437	vacuolar part	cellular_component	0.71269	1	1	930	33	24385	c64951_g2
GO:0034702	ion channel complex	cellular_component	0.71348	1	2	930	56	24385	c64557_g1,c55929_g1
GO:0034703	cation channel complex	cellular_component	0.71348	1	2	930	56	24385	c55929_g1,c64557_g1
GO:0016836	hydro-lyase activity	molecular_function	0.71362	1	3	930	87	24385	c64407_g3,c55558_g2,c62704_g1
GO:0005578	proteinaceous extracellular matrix	cellular_component	0.71405	1	4	930	120	24385	c58461_g1,c48039_g1,c59564_g1,c66122_g2
GO:0051240	positive regulation of multicellular organismal process	biological_process	0.71501	1	1	930	44	24385	c65799_g1
GO:0006281	DNA repair	biological_process	0.7156	1	19	930	504	24385	c66037_g1,c59564_g1,c64660_g1,c56436_g1,c52291_g1,c60234_g4,c65830_g2,c66166_g5,c62257_g1,c62736_g1,c31076_g1,c61936_g2,c59316_g1,c64887_g1,c61216_g5,c52774_g1,c53510_g1,c62213_g4,c56667_g2
GO:0042221	response to chemical	biological_process	0.71589	1	15	930	443	24385	c60754_g2,c45883_g1,c61661_g5,c64505_g2,c14376_g1,c61565_g1,c59535_g1,c64951_g2,c59267_g2,c57209_g1,c64758_g1,c61292_g1,c61504_g3,c58039_g1,c46935_g1
GO:0042157	lipoprotein metabolic process	biological_process	0.71637	1	5	930	132	24385	c54037_g1,c65852_g1,c65597_g1,c60184_g1,c54616_g1
GO:0006887	exocytosis	biological_process	0.71715	1	3	930	85	24385	c65838_g1,c66146_g1,c50340_g1
GO:0032259	methylation	biological_process	0.71718	1	7	930	164	24385	c53675_g1,c64928_g2,c49446_g1,c49610_g1,c47928_g1,c57567_g1,c47010_g1
GO:0000155	phosphorelay sensor kinase activity	molecular_function	0.71727	1	1	930	27	24385	c65541_g1
GO:0031300	intrinsic component of organelle membrane	cellular_component	0.71784	1	5	930	146	24385	c60184_g1,c65010_g3,c56495_g1,c65050_g1,c59502_g1
GO:0031301	integral component of organelle membrane	cellular_component	0.71784	1	5	930	146	24385	c65010_g3,c65050_g1,c56495_g1,c60184_g1,c59502_g1
GO:0031123	RNA 3'-end processing	biological_process	0.71812	1	1	930	26	24385	c55936_g2
GO:0032268	regulation of cellular protein metabolic process	biological_process	0.71838	1	11	930	367	24385	c61543_g1,c59316_g1,c65851_g1,c61467_g3,c56241_g1,c62293_g1,c49447_g1,c30732_g1,c59057_g1,c65799_g1,c14376_g1
GO:0044425	membrane part	cellular_component	0.7187	1	158	930	3957	24385	c50342_g1,c62257_g1,c59272_g1,c61689_g2,c60103_g1,c60694_g3,c54681_g1,c64538_g2,c49455_g1,c65010_g3,c57609_g1,c61951_g1,c49613_g1,c57672_g1,c65009_g2,c62802_g1,c34515_g1,c65663_g1,c59734_g1,c56495_g1,c54774_g1,c48515_g2,c54432_g1,c54693_g1,c51047_g1,c59474_g2,c64951_g2,c61603_g1,c56667_g2,c58807_g1,c60799_g1,c59428_g2,c65919_g2,c59258_g1,c54718_g1,c60518_g1,c57769_g1,c53987_g1,c66164_g1,c59746_g1…
GO:0003964	RNA-directed DNA polymerase activity	molecular_function	0.71971	1	1	930	38	24385	c14376_g1
GO:0006278	RNA-dependent DNA replication	biological_process	0.71971	1	1	930	38	24385	c14376_g1
GO:0001906	cell killing	biological_process	0.72164	1	1	930	33	24385	c52291_g1
GO:0006406	mRNA export from nucleus	biological_process	0.72203	1	1	930	32	24385	c56436_g1
GO:0071166	ribonucleoprotein complex localization	biological_process	0.72203	1	1	930	32	24385	c56436_g1
GO:0071426	ribonucleoprotein complex export from nucleus	biological_process	0.72203	1	1	930	32	24385	c56436_g1
GO:0071427	mRNA-containing ribonucleoprotein complex export from nucleus	biological_process	0.72203	1	1	930	32	24385	c56436_g1
GO:0033554	cellular response to stress	biological_process	0.7222	1	22	930	615	24385	c59316_g1,c61936_g2,c52774_g1,c61216_g5,c64887_g1,c33154_g1,c31076_g1,c62736_g1,c66166_g5,c65830_g2,c62257_g1,c62213_g4,c56667_g2,c44486_g1,c53510_g1,c64660_g1,c59564_g1,c66037_g1,c60234_g4,c63093_g1,c52291_g1,c56436_g1
GO:0008514	organic anion transmembrane transporter activity	molecular_function	0.72258	1	2	930	66	24385	c55629_g1,c57675_g5
GO:0051346	negative regulation of hydrolase activity	biological_process	0.72306	1	1	930	39	24385	c61538_g1
GO:0043085	positive regulation of catalytic activity	biological_process	0.72353	1	1	930	45	24385	c60369_g1
GO:0009007	site-specific DNA-methyltransferase (adenine-specific) activity	molecular_function	0.72529	1	1	930	23	24385	c47010_g1
GO:0009008	DNA-methyltransferase activity	molecular_function	0.72529	1	1	930	23	24385	c47010_g1
GO:0032775	DNA methylation on adenine	biological_process	0.72529	1	1	930	23	24385	c47010_g1
GO:0016879	ligase activity, forming carbon-nitrogen bonds	molecular_function	0.72567	1	5	930	137	24385	c4313_g1,c50342_g1,c66037_g2,c62962_g2,c59577_g1
GO:0051246	regulation of protein metabolic process	biological_process	0.7261	1	11	930	370	24385	c30732_g1,c59057_g1,c65799_g1,c14376_g1,c61543_g1,c59316_g1,c65851_g1,c61467_g3,c56241_g1,c62293_g1,c49447_g1
GO:0008033	tRNA processing	biological_process	0.72955	1	12	930	286	24385	c56436_g1,c53510_g1,c59535_g1,c65799_g1,c60786_g1,c44109_g1,c47928_g1,c56061_g1,c64928_g2,c49460_g1,c59316_g1,c57785_g1
GO:0006400	tRNA modification	biological_process	0.72972	1	6	930	150	24385	c47928_g1,c65799_g1,c56436_g1,c53510_g1,c59316_g1,c64928_g2
GO:0007127	meiosis I	biological_process	0.73069	1	1	930	29	24385	c53942_g1
GO:0016477	cell migration	biological_process	0.73119	1	1	930	47	24385	c57672_g1
GO:0005179	hormone activity	molecular_function	0.73149	1	4	930	137	24385	c65833_g2,c64501_g1,c33938_g1,c47928_g1
GO:0009395	phospholipid catabolic process	biological_process	0.73264	1	1	930	23	24385	c52774_g1
GO:0042773	ATP synthesis coupled electron transport	biological_process	0.73283	1	6	930	207	24385	c64501_g2,c49455_g1,c65050_g1,c59620_g2,c60279_g2,c61221_g3
GO:0004930	G-protein coupled receptor activity	molecular_function	0.73293	1	8	930	215	24385	c53675_g1,c56479_g1,c62257_g1,c62802_g1,c60880_g3,c63795_g1,c60279_g2,c58833_g1
GO:0005125	cytokine activity	molecular_function	0.73425	1	1	930	28	24385	c61292_g1
GO:0003678	DNA helicase activity	molecular_function	0.73445	1	8	930	206	24385	c49583_g1,c59316_g1,c57785_g1,c53510_g1,c56436_g1,c62213_g4,c60234_g4,c53568_g1
GO:0006605	protein targeting	biological_process	0.73581	1	10	930	292	24385	c52021_g1,c61951_g1,c59477_g1,c65010_g3,c53675_g1,c63907_g1,c65597_g1,c63351_g1,c61304_g1,c66146_g1
GO:0006487	protein N-linked glycosylation	biological_process	0.7369	1	1	930	37	24385	c61369_g1
GO:0012505	endomembrane system	cellular_component	0.73765	1	27	930	775	24385	c59604_g1,c57637_g1,c65484_g1,c62692_g1,c61369_g1,c54037_g1,c54038_g2,c55858_g1,c63941_g3,c59886_g1,c55008_g2,c14376_g1,c65111_g1,c60942_g1,c65799_g1,c56495_g1,c59502_g1,c65597_g1,c63036_g1,c56764_g3,c61951_g1,c59997_g1,c61202_g1,c60184_g1,c65010_g3,c64951_g2,c65050_g1
GO:0006814	sodium ion transport	biological_process	0.73844	1	6	930	186	24385	c59620_g2,c64501_g2,c58236_g1,c34017_g1,c65134_g1,c56287_g1
GO:0070206	protein trimerization	biological_process	0.73904	1	2	930	59	24385	c57672_g1,c61951_g1
GO:0019200	carbohydrate kinase activity	molecular_function	0.74002	1	1	930	30	24385	c37715_g1
GO:0009878	nodule morphogenesis	biological_process	0.74008	1	1	930	35	24385	c51280_g1
GO:0044111	development involved in symbiotic interaction	biological_process	0.74008	1	1	930	35	24385	c51280_g1
GO:0031012	extracellular matrix	cellular_component	0.74037	1	5	930	151	24385	c58461_g1,c59564_g1,c48039_g1,c61941_g1,c66122_g2
GO:0009072	aromatic amino acid family metabolic process	biological_process	0.74039	1	7	930	209	24385	c60786_g1,c61504_g3,c54965_g1,c55149_g1,c56061_g1,c50351_g1,c30163_g1
GO:0000003	reproduction	biological_process	0.74103	1	13	930	370	24385	c25677_g1,c60220_g5,c64501_g1,c64790_g1,c61858_g2,c65555_g1,c41242_g1,c65772_g1,c64048_g4,c61951_g1,c56585_g1,c53942_g1,c61038_g1
GO:0016568	chromatin modification	biological_process	0.74145	1	3	930	86	24385	c64111_g1,c49610_g1,c64951_g2
GO:0016151	nickel cation binding	molecular_function	0.74152	1	3	930	96	24385	c44594_g1,c105879_g1,c47516_g2
GO:0006897	endocytosis	biological_process	0.74226	1	1	930	39	24385	c39198_g1
GO:0055065	metal ion homeostasis	biological_process	0.74259	1	2	930	71	24385	c66037_g2,c65637_g1
GO:0030031	cell projection assembly	biological_process	0.74271	1	1	930	40	24385	c58927_g4
GO:0008023	transcription elongation factor complex	cellular_component	0.74494	1	1	930	34	24385	c64951_g2
GO:0090407	organophosphate biosynthetic process	biological_process	0.74524	1	16	930	455	24385	c52469_g1,c62452_g5,c60184_g1,c48520_g2,c36497_g1,c52774_g1,c65597_g1,c57358_g2,c60110_g3,c64610_g2,c59258_g1,c56075_g1,c60147_g1,c54037_g1,c65852_g1,c38554_g1
GO:0006974	cellular response to DNA damage stimulus	biological_process	0.74526	1	20	930	552	24385	c59316_g1,c61936_g2,c61216_g5,c64887_g1,c52774_g1,c33154_g1,c31076_g1,c62736_g1,c62257_g1,c66166_g5,c65830_g2,c62213_g4,c56667_g2,c53510_g1,c64660_g1,c59564_g1,c66037_g1,c60234_g4,c52291_g1,c56436_g1
GO:0006613	cotranslational protein targeting to membrane	biological_process	0.74601	1	3	930	100	24385	c63351_g1,c65010_g3,c63907_g1
GO:0016886	ligase activity, forming phosphoric ester bonds	molecular_function	0.74608	1	1	930	33	24385	c62736_g1
GO:0042626	ATPase activity, coupled to transmembrane movement of substances	molecular_function	0.74629	1	5	930	138	24385	c53489_g1,c57418_g1,c55465_g1,c64434_g1,c54341_g1
GO:0043492	ATPase activity, coupled to movement of substances	molecular_function	0.74629	1	5	930	138	24385	c54341_g1,c64434_g1,c55465_g1,c57418_g1,c53489_g1
GO:0019897	extrinsic component of plasma membrane	cellular_component	0.7469	1	1	930	37	24385	c64718_g2
GO:0005759	mitochondrial matrix	cellular_component	0.74741	1	1	930	44	24385	c61565_g1
GO:0009886	post-embryonic morphogenesis	biological_process	0.74842	1	1	930	37	24385	c51280_g1
GO:0006402	mRNA catabolic process	biological_process	0.74881	1	2	930	68	24385	c54661_g1,c58927_g4
GO:0016877	ligase activity, forming carbon-sulfur bonds	molecular_function	0.75008	1	1	930	30	24385	c60396_g1
GO:0045202	synapse	cellular_component	0.75026	1	1	930	33	24385	c48515_g2
GO:0006401	RNA catabolic process	biological_process	0.75124	1	2	930	69	24385	c54661_g1,c58927_g4
GO:0043021	ribonucleoprotein complex binding	molecular_function	0.75161	1	1	930	38	24385	c54410_g1
GO:0051704	multi-organism process	biological_process	0.75186	1	56	930	1514	24385	c64355_g1,c62617_g1,c41867_g1,c60168_g1,c65111_g1,c52291_g1,c64373_g1,c52254_g1,c53468_g1,c61858_g2,c38554_g1,c61843_g1,c51374_g1,c60351_g2,c60754_g2,c64251_g1,c64799_g1,c118531_g1,c65772_g1,c59359_g5,c43523_g1,c57784_g1,c53675_g1,c64111_g1,c66028_g1,c59502_g1,c65555_g1,c64790_g1,c65323_g1,c60325_g3,c50665_g1,c61855_g1,c62257_g1,c58473_g2,c52164_g1,c53733_g1,c41326_g1,c55535_g1,c51280_g1,c66124_g…
GO:0006891	intra-Golgi vesicle-mediated transport	biological_process	0.75204	1	2	930	51	24385	c65597_g1,c52021_g1
GO:0016772	transferase activity, transferring phosphorus-containing groups	molecular_function	0.75228	1	67	930	1640	24385	c60758_g1,c43523_g1,c55123_g1,c51320_g1,c57675_g5,c53675_g1,c65480_g1,c58036_g4,c59316_g1,c57965_g1,c57785_g1,c56861_g3,c64610_g2,c56436_g1,c90620_g1,c65701_g1,c65833_g2,c61716_g1,c61858_g2,c61143_g1,c50391_g1,c66136_g1,c55258_g1,c36846_g1,c47599_g1,c47010_g1,c53969_g1,c64195_g1,c59057_g1,c66037_g2,c65541_g1,c52469_g1,c63890_g1,c55918_g3,c63907_g1,c52118_g1,c14376_g1,c61207_g1,c37604_g1,c61522_g1…
GO:0006733	oxidoreduction coenzyme metabolic process	biological_process	0.7523	1	8	930	249	24385	c60786_g1,c60396_g1,c59620_g2,c64610_g2,c60382_g1,c59220_g1,c64501_g2,c63890_g1
GO:0005795	Golgi stack	cellular_component	0.75347	1	1	930	31	24385	c59502_g1
GO:0034453	microtubule anchoring	biological_process	0.75468	1	2	930	65	24385	c65323_g1,c56748_g2
GO:0006417	regulation of translation	biological_process	0.7553	1	5	930	190	24385	c62293_g1,c61467_g3,c65851_g1,c59057_g1,c61543_g1
GO:0034248	regulation of cellular amide metabolic process	biological_process	0.7553	1	5	930	190	24385	c62293_g1,c61543_g1,c65851_g1,c59057_g1,c61467_g3
GO:0098813	nuclear chromosome segregation	biological_process	0.75557	1	4	930	116	24385	c59316_g1,c30732_g1,c49447_g1,c65323_g1
GO:0008081	phosphoric diester hydrolase activity	molecular_function	0.75687	1	2	930	50	24385	c52742_g1,c57149_g1
GO:0072686	mitotic spindle	cellular_component	0.75689	1	2	930	65	24385	c65323_g1,c58472_g1
GO:0001522	pseudouridine synthesis	biological_process	0.75791	1	1	930	35	24385	c37715_g1
GO:0032446	protein modification by small protein conjugation	biological_process	0.75887	1	7	930	187	24385	c30732_g1,c66037_g2,c59316_g1,c66033_g1,c48519_g1,c4313_g1,c49447_g1
GO:0006338	chromatin remodeling	biological_process	0.76016	1	1	930	31	24385	c64111_g1
GO:0007005	mitochondrion organization	biological_process	0.76027	1	4	930	129	24385	c65799_g1,c60282_g1,c53675_g1,c62962_g2
GO:0007606	sensory perception of chemical stimulus	biological_process	0.76122	1	2	930	77	24385	c42926_g1,c56479_g1
GO:1902533	positive regulation of intracellular signal transduction	biological_process	0.76205	1	1	930	47	24385	c14376_g1
GO:0006836	neurotransmitter transport	biological_process	0.76344	1	1	930	47	24385	c62902_g1
GO:0034654	nucleobase-containing compound biosynthetic process	biological_process	0.76411	1	104	930	2714	24385	c66037_g2,c60968_g1,c64195_g1,c59057_g1,c57567_g1,c36846_g1,c53510_g1,c54312_g1,c47599_g1,c16753_g1,c50863_g1,c36442_g1,c52451_g1,c59267_g2,c44594_g1,c63634_g1,c55918_g3,c60220_g5,c63700_g1,c48680_g1,c61522_g1,c47212_g1,c59477_g1,c59577_g1,c56075_g1,c57406_g2,c51820_g1,c54679_g1,c58039_g1,c56918_g1,c64505_g2,c36568_g1,c43523_g1,c60758_g1,c59316_g1,c57785_g1,c41515_g1,c48520_g2,c57209_g1,c53675_g1…
GO:0019684	photosynthesis, light reaction	biological_process	0.7646	1	1	930	36	24385	c60786_g1
GO:0034470	ncRNA processing	biological_process	0.76496	1	15	930	372	24385	c54075_g1,c53510_g1,c56436_g1,c65799_g1,c61079_g3,c59535_g1,c60706_g1,c44109_g1,c60786_g1,c56061_g1,c47928_g1,c64928_g2,c59316_g1,c57785_g1,c49460_g1
GO:0003723	RNA binding	molecular_function	0.76591	1	37	930	1038	24385	c61843_g1,c36568_g1,c59359_g5,c53675_g1,c60557_g2,c59316_g1,c65840_g1,c60706_g1,c34139_g1,c56436_g1,c37715_g1,c53062_g1,c64233_g1,c57556_g1,c115579_g1,c55936_g2,c55465_g1,c59057_g1,c64195_g1,c53510_g1,c58927_g4,c65851_g1,c63208_g1,c61219_g2,c30954_g1,c55918_g3,c64518_g3,c62293_g1,c63351_g1,c62820_g3,c61522_g1,c64434_g1,c42186_g1,c65799_g1,c61543_g1,c27657_g1,c57418_g1
GO:0018130	heterocycle biosynthetic process	biological_process	0.76594	1	116	930	3027	24385	c60786_g1,c59057_g1,c64195_g1,c66037_g2,c60968_g1,c47599_g1,c36846_g1,c53510_g1,c54312_g1,c57567_g1,c44594_g1,c52451_g1,c36442_g1,c59267_g2,c16753_g1,c50863_g1,c60220_g5,c48680_g1,c63700_g1,c63634_g1,c55918_g3,c61522_g1,c58060_g1,c59477_g1,c47212_g1,c59577_g1,c56075_g1,c58039_g1,c54679_g1,c51820_g1,c57406_g2,c64505_g2,c56918_g1,c43523_g1,c60758_g1,c36568_g1,c65480_g1,c53675_g1,c57209_g1,c48520_g2…
GO:0051338	regulation of transferase activity	biological_process	0.76724	1	3	930	104	24385	c49447_g1,c30732_g1,c59316_g1
GO:0006405	RNA export from nucleus	biological_process	0.76753	1	1	930	35	24385	c56436_g1
GO:0072522	purine-containing compound biosynthetic process	biological_process	0.7677	1	7	930	243	24385	c59258_g1,c62452_g5,c56075_g1,c48520_g2,c60147_g1,c60110_g3,c38554_g1
GO:0005739	mitochondrion	cellular_component	0.7702	1	18	930	596	24385	c63991_g2,c59620_g2,c61565_g1,c60110_g3,c65799_g1,c65504_g1,c64501_g2,c56075_g1,c54661_g1,c62962_g2,c59258_g1,c49455_g1,c62452_g5,c61221_g3,c61538_g1,c58682_g1,c53675_g1,c48520_g2
GO:0006531	aspartate metabolic process	biological_process	0.7707	1	1	930	33	24385	c50342_g1
GO:0000377	RNA splicing, via transesterification reactions with bulged adenosine as nucleophile	biological_process	0.77089	1	3	930	97	24385	c56861_g3,c30732_g1,c61219_g2
GO:0000398	mRNA splicing, via spliceosome	biological_process	0.77089	1	3	930	97	24385	c30732_g1,c61219_g2,c56861_g3
GO:0007186	G-protein coupled receptor signaling pathway	biological_process	0.77094	1	15	930	428	24385	c64718_g2,c37715_g1,c60279_g2,c58833_g1,c48515_g2,c63795_g1,c120112_g1,c62802_g1,c60880_g3,c61254_g1,c62257_g1,c47902_g1,c56479_g1,c59604_g1,c53675_g1
GO:0006612	protein targeting to membrane	biological_process	0.77135	1	3	930	104	24385	c63907_g1,c63351_g1,c65010_g3
GO:1901068	guanosine-containing compound metabolic process	biological_process	0.77177	1	1	930	38	24385	c60147_g1
GO:0042742	defense response to bacterium	biological_process	0.77205	1	3	930	100	24385	c64355_g1,c64587_g2,c60754_g2
GO:0098796	membrane protein complex	cellular_component	0.77212	1	44	930	1243	24385	c57637_g1,c54661_g1,c34515_g1,c61369_g1,c60149_g1,c65833_g2,c54038_g2,c64033_g2,c56495_g1,c55929_g1,c60942_g1,c60110_g3,c60659_g1,c62279_g2,c60557_g2,c25674_g1,c48520_g2,c59502_g1,c53675_g1,c59272_g1,c57672_g1,c61221_g3,c49455_g1,c65050_g1,c64718_g2,c65010_g3,c60279_g2,c60184_g1,c54681_g1,c59258_g1,c55535_g1,c56075_g1,c60653_g1,c61254_g1,c64557_g1,c60518_g1,c65799_g1,c62466_g2,c14376_g1,c63351_g1…
GO:0033644	host cell membrane	cellular_component	0.7738	1	1	930	44	24385	c58473_g2
GO:0044218	other organism cell membrane	cellular_component	0.7738	1	1	930	44	24385	c58473_g2
GO:0044279	other organism membrane	cellular_component	0.7738	1	1	930	44	24385	c58473_g2
GO:0008250	oligosaccharyltransferase complex	cellular_component	0.77408	1	1	930	37	24385	c61369_g1
GO:0008855	exodeoxyribonuclease VII activity	molecular_function	0.77431	1	3	930	91	24385	c57672_g1,c51913_g1,c50342_g1
GO:0009318	exodeoxyribonuclease VII complex	cellular_component	0.77431	1	3	930	91	24385	c57672_g1,c51913_g1,c50342_g1
GO:0009653	anatomical structure morphogenesis	biological_process	0.77443	1	8	930	270	24385	c49770_g1,c59267_g2,c77717_g1,c53219_g1,c51280_g1,c55123_g1,c61858_g2,c63890_g1
GO:0030260	entry into host cell	biological_process	0.77546	1	1	930	36	24385	c64799_g1
GO:0044409	entry into host	biological_process	0.77546	1	1	930	36	24385	c64799_g1
GO:0046718	viral entry into host cell	biological_process	0.77546	1	1	930	36	24385	c64799_g1
GO:0051806	entry into cell of other organism involved in symbiotic interaction	biological_process	0.77546	1	1	930	36	24385	c64799_g1
GO:0051828	entry into other organism involved in symbiotic interaction	biological_process	0.77546	1	1	930	36	24385	c64799_g1
GO:0051168	nuclear export	biological_process	0.776	1	1	930	38	24385	c56436_g1
GO:0048584	positive regulation of response to stimulus	biological_process	0.77844	1	2	930	82	24385	c14376_g1,c65799_g1
GO:0090575	RNA polymerase II transcription factor complex	cellular_component	0.78035	1	2	930	61	24385	c59886_g1,c55327_g1
GO:1901681	sulfur compound binding	molecular_function	0.78085	1	2	930	73	24385	c52702_g1,c58854_g1
GO:0000956	nuclear-transcribed mRNA catabolic process	biological_process	0.78093	1	1	930	39	24385	c54661_g1
GO:0008643	carbohydrate transport	biological_process	0.78104	1	2	930	73	24385	c66037_g2,c64251_g1
GO:0022603	regulation of anatomical structure morphogenesis	biological_process	0.78284	1	1	930	42	24385	c53219_g1
GO:0010638	positive regulation of organelle organization	biological_process	0.78361	1	1	930	43	24385	c65799_g1
GO:0016298	lipase activity	molecular_function	0.78384	1	1	930	29	24385	c59564_g1
GO:0015399	primary active transmembrane transporter activity	molecular_function	0.7843	1	5	930	146	24385	c57418_g1,c53489_g1,c54341_g1,c64434_g1,c55465_g1
GO:0015405	P-P-bond-hydrolysis-driven transmembrane transporter activity	molecular_function	0.7843	1	5	930	146	24385	c55465_g1,c64434_g1,c54341_g1,c53489_g1,c57418_g1
GO:0048500	signal recognition particle	cellular_component	0.78534	1	1	930	39	24385	c63351_g1
GO:0048870	cell motility	biological_process	0.78547	1	6	930	182	24385	c66146_g1,c65701_g1,c56620_g1,c63991_g2,c57672_g1,c61951_g1
GO:0051674	localization of cell	biological_process	0.78547	1	6	930	182	24385	c63991_g2,c56620_g1,c65701_g1,c66146_g1,c61951_g1,c57672_g1
GO:0017038	protein import	biological_process	0.78553	1	5	930	153	24385	c61951_g1,c53675_g1,c66146_g1,c61304_g1,c59477_g1
GO:0016854	racemase and epimerase activity	molecular_function	0.78618	1	1	930	34	24385	c60270_g1
GO:0007610	behavior	biological_process	0.78747	1	1	930	52	24385	c64501_g1
GO:0005801	cis-Golgi network	cellular_component	0.78757	1	2	930	64	24385	c66146_g1,c57672_g1
GO:0016051	carbohydrate biosynthetic process	biological_process	0.78781	1	6	930	204	24385	c60220_g5,c57358_g2,c60168_g1,c58195_g1,c55165_g2,c63802_g2
GO:1901605	alpha-amino acid metabolic process	biological_process	0.78839	1	29	930	753	24385	c65134_g1,c60786_g1,c58236_g1,c64421_g1,c56620_g1,c56701_g1,c53227_g1,c50342_g1,c49610_g1,c38118_g1,c56287_g1,c54965_g1,c63941_g3,c34017_g1,c59578_g1,c65833_g2,c48735_g1,c51627_g1,c30163_g1,c66030_g2,c61285_g1,c61504_g3,c62962_g2,c64307_g1,c59577_g1,c62842_g1,c50351_g1,c56061_g1,c55149_g1
GO:0016462	pyrophosphatase activity	molecular_function	0.78938	1	46	930	1159	24385	c61603_g1,c120112_g1,c65134_g1,c63370_g1,c53510_g1,c63907_g1,c47902_g1,c49583_g1,c25166_g1,c52148_g1,c55918_g3,c60234_g4,c66164_g1,c64434_g1,c53669_g1,c63991_g2,c61207_g1,c65799_g1,c55535_g1,c51280_g1,c61254_g1,c53489_g1,c54679_g1,c57418_g1,c58902_g1,c62213_g4,c47262_g1,c36568_g1,c58036_g4,c57785_g1,c59316_g1,c51320_g1,c43889_g2,c52110_g1,c53568_g1,c56436_g1,c37715_g1,c57614_g4,c59604_g1,c55040_g…
GO:0005773	vacuole	cellular_component	0.79104	1	1	930	45	24385	c64951_g2
GO:0009165	nucleotide biosynthetic process	biological_process	0.79129	1	9	930	298	24385	c62452_g5,c64610_g2,c60110_g3,c48520_g2,c56075_g1,c36497_g1,c60147_g1,c59258_g1,c38554_g1
GO:1901293	nucleoside phosphate biosynthetic process	biological_process	0.79129	1	9	930	298	24385	c38554_g1,c60147_g1,c36497_g1,c56075_g1,c48520_g2,c59258_g1,c60110_g3,c64610_g2,c62452_g5
GO:0043624	cellular protein complex disassembly	biological_process	0.79148	1	1	930	46	24385	c59057_g1
GO:0071806	protein transmembrane transport	biological_process	0.79213	1	1	930	35	24385	c53675_g1
GO:0004529	exodeoxyribonuclease activity	molecular_function	0.79226	1	3	930	93	24385	c50342_g1,c51913_g1,c57672_g1
GO:0016895	exodeoxyribonuclease activity, producing 5'-phosphomonoesters	molecular_function	0.79226	1	3	930	93	24385	c51913_g1,c50342_g1,c57672_g1
GO:0044798	nuclear transcription factor complex	cellular_component	0.79276	1	2	930	62	24385	c55327_g1,c59886_g1
GO:0042025	host cell nucleus	cellular_component	0.7934	1	3	930	102	24385	c59561_g2,c57309_g2,c64799_g1
GO:0015988	energy coupled proton transmembrane transport, against electrochemical gradient	biological_process	0.79347	1	5	930	156	24385	c66146_g1,c57672_g1,c25674_g1,c55535_g1,c60557_g2
GO:0015991	ATP hydrolysis coupled proton transport	biological_process	0.79347	1	5	930	156	24385	c60557_g2,c55535_g1,c25674_g1,c57672_g1,c66146_g1
GO:0006099	tricarboxylic acid cycle	biological_process	0.79392	1	1	930	45	24385	c59727_g1
GO:0006101	citrate metabolic process	biological_process	0.79392	1	1	930	45	24385	c59727_g1
GO:0042451	purine nucleoside biosynthetic process	biological_process	0.79486	1	5	930	189	24385	c60110_g3,c59258_g1,c56075_g1,c62452_g5,c48520_g2
GO:0046129	purine ribonucleoside biosynthetic process	biological_process	0.79486	1	5	930	189	24385	c59258_g1,c62452_g5,c56075_g1,c48520_g2,c60110_g3
GO:0003746	translation elongation factor activity	molecular_function	0.79501	1	1	930	45	24385	c61543_g1
GO:0051235	maintenance of location	biological_process	0.79556	1	1	930	41	24385	c59272_g1
GO:0008757	S-adenosylmethionine-dependent methyltransferase activity	molecular_function	0.79563	1	5	930	140	24385	c53675_g1,c49610_g1,c47010_g1,c60168_g1,c57567_g1
GO:1902580	single-organism cellular localization	biological_process	0.79609	1	10	930	309	24385	c53675_g1,c63907_g1,c65597_g1,c63351_g1,c66146_g1,c61304_g1,c52021_g1,c61951_g1,c65010_g3,c59477_g1
GO:0009628	response to abiotic stimulus	biological_process	0.79689	1	1	930	51	24385	c33938_g1
GO:0042196	chlorinated hydrocarbon metabolic process	biological_process	0.79715	1	3	930	88	24385	c61565_g1,c61661_g5,c64758_g1
GO:0042197	halogenated hydrocarbon metabolic process	biological_process	0.79715	1	3	930	88	24385	c64758_g1,c61661_g5,c61565_g1
GO:0000413	protein peptidyl-prolyl isomerization	biological_process	0.79772	1	1	930	37	24385	c69388_g1
GO:0006310	DNA recombination	biological_process	0.79827	1	21	930	503	24385	c56219_g1,c44149_g2,c64042_g1,c64887_g1,c61216_g5,c59316_g1,c53510_g1,c47010_g1,c65050_g1,c57142_g3,c53942_g1,c60548_g2,c62967_g1,c63610_g1,c62326_g1,c64660_g1,c64631_g1,c64801_g2,c56436_g1,c58865_g1,c48297_g1
GO:0003755	peptidyl-prolyl cis-trans isomerase activity	molecular_function	0.8001	1	1	930	38	24385	c69388_g1
GO:0016859	cis-trans isomerase activity	molecular_function	0.8001	1	1	930	38	24385	c69388_g1
GO:0030173	integral component of Golgi membrane	cellular_component	0.80114	1	1	930	33	24385	c59502_g1
GO:0031228	intrinsic component of Golgi membrane	cellular_component	0.80114	1	1	930	33	24385	c59502_g1
GO:0008173	RNA methyltransferase activity	molecular_function	0.80165	1	2	930	68	24385	c53675_g1,c47928_g1
GO:0015370	solute:sodium symporter activity	molecular_function	0.80265	1	1	930	52	24385	c62902_g1
GO:0048193	Golgi vesicle transport	biological_process	0.80275	1	9	930	238	24385	c65597_g1,c65323_g1,c66146_g1,c56075_g1,c57637_g1,c56620_g1,c65838_g1,c52021_g1,c59057_g1
GO:0008137	NADH dehydrogenase (ubiquinone) activity	molecular_function	0.80279	1	2	930	80	24385	c59620_g2,c64501_g2
GO:0050136	NADH dehydrogenase (quinone) activity	molecular_function	0.80279	1	2	930	80	24385	c64501_g2,c59620_g2
GO:0007600	sensory perception	biological_process	0.80322	1	2	930	86	24385	c56479_g1,c42926_g1
GO:0036094	small molecule binding	molecular_function	0.80343	1	113	930	2799	24385	c63941_g3,c64434_g1,c52118_g1,c50962_g1,c61543_g1,c51280_g1,c49376_g1,c59471_g1,c62040_g1,c59577_g1,c40131_g1,c60356_g1,c60786_g1,c120112_g1,c60396_g1,c63370_g1,c53510_g1,c25166_g1,c47902_g1,c49583_g1,c63907_g1,c63634_g1,c55918_g3,c52148_g1,c63890_g1,c51913_g1,c60820_g2,c65830_g2,c61716_g1,c53960_g1,c52110_g1,c65701_g1,c56436_g1,c90620_g1,c49460_g1,c59699_g1,c62692_g1,c59564_g1,c55258_g1,c66136_g…
GO:0008135	translation factor activity, RNA binding	molecular_function	0.80344	1	4	930	165	24385	c61543_g1,c59057_g1,c65851_g1,c62293_g1
GO:0051189	prosthetic group metabolic process	biological_process	0.80354	1	1	930	32	24385	c64501_g1
GO:0008200	ion channel inhibitor activity	molecular_function	0.80377	1	2	930	79	24385	c57784_g1,c60407_g1
GO:0016248	channel inhibitor activity	molecular_function	0.80377	1	2	930	79	24385	c60407_g1,c57784_g1
GO:0005657	replication fork	cellular_component	0.80413	1	9	930	258	24385	c56436_g1,c53510_g1,c53568_g1,c62213_g4,c60234_g4,c54679_g1,c57785_g1,c59316_g1,c49583_g1
GO:0017111	nucleoside-triphosphatase activity	molecular_function	0.80426	1	45	930	1140	24385	c53510_g1,c63370_g1,c61603_g1,c120112_g1,c65134_g1,c52148_g1,c55918_g3,c63907_g1,c25166_g1,c49583_g1,c47902_g1,c63991_g2,c53669_g1,c64434_g1,c65799_g1,c61207_g1,c66164_g1,c60234_g4,c61254_g1,c57418_g1,c53489_g1,c54679_g1,c51280_g1,c55535_g1,c47262_g1,c36568_g1,c58902_g1,c62213_g4,c51320_g1,c43889_g2,c57785_g1,c58036_g4,c59316_g1,c56436_g1,c37715_g1,c52110_g1,c53568_g1,c54341_g1,c55465_g1,c65922_g…
GO:0004719	protein-L-isoaspartate (D-aspartate) O-methyltransferase activity	molecular_function	0.80437	1	1	930	30	24385	c57567_g1
GO:0044448	cell cortex part	cellular_component	0.80446	1	3	930	93	24385	c66146_g1,c65838_g1,c57672_g1
GO:0007049	cell cycle	biological_process	0.80471	1	23	930	644	24385	c61304_g1,c65852_g1,c49447_g1,c61038_g1,c30732_g1,c65738_g1,c51783_g1,c58472_g1,c59316_g1,c61936_g2,c65555_g1,c33154_g1,c65323_g1,c60220_g5,c50342_g1,c49613_g1,c57672_g1,c53942_g1,c64048_g4,c59057_g1,c61951_g1,c65772_g1,c41242_g1
GO:0009617	response to bacterium	biological_process	0.80491	1	3	930	107	24385	c60754_g2,c64587_g2,c64355_g1
GO:0032879	regulation of localization	biological_process	0.80527	1	2	930	96	24385	c39198_g1,c57672_g1
GO:0000723	telomere maintenance	biological_process	0.80542	1	2	930	73	24385	c62213_g4,c60234_g4
GO:0032200	telomere organization	biological_process	0.80542	1	2	930	73	24385	c62213_g4,c60234_g4
GO:0007126	meiotic nuclear division	biological_process	0.80563	1	1	930	35	24385	c53942_g1
GO:1903046	meiotic cell cycle process	biological_process	0.80563	1	1	930	35	24385	c53942_g1
GO:0050877	neurological system process	biological_process	0.80742	1	2	930	89	24385	c56479_g1,c42926_g1
GO:0000793	condensed chromosome	cellular_component	0.80778	1	4	930	133	24385	c57672_g1,c61304_g1,c65323_g1,c58472_g1
GO:0016052	carbohydrate catabolic process	biological_process	0.80794	1	3	930	119	24385	c59479_g3,c59479_g1,c29085_g1
GO:0016881	acid-amino acid ligase activity	molecular_function	0.80807	1	2	930	71	24385	c66037_g2,c4313_g1
GO:0016887	ATPase activity	molecular_function	0.80835	1	22	930	556	24385	c53489_g1,c57418_g1,c55465_g1,c54341_g1,c55040_g1,c49828_g1,c59699_g1,c51280_g1,c64434_g1,c56436_g1,c52110_g1,c52148_g1,c55918_g3,c51320_g1,c57785_g1,c59316_g1,c63907_g1,c36568_g1,c53510_g1,c62213_g4,c65134_g1,c58902_g1
GO:0006790	sulfur compound metabolic process	biological_process	0.80859	1	7	930	209	24385	c63419_g1,c61221_g3,c57567_g1,c59757_g1,c37715_g1,c61406_g1,c50340_g1
GO:0004003	ATP-dependent DNA helicase activity	molecular_function	0.80906	1	1	930	43	24385	c57785_g1
GO:0015171	amino acid transmembrane transporter activity	molecular_function	0.80932	1	1	930	38	24385	c57675_g5
GO:0016860	intramolecular oxidoreductase activity	molecular_function	0.80979	1	1	930	47	24385	c59997_g1
GO:0006520	cellular amino acid metabolic process	biological_process	0.80989	1	35	930	915	24385	c34017_g1,c48735_g1,c65833_g2,c66030_g2,c61285_g1,c51627_g1,c30163_g1,c57556_g1,c64538_g2,c56620_g1,c56701_g1,c58236_g1,c36568_g1,c64421_g1,c53227_g1,c50342_g1,c49610_g1,c59578_g1,c56287_g1,c38118_g1,c54965_g1,c63941_g3,c64307_g1,c59577_g1,c62842_g1,c62962_g2,c61504_g3,c55149_g1,c60886_g2,c50351_g1,c56061_g1,c60786_g1,c65134_g1,c57118_g2,c63634_g1
GO:0048513	organ development	biological_process	0.81116	1	2	930	121	24385	c58317_g2,c55327_g1
GO:0030414	peptidase inhibitor activity	molecular_function	0.81217	1	3	930	116	24385	c50109_g1,c65502_g4,c65528_g1
GO:0044699	single-organism process	biological_process	0.81271	1	403	930	10182	24385	c63838_g3,c62456_g2,c64033_g2,c51118_g1,c57725_g1,c37715_g1,c41867_g1,c57358_g2,c60110_g3,c62670_g3,c56592_g1,c58833_g1,c65454_g1,c60147_g1,c48274_g1,c54037_g1,c54341_g1,c64171_g1,c54575_g1,c59727_g1,c65555_g1,c65597_g1,c58268_g1,c30732_g1,c58816_g1,c65838_g1,c53676_g1,c59757_g1,c65799_g1,c63991_g2,c41326_g1,c53489_g1,c62902_g1,c56061_g1,c61254_g1,c63610_g1,c65347_g1,c55149_g1,c61538_g1,c61783_g1…
GO:0051382	kinetochore assembly	biological_process	0.81465	1	1	930	44	24385	c64373_g1
GO:0051383	kinetochore organization	biological_process	0.81465	1	1	930	44	24385	c64373_g1
GO:0006364	rRNA processing	biological_process	0.81502	1	3	930	101	24385	c61079_g3,c54075_g1,c60706_g1
GO:0016072	rRNA metabolic process	biological_process	0.81502	1	3	930	101	24385	c60706_g1,c54075_g1,c61079_g3
GO:0019748	secondary metabolic process	biological_process	0.8159	1	1	930	43	24385	c59359_g1
GO:0000162	tryptophan biosynthetic process	biological_process	0.81593	1	1	930	44	24385	c50351_g1
GO:0006571	tyrosine biosynthetic process	biological_process	0.81593	1	1	930	44	24385	c50351_g1
GO:0009073	aromatic amino acid family biosynthetic process	biological_process	0.81593	1	1	930	44	24385	c50351_g1
GO:0009094	L-phenylalanine biosynthetic process	biological_process	0.81593	1	1	930	44	24385	c50351_g1
GO:0009095	aromatic amino acid family biosynthetic process, prephenate pathway	biological_process	0.81593	1	1	930	44	24385	c50351_g1
GO:0046219	indolalkylamine biosynthetic process	biological_process	0.81593	1	1	930	44	24385	c50351_g1
GO:1902223	erythrose 4-phosphate/phosphoenolpyruvate family amino acid biosynthetic process	biological_process	0.81593	1	1	930	44	24385	c50351_g1
GO:0015291	secondary active transmembrane transporter activity	molecular_function	0.8169	1	3	930	109	24385	c51118_g1,c62902_g1,c55629_g1
GO:0006221	pyrimidine nucleotide biosynthetic process	biological_process	0.81695	1	1	930	45	24385	c36497_g1
GO:0006448	regulation of translational elongation	biological_process	0.81824	1	1	930	48	24385	c61543_g1
GO:0016278	lysine N-methyltransferase activity	molecular_function	0.81905	1	1	930	33	24385	c49610_g1
GO:0016279	protein-lysine N-methyltransferase activity	molecular_function	0.81905	1	1	930	33	24385	c49610_g1
GO:0018024	histone-lysine N-methyltransferase activity	molecular_function	0.81905	1	1	930	33	24385	c49610_g1
GO:0042054	histone methyltransferase activity	molecular_function	0.81905	1	1	930	33	24385	c49610_g1
GO:0003333	amino acid transmembrane transport	biological_process	0.81965	1	1	930	39	24385	c57675_g5
GO:0019898	extrinsic component of membrane	cellular_component	0.82	1	3	930	97	24385	c50342_g1,c60659_g1,c64718_g2
GO:0033647	host intracellular organelle	cellular_component	0.82163	1	3	930	109	24385	c64799_g1,c57309_g2,c59561_g2
GO:0033648	host intracellular membrane-bounded organelle	cellular_component	0.82163	1	3	930	109	24385	c57309_g2,c59561_g2,c64799_g1
GO:0044093	positive regulation of molecular function	biological_process	0.82285	1	1	930	56	24385	c60369_g1
GO:0060249	anatomical structure homeostasis	biological_process	0.82363	1	2	930	80	24385	c62213_g4,c60234_g4
GO:0008134	transcription factor binding	molecular_function	0.82447	1	11	930	263	24385	c36568_g1,c56620_g1,c56436_g1,c53510_g1,c57672_g1,c54038_g2,c43616_g1,c50342_g1,c49828_g1,c59316_g1,c65555_g1
GO:0009790	embryo development	biological_process	0.82458	1	1	930	73	24385	c57672_g1
GO:0061134	peptidase regulator activity	molecular_function	0.82464	1	3	930	120	24385	c50109_g1,c65528_g1,c65502_g4
GO:0008175	tRNA methyltransferase activity	molecular_function	0.82573	1	1	930	38	24385	c47928_g1
GO:0022607	cellular component assembly	biological_process	0.82633	1	30	930	863	24385	c64373_g1,c50156_g1,c54410_g1,c61393_g1,c60282_g1,c62203_g1,c51809_g2,c61038_g1,c65738_g1,c65111_g1,c66137_g1,c66028_g1,c61219_g2,c65555_g1,c66146_g1,c60220_g5,c66166_g5,c61855_g1,c65350_g1,c57672_g1,c61906_g3,c59561_g2,c61951_g1,c64048_g4,c58927_g4,c64578_g1,c65772_g1,c64251_g1,c44486_g1,c41242_g1
GO:0033365	protein localization to organelle	biological_process	0.82634	1	9	930	278	24385	c53675_g1,c63907_g1,c65597_g1,c61304_g1,c66146_g1,c63351_g1,c61951_g1,c52021_g1,c59477_g1
GO:0016820	hydrolase activity, acting on acid anhydrides, catalyzing transmembrane movement of substances	molecular_function	0.82697	1	6	930	185	24385	c54341_g1,c64434_g1,c55465_g1,c57418_g1,c53489_g1,c25674_g1
GO:0005938	cell cortex	cellular_component	0.82713	1	3	930	100	24385	c57672_g1,c65838_g1,c66146_g1
GO:0016755	transferase activity, transferring amino-acyl groups	molecular_function	0.82756	1	1	930	44	24385	c59757_g1
GO:0006013	mannose metabolic process	biological_process	0.82779	1	2	930	79	24385	c52879_g1,c37715_g1
GO:0019835	cytolysis	biological_process	0.82824	1	1	930	47	24385	c52291_g1
GO:0006120	mitochondrial electron transport, NADH to ubiquinone	biological_process	0.82866	1	2	930	84	24385	c64501_g2,c59620_g2
GO:0016667	oxidoreductase activity, acting on a sulfur group of donors	molecular_function	0.82916	1	4	930	143	24385	c59997_g1,c64048_g4,c66037_g1,c56164_g2
GO:0072350	tricarboxylic acid metabolic process	biological_process	0.82988	1	1	930	51	24385	c59727_g1
GO:0010468	regulation of gene expression	biological_process	0.83069	1	79	930	2089	24385	c60103_g1,c65555_g1,c50342_g1,c46935_g1,c53724_g1,c65323_g1,c64048_g4,c61951_g1,c60034_g1,c39352_g1,c44307_g1,c49828_g1,c55327_g1,c49447_g1,c48274_g1,c44666_g1,c62033_g1,c63093_g1,c57309_g2,c57589_g1,c53778_g2,c57369_g1,c55929_g1,c59987_g1,c60758_g2,c66166_g5,c64042_g1,c56667_g2,c51047_g1,c66157_g2,c53215_g2,c57822_g2,c105879_g1,c63613_g1,c30732_g1,c57209_g1,c41515_g1,c59316_g1,c57785_g1,c59117_g…
GO:0022804	active transmembrane transporter activity	molecular_function	0.83073	1	9	930	277	24385	c51118_g1,c64434_g1,c66037_g2,c57418_g1,c53489_g1,c62902_g1,c54341_g1,c55465_g1,c55629_g1
GO:0048731	system development	biological_process	0.83136	1	4	930	194	24385	c58317_g2,c55327_g1,c53219_g1,c63700_g1
GO:0006305	DNA alkylation	biological_process	0.83303	1	1	930	33	24385	c47010_g1
GO:0006306	DNA methylation	biological_process	0.83303	1	1	930	33	24385	c47010_g1
GO:0044728	DNA methylation or demethylation	biological_process	0.83303	1	1	930	33	24385	c47010_g1
GO:0006313	transposition, DNA-mediated	biological_process	0.83366	1	9	930	241	24385	c65050_g1,c64801_g2,c62967_g1,c48297_g1,c60548_g2,c58865_g1,c64042_g1,c63610_g1,c64631_g1
GO:0032196	transposition	biological_process	0.83366	1	9	930	241	24385	c60548_g2,c58865_g1,c62967_g1,c48297_g1,c64801_g2,c65050_g1,c64631_g1,c63610_g1,c64042_g1
GO:0007187	G-protein coupled receptor signaling pathway, coupled to cyclic nucleotide second messenger	biological_process	0.83621	1	1	930	48	24385	c60279_g2
GO:0000774	adenyl-nucleotide exchange factor activity	molecular_function	0.83632	1	1	930	44	24385	c58247_g1
GO:0006743	ubiquinone metabolic process	biological_process	0.83646	1	2	930	86	24385	c59620_g2,c64501_g2
GO:0006744	ubiquinone biosynthetic process	biological_process	0.83646	1	2	930	86	24385	c64501_g2,c59620_g2
GO:1903825	organic acid transmembrane transport	biological_process	0.83673	1	1	930	42	24385	c57675_g5
GO:0006820	anion transport	biological_process	0.83717	1	6	930	205	24385	c64951_g2,c56667_g2,c44069_g1,c57675_g5,c55520_g3,c48515_g2
GO:0005819	spindle	cellular_component	0.83746	1	4	930	138	24385	c57672_g1,c65323_g1,c61304_g1,c58472_g1
GO:0015144	carbohydrate transmembrane transporter activity	molecular_function	0.83944	1	1	930	44	24385	c66037_g2
GO:1901476	carbohydrate transporter activity	molecular_function	0.83944	1	1	930	44	24385	c66037_g2
GO:0006275	regulation of DNA replication	biological_process	0.83954	1	1	930	44	24385	c48824_g1
GO:0000166	nucleotide binding	molecular_function	0.83954	1	109	930	2732	24385	c37715_g1,c59535_g1,c52291_g1,c54655_g1,c53568_g1,c63730_g1,c58367_g1,c62588_g2,c54037_g1,c54341_g1,c49828_g1,c55040_g1,c60147_g1,c59604_g1,c59220_g1,c64538_g2,c48824_g1,c65338_g1,c62213_g4,c49613_g1,c64751_g1,c58902_g1,c48091_g1,c53227_g1,c64949_g2,c62752_g3,c65799_g1,c38118_g1,c66164_g1,c60234_g4,c52702_g1,c57418_g1,c50351_g1,c53489_g1,c56061_g1,c61254_g1,c60886_g2,c64407_g3,c56353_g1,c55535_g1…
GO:1901265	nucleoside phosphate binding	molecular_function	0.83954	1	109	930	2732	24385	c52118_g1,c64434_g1,c40131_g1,c62040_g1,c59471_g1,c59577_g1,c49376_g1,c51280_g1,c50962_g1,c61543_g1,c53510_g1,c63370_g1,c60396_g1,c120112_g1,c60786_g1,c60356_g1,c65830_g2,c63890_g1,c51913_g1,c60820_g2,c55918_g3,c63634_g1,c52148_g1,c63907_g1,c49583_g1,c47902_g1,c25166_g1,c56436_g1,c90620_g1,c65701_g1,c53960_g1,c52110_g1,c55465_g1,c65922_g3,c48197_g1,c57556_g1,c50391_g1,c66136_g1,c55258_g1,c59564_g…
GO:0016567	protein ubiquitination	biological_process	0.83999	1	6	930	179	24385	c66033_g1,c59316_g1,c66037_g2,c30732_g1,c49447_g1,c48519_g1
GO:0019031	viral envelope	cellular_component	0.84373	1	10	930	287	24385	c51913_g1,c63634_g1,c64373_g1,c60066_g1,c65919_g2,c118531_g1,c64801_g2,c65379_g1,c65111_g1,c56597_g1
GO:0036338	viral membrane	cellular_component	0.84373	1	10	930	287	24385	c56597_g1,c118531_g1,c65379_g1,c64801_g2,c65111_g1,c60066_g1,c64373_g1,c65919_g2,c51913_g1,c63634_g1
GO:0051049	regulation of transport	biological_process	0.84467	1	1	930	61	24385	c39198_g1
GO:1901661	quinone metabolic process	biological_process	0.84467	1	2	930	91	24385	c64501_g2,c59620_g2
GO:1901663	quinone biosynthetic process	biological_process	0.84467	1	2	930	91	24385	c64501_g2,c59620_g2
GO:0016893	endonuclease activity, active with either ribo- or deoxyribonucleic acids and producing 5'-phosphomonoesters	molecular_function	0.84707	1	6	930	196	24385	c60443_g1,c66137_g1,c51829_g1,c66050_g1,c43889_g2,c42467_g1
GO:0007266	Rho protein signal transduction	biological_process	0.84711	1	1	930	28	24385	c63991_g2
GO:0035023	regulation of Rho protein signal transduction	biological_process	0.84711	1	1	930	28	24385	c63991_g2
GO:0048609	multicellular organismal reproductive process	biological_process	0.84762	1	3	930	126	24385	c61858_g2,c64790_g1,c64501_g1
GO:0031984	organelle subcompartment	cellular_component	0.84765	1	1	930	44	24385	c59502_g1
GO:0098791	Golgi subcompartment	cellular_component	0.84765	1	1	930	44	24385	c59502_g1
GO:0016746	transferase activity, transferring acyl groups	molecular_function	0.84853	1	12	930	346	24385	c56164_g2,c66034_g2,c64799_g1,c59757_g1,c62434_g1,c61716_g1,c54341_g1,c61591_g1,c52629_g1,c65955_g1,c62752_g3,c63401_g1
GO:0042435	indole-containing compound biosynthetic process	biological_process	0.84952	1	1	930	50	24385	c50351_g1
GO:0016818	hydrolase activity, acting on acid anhydrides, in phosphorus-containing anhydrides	molecular_function	0.84975	1	46	930	1203	24385	c60234_g4,c66164_g1,c61207_g1,c65799_g1,c64434_g1,c53669_g1,c63991_g2,c51280_g1,c55535_g1,c53489_g1,c54679_g1,c57418_g1,c61254_g1,c65134_g1,c120112_g1,c61603_g1,c53510_g1,c63370_g1,c49583_g1,c47902_g1,c25166_g1,c63907_g1,c55918_g3,c52148_g1,c53568_g1,c52110_g1,c37715_g1,c56436_g1,c55040_g1,c59699_g1,c49828_g1,c56765_g1,c57614_g4,c59604_g1,c55465_g1,c65922_g3,c54341_g1,c62213_g4,c58902_g1,c36568_g…
GO:0008276	protein methyltransferase activity	molecular_function	0.84989	1	2	930	66	24385	c49610_g1,c57567_g1
GO:0008026	ATP-dependent helicase activity	molecular_function	0.85043	1	2	930	78	24385	c57785_g1,c58902_g1
GO:0070035	purine NTP-dependent helicase activity	molecular_function	0.85043	1	2	930	78	24385	c57785_g1,c58902_g1
GO:0043244	regulation of protein complex disassembly	biological_process	0.85054	1	1	930	53	24385	c59057_g1
GO:0000778	condensed nuclear chromosome kinetochore	cellular_component	0.85084	1	2	930	82	24385	c65323_g1,c58472_g1
GO:0000780	condensed nuclear chromosome, centromeric region	cellular_component	0.85084	1	2	930	82	24385	c65323_g1,c58472_g1
GO:0000942	condensed nuclear chromosome outer kinetochore	cellular_component	0.85084	1	2	930	82	24385	c65323_g1,c58472_g1
GO:0042729	DASH complex	cellular_component	0.85084	1	2	930	82	24385	c65323_g1,c58472_g1
GO:0006522	alanine metabolic process	biological_process	0.85085	1	1	930	41	24385	c50342_g1
GO:0009078	pyruvate family amino acid metabolic process	biological_process	0.85085	1	1	930	41	24385	c50342_g1
GO:0043234	protein complex	cellular_component	0.85116	1	153	930	4037	24385	c64373_g1,c49828_g1,c48274_g1,c54341_g1,c61369_g1,c64033_g2,c55929_g1,c60942_g1,c57369_g1,c60110_g3,c65555_g1,c64111_g1,c65323_g1,c64718_g2,c65050_g1,c62962_g2,c55535_g1,c60653_g1,c61304_g1,c61254_g1,c30732_g1,c65838_g1,c65799_g1,c63351_g1,c66166_g5,c61538_g1,c62452_g5,c53215_g2,c57637_g1,c60149_g1,c61038_g1,c54038_g2,c65833_g2,c51783_g1,c65701_g1,c42467_g1,c62279_g2,c60659_g1,c56861_g3,c42972_g1…
GO:0044427	chromosomal part	cellular_component	0.85165	1	20	930	587	24385	c54679_g1,c61304_g1,c51809_g2,c50156_g1,c64373_g1,c58472_g1,c56436_g1,c54965_g1,c53568_g1,c57589_g1,c60234_g4,c63093_g1,c51783_g1,c65323_g1,c57785_g1,c59316_g1,c49583_g1,c53510_g1,c57672_g1,c62213_g4
GO:0042181	ketone biosynthetic process	biological_process	0.85226	1	2	930	92	24385	c64501_g2,c59620_g2
GO:0009378	four-way junction helicase activity	molecular_function	0.85234	1	3	930	87	24385	c59316_g1,c56436_g1,c53510_g1
GO:0009379	Holliday junction helicase complex	cellular_component	0.85234	1	3	930	87	24385	c53510_g1,c56436_g1,c59316_g1
[truncated: 464 more rows]
