# Supplementary material for: Comparative transcriptome analysis reveals host-associated differentiation in Chilo suppressalis (Lepidoptera: Crambidae)
Source: Sci Rep. 2017 Oct 23;7:13778. doi: 10.1038/s41598-017-14137-x (PMC5653757; doi:10.1038/s41598-017-14137-x)
Supplement: Supplementary file 7 — Table S6 [file 41598_2017_14137_MOESM7_ESM.xls]

## Sheet: Sheet1
##Databases: KEGG PATHWAY
##Statistical test method: hypergeometric test / Fisher's exact test
##FDR correction method: Benjamini and Hochberg
#Term	Database	ID	Input number	Background number	P-Value	Corrected P-Value	Input	Hyperlink
Chemical carcinogenesis	KEGG PATHWAY	ko05204	15	92	1.91453e-06	0.000377058	c65358_g1|c59866_g1|c63755_g2|c61777_g1|c63755_g1|c57690_g3|c39123_g1|c61054_g1|c53252_g1|c57784_g1|c60316_g1|c65016_g1|c64308_g1|c59173_g1|c54841_g1	http://www.genome.jp/kegg-bin/show_pathway?ko05204/K00079%09red/K01253%09red/K00699%09red/K00799%09red/K00121%09red/K07424%09red
Ascorbate and aldarate metabolism	KEGG PATHWAY	ko00053	11	49	3.12911e-06	0.000377058	c65358_g1|c61054_g1|c59479_g3|c59479_g1|c46948_g1|c60201_g1|c46948_g2|c60316_g1|c60772_g1|c64308_g1|c58922_g1	http://www.genome.jp/kegg-bin/show_pathway?ko00053/K01053%09red/K00128%09red/K00699%09red/K00469%09red
Metabolism of xenobiotics by cytochrome P450	KEGG PATHWAY	ko00980	14	90	6.78896e-06	0.00054538	c65358_g1|c59866_g1|c63755_g2|c57784_g1|c63755_g1|c57690_g3|c39123_g1|c61054_g1|c53252_g1|c60316_g1|c64308_g1|c54064_g1|c59173_g1|c54841_g1	http://www.genome.jp/kegg-bin/show_pathway?ko00980/K00078%09red/K00079%09red/K01253%09red/K00699%09red/K00799%09red/K00121%09red
Retinol metabolism	KEGG PATHWAY	ko00830	11	63	2.52619e-05	0.00152203	c65358_g1|c59866_g1|c59604_g1|c61054_g1|c61661_g5|c53228_g1|c60316_g1|c65016_g1|c64308_g1|c63885_g2|c61777_g1	http://www.genome.jp/kegg-bin/show_pathway?ko00830/K07424%09red/K00699%09red/K07249%09red/K11147%09red/K00121%09red/K11155%09red/K11153%09red
Drug metabolism - cytochrome P450	KEGG PATHWAY	ko00982	12	78	3.35701e-05	0.00161808	c65358_g1|c59866_g1|c57784_g1|c57690_g3|c39123_g1|c61054_g1|c53252_g1|c58829_g1|c60316_g1|c64407_g3|c64308_g1|c59173_g1	http://www.genome.jp/kegg-bin/show_pathway?ko00982/K00121%09red/K00699%09red/K00485%09red/K00799%09red
Glycerolipid metabolism	KEGG PATHWAY	ko00561	15	124	4.74549e-05	0.00190611	c51730_g1|c53669_g1|c46948_g2|c62609_g1|c59604_g1|c46948_g1|c61930_g2|c60844_g1|c61074_g1|c54072_g1|c63347_g1|c58291_g1|c56419_g1|c58473_g2|c58922_g1	http://www.genome.jp/kegg-bin/show_pathway?ko00561/K14452%09red/K00128%09red/K12298%09red/K01046%09red/K01080%09red/K00011%09red/K11155%09red/K14074%09red/K14075%09red
Amino sugar and nucleotide sugar metabolism	KEGG PATHWAY	ko00520	12	90	0.00011617	0.00399958	c65943_g2|c62972_g1|c64801_g2|c64307_g1|c65130_g2|c63097_g2|c59108_g1|c62473_g3|c57965_g1|c58501_g1|c57170_g2|c60942_g1	http://www.genome.jp/kegg-bin/show_pathway?ko00520/K00972%09red/K01183%09red/K02564%09red/K00698%09red/K00884%09red/K00820%09red/K01639%09red
Carbohydrate digestion and absorption	KEGG PATHWAY	ko04973	11	79	0.000157191	0.00473538	c57039_g1|c45299_g1|c59821_g1|c45299_g2|c54117_g1|c62713_g2|c54661_g1|c57351_g1|c57358_g1|c64033_g2|c59363_g1	http://www.genome.jp/kegg-bin/show_pathway?ko04973/K01229%09red/K01176%09red
Pentose and glucuronate interconversions	KEGG PATHWAY	ko00040	10	79	0.00061182	0.0149346	c65358_g1|c61054_g1|c58291_g1|c46948_g1|c46948_g2|c62588_g2|c60316_g1|c64308_g1|c54064_g1|c58922_g1	http://www.genome.jp/kegg-bin/show_pathway?ko00040/K00128%09red/K00011%09red/K00078%09red/K00699%09red/K00008%09red
Fatty acid degradation	KEGG PATHWAY	ko00071	12	110	0.000619692	0.0149346	c61221_g3|c58922_g1|c55558_g2|c61406_g1|c62040_g1|c46948_g2|c60786_g1|c46948_g1|c59866_g1|c56164_g2|c55963_g2|c63419_g1	http://www.genome.jp/kegg-bin/show_pathway?ko00071/K00248%09red/K00128%09red/K15013%09red/K00232%09red/K00121%09red/K07511%09red/K00626%09red/K00022%09red
Glutathione metabolism	KEGG PATHWAY	ko00480	12	115	0.000886504	0.0187599	c57784_g1|c57690_g3|c59396_g1|c59396_g2|c53252_g1|c50340_g1|c50487_g2|c64329_g3|c65597_g1|c39123_g1|c59173_g1|c49376_g1	http://www.genome.jp/kegg-bin/show_pathway?ko00480/K01255%09red/K10807%09red/K05361%09red/K11140%09red/K00799%09red
Fat digestion and absorption	KEGG PATHWAY	ko04975	9	69	0.000934105	0.0187599	c53669_g1|c62609_g1|c59604_g1|c61930_g2|c60844_g1|c61074_g1|c54072_g1|c63347_g1|c58473_g2	http://www.genome.jp/kegg-bin/show_pathway?ko04975/K14452%09red/K12298%09red/K01080%09red/K11155%09red/K14074%09red/K14075%09red
Aminobenzoate degradation	KEGG PATHWAY	ko00627	5	20	0.00109319	0.020266	c64828_g2|c64828_g3|c52441_g2|c55558_g2|c58452_g2	http://www.genome.jp/kegg-bin/show_pathway?ko00627/K07511%09red/K01077%09red
Peroxisome	KEGG PATHWAY	ko04146	15	173	0.00125968	0.0211709	c64799_g1|c61221_g3|c59665_g1|c61406_g1|c62434_g1|c57734_g1|c58060_g1|c61976_g1|c30163_g1|c63419_g1|c53960_g1|c63353_g3|c61591_g1|c56701_g1|c61661_g5	http://www.genome.jp/kegg-bin/show_pathway?ko04146/K03781%09red/K12405%09red/K00649%09red/K04565%09red/K00272%09red/K13356%09red/K08764%09red/K00477%09red/K00232%09red/K11147%09red/K13347%09red
Folate biosynthesis	KEGG PATHWAY	ko00790	5	21	0.00131769	0.0211709	c64828_g2|c64828_g3|c52441_g2|c58452_g2|c59578_g1	http://www.genome.jp/kegg-bin/show_pathway?ko00790/K01307%09red/K01077%09red
Butanoate metabolism	KEGG PATHWAY	ko00650	7	47	0.00172224	0.0259413	c55558_g2|c60499_g1|c58216_g1|c60786_g1|c59727_g1|c56164_g2|c62040_g1	http://www.genome.jp/kegg-bin/show_pathway?ko00650/K00019%09red/K01896%09red/K00248%09red/K00109%09red/K07511%09red/K00626%09red/K00022%09red
Galactose metabolism	KEGG PATHWAY	ko00052	10	94	0.00203596	0.0288628	c61342_g1|c57351_g1|c57039_g1|c45299_g1|c45299_g2|c54117_g1|c62713_g2|c59363_g1|c58291_g1|c54661_g1	http://www.genome.jp/kegg-bin/show_pathway?ko00052/K00011%09red/K01229%09red/K01187%09red
Steroid hormone biosynthesis	KEGG PATHWAY	ko00140	6	38	0.00280833	0.0376004	c65358_g1|c61777_g1|c61054_g1|c60316_g1|c65016_g1|c64308_g1	http://www.genome.jp/kegg-bin/show_pathway?ko00140/K00699%09red/K07424%09red
PPAR signaling pathway	KEGG PATHWAY	ko03320	10	101	0.00328681	0.0416906	c60220_g3|c61221_g3|c61406_g1|c47803_g2|c62434_g1|c61591_g1|c55258_g1|c56495_g1|c55963_g2|c63419_g1	http://www.genome.jp/kegg-bin/show_pathway?ko03320/K15013%09red/K08770%09red/K08764%09red/K06276%09red/K08745%09red/K00232%09red/K00507%09red
Two-component system	KEGG PATHWAY	ko02020	6	40	0.00352836	0.0425168	c55157_g1|c58452_g2|c52441_g2|c56164_g2|c64828_g2|c64828_g3	http://www.genome.jp/kegg-bin/show_pathway?ko02020/K00412%09red/K01077%09red/K00626%09red
Tryptophan metabolism	KEGG PATHWAY	ko00380	8	82	0.00882189	0.101242	c58922_g1|c55558_g2|c30163_g1|c46948_g2|c60786_g1|c46948_g1|c56061_g1|c56164_g2	http://www.genome.jp/kegg-bin/show_pathway?ko00380/K03781%09red/K00486%09red/K00128%09red/K07511%09red/K00626%09red/K00022%09red
Pyrimidine metabolism	KEGG PATHWAY	ko00240	13	180	0.0104933	0.11495	c16858_g1|c65480_g1|c63838_g1|c59449_g4|c36497_g1|c63838_g3|c57785_g1|c47599_g1|c50487_g2|c55327_g1|c65454_g1|c64195_g1|c49376_g1	http://www.genome.jp/kegg-bin/show_pathway?ko00240/K00857%09red/K02685%09red/K01520%09red/K03006%09red/K03002%09red/K03000%09red/K01081%09red/K10807%09red/K02999%09red
Steroid biosynthesis	KEGG PATHWAY	ko00100	4	25	0.0136431	0.139008	c59627_g3|c61930_g2|c54072_g1|c55391_g2	http://www.genome.jp/kegg-bin/show_pathway?ko00100/K12298%09red/K00637%09red/K01052%09red
Limonene and pinene degradation	KEGG PATHWAY	ko00903	3	13	0.0138432	0.139008	c46948_g1|c46948_g2|c58922_g1	http://www.genome.jp/kegg-bin/show_pathway?ko00903/K00128%09red
Chloroalkane and chloroalkene degradation	KEGG PATHWAY	ko00625	4	26	0.0153474	0.143214	c46948_g1|c46948_g2|c59866_g1|c58922_g1	http://www.genome.jp/kegg-bin/show_pathway?ko00625/K00128%09red/K00121%09red
Bile secretion	KEGG PATHWAY	ko04976	9	110	0.0154505	0.143214	c65009_g2|c63755_g2|c58571_g1|c63755_g1|c54341_g1|c62911_g5|c64434_g1|c50240_g1|c55465_g1	http://www.genome.jp/kegg-bin/show_pathway?ko04976/K05673%09red/K18245%09red/K01253%09red/K05658%09red/K07299%09red/K09866%09red
Pancreatic secretion	KEGG PATHWAY	ko04972	11	151	0.0167501	0.14787	c56186_g1|c58473_g2|c62115_g3|c61930_g2|c59079_g1|c62911_g5|c54072_g1|c63347_g1|c63191_g1|c64268_g1|c51422_g1	http://www.genome.jp/kegg-bin/show_pathway?ko04972/K08779%09red/K18245%09red/K12298%09red/K09632%09red/K14075%09red/K14074%09red/K01312%09red
Caprolactam degradation	KEGG PATHWAY	ko00930	4	27	0.0171799	0.14787	c60786_g1|c60201_g1|c60772_g1|c55558_g2	http://www.genome.jp/kegg-bin/show_pathway?ko00930/K01053%09red/K07511%09red/K00022%09red
Starch and sucrose metabolism	KEGG PATHWAY	ko00500	8	103	0.0280181	0.227718	c61342_g1|c65358_g1|c59821_g1|c61054_g1|c60316_g1|c64308_g1|c57358_g1|c64033_g2	http://www.genome.jp/kegg-bin/show_pathway?ko00500/K00699%09red/K01187%09red/K01176%09red
Renin-angiotensin system	KEGG PATHWAY	ko04614	4	32	0.0283466	0.227718	c64329_g3|c37933_g1|c58247_g1|c65597_g1	http://www.genome.jp/kegg-bin/show_pathway?ko04614/K11140%09red/K01283%09red/K01257%09red
Legionellosis	KEGG PATHWAY	ko05134	9	125	0.0305963	0.236565	c64942_g2|c63890_g1|c59234_g1|c48680_g1|c61254_g1|c56353_g1|c59502_g1|c55123_g1|c120112_g1	http://www.genome.jp/kegg-bin/show_pathway?ko05134/K07953%09red/K04734%09red/K04397%09red/K03231%09red/K03283%09red/K09414%09red
Fatty acid metabolism	KEGG PATHWAY	ko01212	9	126	0.0318789	0.236565	c60220_g3|c61221_g3|c55558_g2|c61406_g1|c62040_g1|c60786_g1|c56164_g2|c55963_g2|c63419_g1	http://www.genome.jp/kegg-bin/show_pathway?ko01212/K15013%09red/K00626%09red/K00248%09red/K00232%09red/K07511%09red/K00507%09red/K00022%09red
Porphyrin and chlorophyll metabolism	KEGG PATHWAY	ko00860	5	50	0.0323927	0.236565	c60316_g1|c65358_g1|c61054_g1|c64308_g1|c56142_g1	http://www.genome.jp/kegg-bin/show_pathway?ko00860/K01749%09red/K00699%09red
Primary bile acid biosynthesis	KEGG PATHWAY	ko00120	3	20	0.037048	0.262605	c62434_g1|c63353_g3|c61591_g1	http://www.genome.jp/kegg-bin/show_pathway?ko00120/K12405%09red/K08764%09red
Drug metabolism - other enzymes	KEGG PATHWAY	ko00983	6	75	0.0476501	0.328105	c65358_g1|c36497_g1|c61054_g1|c60316_g1|c64308_g1|c56139_g1	http://www.genome.jp/kegg-bin/show_pathway?ko00983/K03927%09red/K00699%09red/K00857%09red
Histidine metabolism	KEGG PATHWAY	ko00340	4	39	0.0498358	0.332939	c46948_g1|c48617_g1|c58922_g1|c46948_g2	http://www.genome.jp/kegg-bin/show_pathway?ko00340/K00128%09red/K08660%09red
ABC transporters	KEGG PATHWAY	ko02010	6	77	0.0525572	0.332939	c51280_g1|c54341_g1|c64434_g1|c57418_g1|c63907_g1|c55465_g1	http://www.genome.jp/kegg-bin/show_pathway?ko02010/K05662%09red/K05673%09red/K05643%09red/K05679%09red/K05658%09red
Nicotinate and nicotinamide metabolism	KEGG PATHWAY	ko00760	4	40	0.0534705	0.332939	c63838_g1|c63838_g3|c65454_g1|c59449_g4	http://www.genome.jp/kegg-bin/show_pathway?ko00760/K01081%09red
Transcriptional misregulation in cancer	KEGG PATHWAY	ko05202	9	140	0.0538781	0.332939	c33154_g1|c64291_g1|c60421_g3|c47396_g1|c56280_g1|c60935_g2|c65475_g2|c59129_g1|c57056_g1	http://www.genome.jp/kegg-bin/show_pathway?ko05202/K00069%09red/K11447%09red/K15621%09red/K14970%09red/K11253%09red
Glycerophospholipid metabolism	KEGG PATHWAY	ko00564	8	121	0.058971	0.3553	c60844_g1|c61074_g1|c52469_g1|c64799_g1|c57149_g1|c50962_g1|c62037_g2|c62752_g3	http://www.genome.jp/kegg-bin/show_pathway?ko00564/K00006%09red/K00649%09red/K06129%09red/K13644%09red/K01126%09red/K14286%09red/K01080%09red
Arginine and proline metabolism	KEGG PATHWAY	ko00330	8	123	0.0633675	0.372477	c48617_g1|c58922_g1|c62842_g1|c46948_g1|c63941_g3|c46948_g2|c55765_g3|c58367_g1	http://www.genome.jp/kegg-bin/show_pathway?ko00330/K08660%09red/K00128%09red/K00472%09red/K01611%09red/K14677%09red/K00934%09red
Degradation of aromatic compounds	KEGG PATHWAY	ko01220	3	27	0.0720319	0.409198	c60201_g1|c60772_g1|c59866_g1	http://www.genome.jp/kegg-bin/show_pathway?ko01220/K01053%09red/K00121%09red
Purine metabolism	KEGG PATHWAY	ko00230	15	290	0.0730105	0.409198	c63838_g3|c65480_g1|c63838_g1|c59449_g4|c57785_g1|c54537_g4|c64610_g2|c50487_g2|c55327_g1|c65454_g1|c64195_g1|c52742_g1|c60147_g1|c47599_g1|c49376_g1	http://www.genome.jp/kegg-bin/show_pathway?ko00230/K00365%09red/K02685%09red/K12323%09red/K03006%09red/K00948%09red/K03002%09red/K03000%09red/K01081%09red/K10807%09red/K02999%09red/K18438%09red
Protein digestion and absorption	KEGG PATHWAY	ko04974	9	151	0.0768069	0.414895	c56186_g1|c62115_g3|c59079_g1|c48039_g1|c59117_g2|c63191_g1|c64268_g1|c63491_g1|c51422_g1	http://www.genome.jp/kegg-bin/show_pathway?ko04974/K08779%09red/K09632%09red/K14210%09red/K06236%09red/K01312%09red/K01285%09red
Pyruvate metabolism	KEGG PATHWAY	ko00620	7	107	0.07747	0.414895	c59220_g1|c58922_g1|c46948_g1|c60396_g1|c46948_g2|c57602_g1|c56164_g2	http://www.genome.jp/kegg-bin/show_pathway?ko00620/K00128%09red/K00049%09red/K00626%09red/K00016%09red
alpha-Linolenic acid metabolism	KEGG PATHWAY	ko00592	3	30	0.0902629	0.461598	c61406_g1|c61221_g3|c63419_g1	http://www.genome.jp/kegg-bin/show_pathway?ko00592/K00232%09red
beta-Alanine metabolism	KEGG PATHWAY	ko00410	5	69	0.0919366	0.461598	c46948_g1|c48617_g1|c58922_g1|c55558_g2|c46948_g2	http://www.genome.jp/kegg-bin/show_pathway?ko00410/K00128%09red/K07511%09red/K08660%09red
DNA replication	KEGG PATHWAY	ko03030	5	69	0.0919366	0.461598	c57785_g1|c49828_g1|c52148_g1|c51829_g1|c36568_g1	http://www.genome.jp/kegg-bin/show_pathway?ko03030/K02210%09red/K03469%09red/K02540%09red/K02541%09red/K02685%09red
Neuroactive ligand-receptor interaction	KEGG PATHWAY	ko04080	8	139	0.105715	0.519945	c48515_g1|c56186_g1|c48515_g2|c59734_g1|c59079_g1|c63191_g1|c53676_g1|c63795_g1	http://www.genome.jp/kegg-bin/show_pathway?ko04080/K05770%09red/K05195%09red/K04248%09red/K01312%09red/K05175%09red
Other glycan degradation	KEGG PATHWAY	ko00511	3	33	0.110193	0.531129	c52920_g1|c52879_g1|c61683_g1	http://www.genome.jp/kegg-bin/show_pathway?ko00511/K01191%09red/K01201%09red/K01206%09red
Sphingolipid metabolism	KEGG PATHWAY	ko00600	4	54	0.118358	0.559298	c56912_g1|c61683_g1|c60844_g1|c61074_g1	http://www.genome.jp/kegg-bin/show_pathway?ko00600/K01080%09red/K04712%09red/K01201%09red
Biosynthesis of unsaturated fatty acids	KEGG PATHWAY	ko01040	4	55	0.12391	0.574274	c61406_g1|c60220_g3|c61221_g3|c63419_g1	http://www.genome.jp/kegg-bin/show_pathway?ko01040/K00232%09red/K00507%09red
Valine, leucine and isoleucine degradation	KEGG PATHWAY	ko00280	7	123	0.129962	0.59096	c58922_g1|c55558_g2|c46948_g1|c62040_g1|c46948_g2|c60786_g1|c56164_g2	http://www.genome.jp/kegg-bin/show_pathway?ko00280/K00128%09red/K00248%09red/K07511%09red/K00626%09red/K00022%09red
Synthesis and degradation of ketone bodies	KEGG PATHWAY	ko00072	2	19	0.147053	0.633361	c60499_g1|c56164_g2	http://www.genome.jp/kegg-bin/show_pathway?ko00072/K00019%09red/K00626%09red
Cutin, suberine and wax biosynthesis	KEGG PATHWAY	ko00073	2	19	0.147053	0.633361	c53960_g1|c56701_g1	http://www.genome.jp/kegg-bin/show_pathway?ko00073/K13356%09red
Plant-pathogen interaction	KEGG PATHWAY	ko04626	4	59	0.147171	0.633361	c44651_g1|c61202_g1|c54655_g1|c61202_g5	http://www.genome.jp/kegg-bin/show_pathway?ko04626/K04079%09red/K02183%09red
NOD-like receptor signaling pathway	KEGG PATHWAY	ko04621	4	60	0.153234	0.647883	c54655_g1|c61202_g1|c59234_g1|c61202_g5	http://www.genome.jp/kegg-bin/show_pathway?ko04621/K04734%09red/K04079%09red
Linoleic acid metabolism	KEGG PATHWAY	ko00591	2	20	0.15846	0.658427	c61777_g1|c65016_g1	http://www.genome.jp/kegg-bin/show_pathway?ko00591/K07424%09red
Lysine degradation	KEGG PATHWAY	ko00310	7	133	0.169865	0.683302	c61369_g1|c55558_g2|c46948_g1|c46948_g2|c60786_g1|c56164_g2|c58922_g1	http://www.genome.jp/kegg-bin/show_pathway?ko00310/K00128%09red/K07511%09red/K00626%09red/K18201%09red/K00022%09red
Glycine, serine and threonine metabolism	KEGG PATHWAY	ko00260	6	109	0.170117	0.683302	c59220_g1|c50827_g1|c48197_g1|c60396_g1|c57567_g1|c60356_g1	http://www.genome.jp/kegg-bin/show_pathway?ko00260/K00049%09red/K00827%09red/K00108%09red/K00552%09red
RNA polymerase	KEGG PATHWAY	ko03020	4	64	0.178377	0.698318	c55327_g1|c65480_g1|c64195_g1|c47599_g1	http://www.genome.jp/kegg-bin/show_pathway?ko03020/K03006%09red/K02999%09red/K03002%09red/K03000%09red
Meiosis - yeast	KEGG PATHWAY	ko04113	6	111	0.17965	0.698318	c52072_g1|c52148_g1|c48445_g1|c49828_g1|c51913_g1|c36568_g1	http://www.genome.jp/kegg-bin/show_pathway?ko04113/K06671%09red/K04382%09red/K02210%09red/K02540%09red/K02541%09red/K06636%09red
Hematopoietic cell lineage	KEGG PATHWAY	ko04640	2	23	0.193531	0.728767	c64329_g3|c65597_g1	http://www.genome.jp/kegg-bin/show_pathway?ko04640/K11140%09red
Benzoate degradation	KEGG PATHWAY	ko00362	2	23	0.193531	0.728767	c56164_g2|c55558_g2	http://www.genome.jp/kegg-bin/show_pathway?ko00362/K07511%09red/K00626%09red
Adipocytokine signaling pathway	KEGG PATHWAY	ko04920	4	71	0.225287	0.835294	c65009_g2|c55206_g1|c55963_g2|c59234_g1	http://www.genome.jp/kegg-bin/show_pathway?ko04920/K07200%09red/K15013%09red/K04734%09red/K07299%09red
Insulin signaling pathway	KEGG PATHWAY	ko04910	9	204	0.255065	0.902103	c53098_g1|c57994_g2|c64710_g1|c55534_g1|c55258_g1|c65412_g1|c44651_g1|c55206_g1|c64751_g1	http://www.genome.jp/kegg-bin/show_pathway?ko04910/K04739%09red/K04695%09red/K04527%09red/K07200%09red/K07189%09red/K06276%09red/K02991%09red/K02183%09red
Geraniol degradation	KEGG PATHWAY	ko00281	1	8	0.25651	0.902103	c60786_g1	http://www.genome.jp/kegg-bin/show_pathway?ko00281/K00022%09red
Inositol phosphate metabolism	KEGG PATHWAY	ko00562	4	76	0.260513	0.902103	c62212_g1|c61858_g2|c59479_g3|c59479_g1	http://www.genome.jp/kegg-bin/show_pathway?ko00562/K00915%09red/K00469%09red/K01106%09red
Cell cycle - yeast	KEGG PATHWAY	ko04111	6	127	0.262521	0.902103	c52072_g1|c52148_g1|c48445_g1|c49828_g1|c51913_g1|c36568_g1	http://www.genome.jp/kegg-bin/show_pathway?ko04111/K06671%09red/K04382%09red/K02210%09red/K02540%09red/K02541%09red/K06636%09red
Ribosome biogenesis in eukaryotes	KEGG PATHWAY	ko03008	7	153	0.262615	0.902103	c61603_g1|c54410_g1|c50299_g1|c56436_g1|c38118_g1|c42330_g1|c52110_g1	http://www.genome.jp/kegg-bin/show_pathway?ko03008/K14572%09red/K14571%09red/K14574%09red/K03264%09red/K07562%09red/K06943%09red/K07179%09red
Olfactory transduction	KEGG PATHWAY	ko04740	2	29	0.265765	0.902103	c44651_g1|c54312_g1	http://www.genome.jp/kegg-bin/show_pathway?ko04740/K07376%09red/K02183%09red
Ether lipid metabolism	KEGG PATHWAY	ko00565	3	53	0.272222	0.907528	c60844_g1|c52469_g1|c61074_g1	http://www.genome.jp/kegg-bin/show_pathway?ko00565/K01080%09red/K13644%09red
Hypertrophic cardiomyopathy (HCM)	KEGG PATHWAY	ko05410	4	78	0.274894	0.907528	c77717_g1|c55206_g1|c59272_g1|c58247_g1	http://www.genome.jp/kegg-bin/show_pathway?ko05410/K07200%09red/K01283%09red/K05692%09red/K06265%09red
Ribosome	KEGG PATHWAY	ko03010	26	687	0.295386	0.93338	c105879_g1|c88973_g1|c33051_g1|c30486_g1|c46052_g1|c34139_g1|c60706_g1|c53062_g1|c11742_g1|c44723_g1|c44660_g1|c99831_g1|c53098_g1|c2979_g1|c30954_g1|c46254_g1|c44680_g1|c14720_g1|c36163_g1|c1466_g1|c55287_g1|c33938_g1|c115167_g1|c51346_g1|c121933_g1|c86803_g1	http://www.genome.jp/kegg-bin/show_pathway?ko03010/K02930%09red/K02889%09red/K02866%09red/K02910%09red/K02880%09red/K02915%09red/K02991%09red/K02978%09red/K02995%09red/K02998%09red/K02976%09red/K02922%09red/K02921%09red/K02870%09red/K02872%09red/K02898%09red/K02925%09red/K02896%09red/K02894%09red/K02900%09red/K02984%09red/K02949%09red/K02981%09red/K02940%09red/K02964%09red/K02989%09red
Antigen processing and presentation	KEGG PATHWAY	ko04612	6	134	0.301524	0.93338	c61202_g1|c61202_g5|c54655_g1|c55123_g1|c60073_g1|c63890_g1	http://www.genome.jp/kegg-bin/show_pathway?ko04612/K01365%09red/K03283%09red/K04079%09red
Nicotine addiction	KEGG PATHWAY	ko05033	2	32	0.302067	0.93338	c48515_g1|c48515_g2	http://www.genome.jp/kegg-bin/show_pathway?ko05033/K05175%09red
Aminoacyl-tRNA biosynthesis	KEGG PATHWAY	ko00970	5	108	0.30391	0.93338	c53227_g1|c62962_g2|c60886_g2|c57118_g2|c57556_g1	http://www.genome.jp/kegg-bin/show_pathway?ko00970/K02434%09red/K04567%09red/K01883%09red/K01875%09red
Fatty acid elongation	KEGG PATHWAY	ko00062	3	57	0.307751	0.93338	c60786_g1|c55558_g2|c60694_g3	http://www.genome.jp/kegg-bin/show_pathway?ko00062/K07511%09red/K10250%09red/K00022%09red
Circadian rhythm	KEGG PATHWAY	ko04710	2	33	0.314109	0.93338	c56627_g1|c55206_g1	http://www.genome.jp/kegg-bin/show_pathway?ko04710/K07200%09red/K08959%09red
Notch signaling pathway	KEGG PATHWAY	ko04330	3	59	0.325591	0.93338	c60382_g1|c60653_g1|c52629_g1	http://www.genome.jp/kegg-bin/show_pathway?ko04330/K06057%09red/K06062%09red/K04496%09red
Mismatch repair	KEGG PATHWAY	ko03430	2	34	0.326104	0.93338	c65922_g3|c52291_g1	http://www.genome.jp/kegg-bin/show_pathway?ko03430/K08737%09red/K08739%09red
Phosphonate and phosphinate metabolism	KEGG PATHWAY	ko00440	1	11	0.326468	0.93338	c52469_g1	http://www.genome.jp/kegg-bin/show_pathway?ko00440/K13644%09red
Insect hormone biosynthesis	KEGG PATHWAY	ko00981	1	11	0.326468	0.93338	c60780_g1	http://www.genome.jp/kegg-bin/show_pathway?ko00981/K10719%09red
Lysosome	KEGG PATHWAY	ko04142	9	221	0.329665	0.93338	c57609_g1|c61683_g1|c59428_g2|c45093_g1|c62882_g1|c62752_g3|c55391_g2|c54693_g1|c60073_g1	http://www.genome.jp/kegg-bin/show_pathway?ko04142/K12385%09red/K06129%09red/K01365%09red/K06497%09red/K01052%09red/K01201%09red/K12301%09red/K13443%09red
Propanoate metabolism	KEGG PATHWAY	ko00640	3	60	0.334512	0.93338	c56164_g2|c57602_g1|c55558_g2	http://www.genome.jp/kegg-bin/show_pathway?ko00640/K07511%09red/K00626%09red/K00016%09red
Viral myocarditis	KEGG PATHWAY	ko05416	3	60	0.334512	0.93338	c77717_g1|c59272_g1|c58019_g3	http://www.genome.jp/kegg-bin/show_pathway?ko05416/K06265%09red/K05692%09red/K03260%09red
Ovarian steroidogenesis	KEGG PATHWAY	ko04913	2	35	0.338042	0.93338	c63795_g1|c64751_g1	http://www.genome.jp/kegg-bin/show_pathway?ko04913/K04248%09red/K04527%09red
Glyoxylate and dicarboxylate metabolism	KEGG PATHWAY	ko00630	4	87	0.340819	0.93338	c30163_g1|c60396_g1|c59220_g1|c56164_g2	http://www.genome.jp/kegg-bin/show_pathway?ko00630/K03781%09red/K00049%09red/K00626%09red
Naphthalene degradation	KEGG PATHWAY	ko00626	1	12	0.348293	0.943132	c59866_g1	http://www.genome.jp/kegg-bin/show_pathway?ko00626/K00121%09red
Influenza A	KEGG PATHWAY	ko05164	8	201	0.36636	0.978335	c56186_g1|c63890_g1|c59234_g1|c59079_g1|c77717_g1|c58902_g1|c63191_g1|c55123_g1	http://www.genome.jp/kegg-bin/show_pathway?ko05164/K03283%09red/K05692%09red/K04734%09red/K01312%09red/K12812%09red
Caffeine metabolism	KEGG PATHWAY	ko00232	1	13	0.369413	0.978335	c54537_g4	http://www.genome.jp/kegg-bin/show_pathway?ko00232/K00365%09red
Non-small cell lung cancer	KEGG PATHWAY	ko05223	2	39	0.385061	0.998027	c49613_g1|c55258_g1	http://www.genome.jp/kegg-bin/show_pathway?ko05223/K06276%09red/K05119%09red
Circadian rhythm - fly	KEGG PATHWAY	ko04711	1	14	0.389848	0.998027	c55538_g1	http://www.genome.jp/kegg-bin/show_pathway?ko04711/K12114%09red
Prostate cancer	KEGG PATHWAY	ko05215	5	123	0.400218	0.998027	c54655_g1|c61202_g1|c55258_g1|c59234_g1|c61202_g5	http://www.genome.jp/kegg-bin/show_pathway?ko05215/K06276%09red/K04734%09red/K04079%09red
Basal transcription factors	KEGG PATHWAY	ko03022	3	70	0.422708	0.998027	c59886_g1|c50374_g1|c36846_g1	http://www.genome.jp/kegg-bin/show_pathway?ko03022/K03134%09red/K03130%09red/K03123%09red
Morphine addiction	KEGG PATHWAY	ko05032	3	71	0.431341	0.998027	c48515_g1|c48515_g2|c52742_g1	http://www.genome.jp/kegg-bin/show_pathway?ko05032/K05175%09red/K18438%09red
Systemic lupus erythematosus	KEGG PATHWAY	ko05322	4	104	0.464971	0.998027	c33154_g1|c64291_g1|c52859_g1|c57220_g1	http://www.genome.jp/kegg-bin/show_pathway?ko05322/K11254%09red/K11090%09red/K11253%09red
Alanine, aspartate and glutamate metabolism	KEGG PATHWAY	ko00250	3	75	0.46537	0.998027	c58060_g1|c50827_g1|c63097_g2	http://www.genome.jp/kegg-bin/show_pathway?ko00250/K00827%09red/K00820%09red/K00272%09red
Apoptosis	KEGG PATHWAY	ko04210	3	78	0.49029	0.998027	c64942_g2|c64710_g1|c59234_g1	http://www.genome.jp/kegg-bin/show_pathway?ko04210/K04739%09red/K04397%09red/K04734%09red
Collecting duct acid secretion	KEGG PATHWAY	ko04966	2	49	0.495273	0.998027	c25674_g1|c62911_g5	http://www.genome.jp/kegg-bin/show_pathway?ko04966/K18245%09red/K02147%09red
Pentose phosphate pathway	KEGG PATHWAY	ko00030	3	79	0.49847	0.998027	c60201_g1|c60772_g1|c64610_g2	http://www.genome.jp/kegg-bin/show_pathway?ko00030/K01053%09red/K00948%09red
Toll-like receptor signaling pathway	KEGG PATHWAY	ko04620	2	51	0.515782	0.998027	c63642_g1|c59234_g1	http://www.genome.jp/kegg-bin/show_pathway?ko04620/K05398%09red/K04734%09red
Arachidonic acid metabolism	KEGG PATHWAY	ko00590	2	51	0.515782	0.998027	c54841_g1|c62639_g5	http://www.genome.jp/kegg-bin/show_pathway?ko00590/K00079%09red/K01830%09red
Protein processing in endoplasmic reticulum	KEGG PATHWAY	ko04141	14	415	0.526769	0.998027	c59997_g1|c57531_g1|c63890_g1|c61202_g5|c47516_g2|c116009_g1|c58317_g2|c61202_g1|c54655_g1|c61254_g1|c53677_g1|c55123_g1|c52313_g1|c28735_g1	http://www.genome.jp/kegg-bin/show_pathway?ko04141/K07953%09red/K10976%09red/K06689%09red/K09502%09red/K09542%09red/K13989%09red/K04079%09red/K03283%09red
Proteasome	KEGG PATHWAY	ko03050	5	145	0.537327	0.998027	c50633_g1|c53510_g1|c14690_g1|c47093_g1|c64332_g1	http://www.genome.jp/kegg-bin/show_pathway?ko03050/K03036%09red/K02726%09red/K02737%09red/K03061%09red/K02732%09red
Estrogen signaling pathway	KEGG PATHWAY	ko04915	6	176	0.54022	0.998027	c61202_g1|c63890_g1|c54655_g1|c61202_g5|c44651_g1|c55123_g1	http://www.genome.jp/kegg-bin/show_pathway?ko04915/K03283%09red/K04079%09red/K02183%09red
Progesterone-mediated oocyte maturation	KEGG PATHWAY	ko04914	4	115	0.540819	0.998027	c54655_g1|c61202_g1|c49447_g1|c61202_g5	http://www.genome.jp/kegg-bin/show_pathway?ko04914/K06638%09red/K04079%09red
Aldosterone-regulated sodium reabsorption	KEGG PATHWAY	ko04960	2	56	0.564574	0.998027	c55258_g1|c64751_g1	http://www.genome.jp/kegg-bin/show_pathway?ko04960/K06276%09red/K04527%09red
Prolactin signaling pathway	KEGG PATHWAY	ko04917	2	57	0.573898	0.998027	c57994_g2|c63795_g1	http://www.genome.jp/kegg-bin/show_pathway?ko04917/K04695%09red/K04248%09red
Phosphatidylinositol signaling system	KEGG PATHWAY	ko04070	3	90	0.583664	0.998027	c62212_g1|c44651_g1|c61858_g2	http://www.genome.jp/kegg-bin/show_pathway?ko04070/K00915%09red/K01106%09red/K02183%09red
Phototransduction - fly	KEGG PATHWAY	ko04745	2	59	0.592106	0.998027	c44651_g1|c77717_g1	http://www.genome.jp/kegg-bin/show_pathway?ko04745/K05692%09red/K02183%09red
cAMP signaling pathway	KEGG PATHWAY	ko04024	8	249	0.595041	0.998027	c61221_g3|c59234_g1|c61406_g1|c60147_g1|c64434_g1|c54341_g1|c44651_g1|c63419_g1	http://www.genome.jp/kegg-bin/show_pathway?ko04024/K00232%09red/K12323%09red/K05673%09red/K04734%09red/K02183%09red
Hedgehog signaling pathway	KEGG PATHWAY	ko04340	2	60	0.60099	0.998027	c56627_g1|c58717_g8	http://www.genome.jp/kegg-bin/show_pathway?ko04340/K08959%09red/K00444%09red
Type II diabetes mellitus	KEGG PATHWAY	ko04930	2	60	0.60099	0.998027	c57994_g2|c64751_g1	http://www.genome.jp/kegg-bin/show_pathway?ko04930/K04695%09red/K04527%09red
Phototransduction	KEGG PATHWAY	ko04744	1	27	0.602443	0.998027	c44651_g1	http://www.genome.jp/kegg-bin/show_pathway?ko04744/K02183%09red
Glycolysis / Gluconeogenesis	KEGG PATHWAY	ko00010	6	188	0.602655	0.998027	c59866_g1|c58922_g1|c46948_g1|c46948_g2|c57602_g1|c48091_g1	http://www.genome.jp/kegg-bin/show_pathway?ko00010/K00128%09red/K00121%09red/K00134%09red/K00016%09red
Nitrogen metabolism	KEGG PATHWAY	ko00910	1	28	0.615333	0.998027	c62911_g5	http://www.genome.jp/kegg-bin/show_pathway?ko00910/K18245%09red
Fc gamma R-mediated phagocytosis	KEGG PATHWAY	ko04666	3	96	0.626063	0.998027	c66060_g2|c60844_g1|c61074_g1	http://www.genome.jp/kegg-bin/show_pathway?ko04666/K01080%09red/K05768%09red
Cell cycle	KEGG PATHWAY	ko04110	6	193	0.627268	0.998027	c49447_g1|c52148_g1|c48445_g1|c49828_g1|c51913_g1|c36568_g1	http://www.genome.jp/kegg-bin/show_pathway?ko04110/K06671%09red/K02210%09red/K02540%09red/K02541%09red/K06638%09red/K06636%09red
Hepatitis C	KEGG PATHWAY	ko05160	3	97	0.632833	0.998027	c52072_g1|c55258_g1|c59234_g1	http://www.genome.jp/kegg-bin/show_pathway?ko05160/K06276%09red/K04382%09red/K04734%09red
One carbon pool by folate	KEGG PATHWAY	ko00670	1	30	0.639873	0.998027	c59577_g1	http://www.genome.jp/kegg-bin/show_pathway?ko00670/K00288%09red
Chronic myeloid leukemia	KEGG PATHWAY	ko05220	2	65	0.643212	0.998027	c60382_g1|c59234_g1	http://www.genome.jp/kegg-bin/show_pathway?ko05220/K04734%09red/K04496%09red
TNF signaling pathway	KEGG PATHWAY	ko04668	2	66	0.65122	0.998027	c64942_g2|c59234_g1	http://www.genome.jp/kegg-bin/show_pathway?ko04668/K04397%09red/K04734%09red
Fatty acid biosynthesis	KEGG PATHWAY	ko00061	1	32	0.662848	0.998027	c55963_g2	http://www.genome.jp/kegg-bin/show_pathway?ko00061/K15013%09red
SNARE interactions in vesicular transport	KEGG PATHWAY	ko04130	1	32	0.662848	0.998027	c53286_g1	http://www.genome.jp/kegg-bin/show_pathway?ko04130/K08515%09red
Toxoplasmosis	KEGG PATHWAY	ko05145	4	137	0.673781	0.998027	c55123_g1|c55258_g1|c63890_g1|c59234_g1	http://www.genome.jp/kegg-bin/show_pathway?ko05145/K06276%09red/K04734%09red/K03283%09red
NF-kappa B signaling pathway	KEGG PATHWAY	ko04064	1	33	0.673781	0.998027	c59234_g1	http://www.genome.jp/kegg-bin/show_pathway?ko04064/K04734%09red
Vitamin digestion and absorption	KEGG PATHWAY	ko04977	1	34	0.68436	0.998027	c62755_g1	http://www.genome.jp/kegg-bin/show_pathway?ko04977/K01435%09red
Non-alcoholic fatty liver disease (NAFLD)	KEGG PATHWAY	ko04932	8	271	0.685444	0.998027	c55157_g1|c55084_g2|c29168_g1|c64942_g2|c57187_g2|c55206_g1|c64751_g1|c49455_g1	http://www.genome.jp/kegg-bin/show_pathway?ko04932/K02256%09red/K03948%09red/K00412%09red/K04527%09red/K07200%09red/K00418%09red/K04397%09red/K02266%09red
mRNA surveillance pathway	KEGG PATHWAY	ko03015	5	173	0.687309	0.998027	c52072_g1|c53962_g1|c58902_g1|c47902_g1|c42501_g1	http://www.genome.jp/kegg-bin/show_pathway?ko03015/K03265%09red/K03267%09red/K04382%09red/K12883%09red/K12812%09red
Alcoholism	KEGG PATHWAY	ko05034	5	174	0.692003	0.998027	c44651_g1|c58268_g1|c64291_g1|c57220_g1|c33154_g1	http://www.genome.jp/kegg-bin/show_pathway?ko05034/K11254%09red/K11253%09red/K08155%09red/K02183%09red
Cardiac muscle contraction	KEGG PATHWAY	ko04260	4	141	0.694855	0.998027	c55157_g1|c55084_g2|c29168_g1|c49455_g1	http://www.genome.jp/kegg-bin/show_pathway?ko04260/K02256%09red/K00418%09red/K00412%09red/K02266%09red
Rheumatoid arthritis	KEGG PATHWAY	ko05323	2	72	0.696284	0.998027	c25674_g1|c60073_g1	http://www.genome.jp/kegg-bin/show_pathway?ko05323/K01365%09red/K02147%09red
HIF-1 signaling pathway	KEGG PATHWAY	ko04066	4	144	0.710009	0.998027	c64751_g1|c65009_g2|c53098_g1|c48091_g1	http://www.genome.jp/kegg-bin/show_pathway?ko04066/K02991%09red/K00134%09red/K07299%09red/K04527%09red
Chagas disease (American trypanosomiasis)	KEGG PATHWAY	ko05142	3	111	0.718588	0.998027	c52072_g1|c58247_g1|c59234_g1	http://www.genome.jp/kegg-bin/show_pathway?ko05142/K01283%09red/K04382%09red/K04734%09red
FoxO signaling pathway	KEGG PATHWAY	ko04068	4	146	0.719803	0.998027	c30163_g1|c55258_g1|c55206_g1|c64751_g1	http://www.genome.jp/kegg-bin/show_pathway?ko04068/K07200%09red/K03781%09red/K06276%09red/K04527%09red
Thyroid hormone signaling pathway	KEGG PATHWAY	ko04919	5	181	0.723504	0.998027	c65009_g2|c57822_g2|c55258_g1|c77717_g1|c52629_g1	http://www.genome.jp/kegg-bin/show_pathway?ko04919/K06276%09red/K09183%09red/K05692%09red/K06062%09red/K07299%09red
Fructose and mannose metabolism	KEGG PATHWAY	ko00051	2	76	0.723569	0.998027	c62588_g2|c58291_g1	http://www.genome.jp/kegg-bin/show_pathway?ko00051/K00011%09red/K00008%09red
T cell receptor signaling pathway	KEGG PATHWAY	ko04660	2	77	0.730058	0.998027	c55258_g1|c59234_g1	http://www.genome.jp/kegg-bin/show_pathway?ko04660/K06276%09red/K04734%09red
Dilated cardiomyopathy	KEGG PATHWAY	ko05414	2	77	0.730058	0.998027	c77717_g1|c59272_g1	http://www.genome.jp/kegg-bin/show_pathway?ko05414/K06265%09red/K05692%09red
RIG-I-like receptor signaling pathway	KEGG PATHWAY	ko04622	1	39	0.732329	0.998027	c59234_g1	http://www.genome.jp/kegg-bin/show_pathway?ko04622/K04734%09red
Retrograde endocannabinoid signaling	KEGG PATHWAY	ko04723	2	78	0.736417	0.998027	c48515_g1|c48515_g2	http://www.genome.jp/kegg-bin/show_pathway?ko04723/K05175%09red
Pertussis	KEGG PATHWAY	ko05133	2	78	0.736417	0.998027	c44651_g1|c64942_g2	http://www.genome.jp/kegg-bin/show_pathway?ko05133/K04397%09red/K02183%09red
Cysteine and methionine metabolism	KEGG PATHWAY	ko00270	2	79	0.742648	0.998027	c57602_g1|c62842_g1	http://www.genome.jp/kegg-bin/show_pathway?ko00270/K01611%09red/K00016%09red
GABAergic synapse	KEGG PATHWAY	ko04727	2	79	0.742648	0.998027	c48515_g1|c48515_g2	http://www.genome.jp/kegg-bin/show_pathway?ko04727/K05175%09red
mTOR signaling pathway	KEGG PATHWAY	ko04150	2	79	0.742648	0.998027	c55258_g1|c53098_g1	http://www.genome.jp/kegg-bin/show_pathway?ko04150/K06276%09red/K02991%09red
Terpenoid backbone biosynthesis	KEGG PATHWAY	ko00900	1	41	0.749411	0.998027	c56164_g2	http://www.genome.jp/kegg-bin/show_pathway?ko00900/K00626%09red
Viral carcinogenesis	KEGG PATHWAY	ko05203	8	291	0.755725	0.998027	c49447_g1|c59234_g1|c59886_g1|c57220_g1|c52629_g1|c66060_g2|c62862_g1|c59854_g1	http://www.genome.jp/kegg-bin/show_pathway?ko05203/K11254%09red/K03123%09red/K08665%09red/K04734%09red/K06062%09red/K06638%09red/K05760%09red/K05768%09red
Fc epsilon RI signaling pathway	KEGG PATHWAY	ko04664	1	42	0.757539	0.998027	c55258_g1	http://www.genome.jp/kegg-bin/show_pathway?ko04664/K06276%09red
Long-term depression	KEGG PATHWAY	ko04730	2	82	0.760588	0.998027	c52072_g1|c54312_g1	http://www.genome.jp/kegg-bin/show_pathway?ko04730/K04382%09red/K07376%09red
Amyotrophic lateral sclerosis (ALS)	KEGG PATHWAY	ko05014	2	82	0.760588	0.998027	c30163_g1|c59665_g1	http://www.genome.jp/kegg-bin/show_pathway?ko05014/K03781%09red/K04565%09red
AMPK signaling pathway	KEGG PATHWAY	ko04152	5	192	0.76821	0.998027	c60220_g3|c55206_g1|c64751_g1|c55258_g1|c52072_g1	http://www.genome.jp/kegg-bin/show_pathway?ko04152/K07200%09red/K06276%09red/K04382%09red/K00507%09red/K04527%09red
TGF-beta signaling pathway	KEGG PATHWAY	ko04350	2	84	0.771938	0.998027	c52072_g1|c60968_g1	http://www.genome.jp/kegg-bin/show_pathway?ko04350/K17696%09red/K04382%09red
Oxidative phosphorylation	KEGG PATHWAY	ko00190	10	365	0.776185	0.998027	c55157_g1|c55084_g2|c57614_g4|c41146_g1|c62452_g5|c57187_g2|c29168_g1|c48520_g2|c25674_g1|c49455_g1	http://www.genome.jp/kegg-bin/show_pathway?ko00190/K02256%09red/K03948%09red/K03880%09red/K00412%09red/K01507%09red/K00418%09red/K02129%09red/K02147%09red/K02131%09red/K02266%09red
Arrhythmogenic right ventricular cardiomyopathy (ARVC)	KEGG PATHWAY	ko05412	2	85	0.777434	0.998027	c77717_g1|c59272_g1	http://www.genome.jp/kegg-bin/show_pathway?ko05412/K06265%09red/K05692%09red
Measles	KEGG PATHWAY	ko05162	3	123	0.778983	0.998027	c55123_g1|c63890_g1|c59234_g1	http://www.genome.jp/kegg-bin/show_pathway?ko05162/K04734%09red/K03283%09red
Gastric acid secretion	KEGG PATHWAY	ko04971	2	86	0.782815	0.998027	c44651_g1|c62911_g5	http://www.genome.jp/kegg-bin/show_pathway?ko04971/K18245%09red/K02183%09red
Cytosolic DNA-sensing pathway	KEGG PATHWAY	ko04623	1	46	0.787502	0.998027	c59234_g1	http://www.genome.jp/kegg-bin/show_pathway?ko04623/K04734%09red
RNA transport	KEGG PATHWAY	ko03013	8	302	0.789303	0.998027	c58019_g3|c50299_g1|c42501_g1|c58902_g1|c56353_g1|c59502_g1|c59471_g1|c120112_g1	http://www.genome.jp/kegg-bin/show_pathway?ko03013/K12883%09red/K07562%09red/K03243%09red/K12812%09red/K03260%09red/K03231%09red
Herpes simplex infection	KEGG PATHWAY	ko05168	5	201	0.800524	0.998027	c55986_g2|c65480_g1|c50374_g1|c36846_g1|c59234_g1	http://www.genome.jp/kegg-bin/show_pathway?ko05168/K03006%09red/K03134%09red/K03130%09red/K04734%09red/K14840%09red
B cell receptor signaling pathway	KEGG PATHWAY	ko04662	1	49	0.80752	0.998027	c59234_g1	http://www.genome.jp/kegg-bin/show_pathway?ko04662/K04734%09red
Neurotrophin signaling pathway	KEGG PATHWAY	ko04722	3	130	0.809008	0.998027	c44651_g1|c55258_g1|c59234_g1	http://www.genome.jp/kegg-bin/show_pathway?ko04722/K06276%09red/K04734%09red/K02183%09red
Proteoglycans in cancer	KEGG PATHWAY	ko05205	8	313	0.819336	0.998027	c57609_g1|c58717_g8|c53098_g1|c77717_g1|c55258_g1|c59854_g1|c54693_g1|c60073_g1	http://www.genome.jp/kegg-bin/show_pathway?ko05205/K01365%09red/K06497%09red/K05692%09red/K06276%09red/K02991%09red/K00444%09red/K05760%09red
Vasopressin-regulated water reabsorption	KEGG PATHWAY	ko04962	2	95	0.826294	0.998027	c50240_g1|c58571_g1	http://www.genome.jp/kegg-bin/show_pathway?ko04962/K09866%09red
Complement and coagulation cascades	KEGG PATHWAY	ko04610	2	97	0.834826	0.998027	c59531_g1|c30430_g1	http://www.genome.jp/kegg-bin/show_pathway?ko04610/K01324%09red
Basal cell carcinoma	KEGG PATHWAY	ko05217	1	54	0.836785	0.998027	c58717_g8	http://www.genome.jp/kegg-bin/show_pathway?ko05217/K00444%09red
Leishmaniasis	KEGG PATHWAY	ko05140	1	55	0.842081	0.998027	c59234_g1	http://www.genome.jp/kegg-bin/show_pathway?ko05140/K04734%09red
ECM-receptor interaction	KEGG PATHWAY	ko04512	3	139	0.842481	0.998027	c59272_g1|c48039_g1|c58745_g3	http://www.genome.jp/kegg-bin/show_pathway?ko04512/K06258%09red/K06265%09red/K06236%09red
Fanconi anemia pathway	KEGG PATHWAY	ko03460	1	56	0.847206	0.998027	c31076_g1	http://www.genome.jp/kegg-bin/show_pathway?ko03460/K03511%09red
VEGF signaling pathway	KEGG PATHWAY	ko04370	1	56	0.847206	0.998027	c59854_g1	http://www.genome.jp/kegg-bin/show_pathway?ko04370/K05760%09red
Hippo signaling pathway	KEGG PATHWAY	ko04390	4	180	0.850408	0.998027	c56627_g1|c77717_g1|c58717_g8|c52072_g1	http://www.genome.jp/kegg-bin/show_pathway?ko04390/K08959%09red/K04382%09red/K05692%09red/K00444%09red
Jak-STAT signaling pathway	KEGG PATHWAY	ko04630	1	57	0.852164	0.998027	c57994_g2	http://www.genome.jp/kegg-bin/show_pathway?ko04630/K04695%09red
Prion diseases	KEGG PATHWAY	ko05020	1	57	0.852164	0.998027	c59665_g1	http://www.genome.jp/kegg-bin/show_pathway?ko05020/K04565%09red
Proximal tubule bicarbonate reclamation	KEGG PATHWAY	ko04964	1	58	0.856962	0.998027	c62911_g5	http://www.genome.jp/kegg-bin/show_pathway?ko04964/K18245%09red
Epithelial cell signaling in Helicobacter pylori infection	KEGG PATHWAY	ko05120	2	103	0.858193	0.998027	c25674_g1|c59234_g1	http://www.genome.jp/kegg-bin/show_pathway?ko05120/K04734%09red/K02147%09red
Shigellosis	KEGG PATHWAY	ko05131	2	103	0.858193	0.998027	c77717_g1|c59234_g1	http://www.genome.jp/kegg-bin/show_pathway?ko05131/K05692%09red/K04734%09red
Carbon metabolism	KEGG PATHWAY	ko01200	8	332	0.863292	0.998027	c59866_g1|c55558_g2|c62040_g1|c60201_g1|c64610_g2|c60772_g1|c56164_g2|c48091_g1	http://www.genome.jp/kegg-bin/show_pathway?ko01200/K00134%09red/K01053%09red/K00248%09red/K00948%09red/K07511%09red/K00121%09red/K00626%09red
Amphetamine addiction	KEGG PATHWAY	ko05031	2	105	0.865285	0.998027	c44651_g1|c58268_g1	http://www.genome.jp/kegg-bin/show_pathway?ko05031/K08155%09red/K02183%09red
2-Oxocarboxylic acid metabolism	KEGG PATHWAY	ko01210	1	60	0.866095	0.998027	c55765_g3	http://www.genome.jp/kegg-bin/show_pathway?ko01210/K14677%09red
Cocaine addiction	KEGG PATHWAY	ko05030	1	60	0.866095	0.998027	c58268_g1	http://www.genome.jp/kegg-bin/show_pathway?ko05030/K08155%09red
Melanogenesis	KEGG PATHWAY	ko04916	2	106	0.868707	0.998027	c44651_g1|c58717_g8	http://www.genome.jp/kegg-bin/show_pathway?ko04916/K00444%09red/K02183%09red
Carbon fixation pathways in prokaryotes	KEGG PATHWAY	ko00720	1	61	0.870441	0.998027	c56164_g2	http://www.genome.jp/kegg-bin/show_pathway?ko00720/K00626%09red
Chemokine signaling pathway	KEGG PATHWAY	ko04062	2	110	0.881611	0.998027	c59854_g1|c59234_g1	http://www.genome.jp/kegg-bin/show_pathway?ko04062/K05760%09red/K04734%09red
Circadian entrainment	KEGG PATHWAY	ko04713	2	110	0.881611	0.998027	c44651_g1|c54312_g1	http://www.genome.jp/kegg-bin/show_pathway?ko04713/K07376%09red/K02183%09red
Platelet activation	KEGG PATHWAY	ko04611	3	152	0.881807	0.998027	c77717_g1|c54312_g1|c48039_g1	http://www.genome.jp/kegg-bin/show_pathway?ko04611/K05692%09red/K06236%09red/K07376%09red
cGMP-PKG signaling pathway	KEGG PATHWAY	ko04022	5	231	0.883115	0.998027	c44651_g1|c54312_g1|c57822_g2|c64751_g1|c60147_g1	http://www.genome.jp/kegg-bin/show_pathway?ko04022/K12323%09red/K04527%09red/K09183%09red/K07376%09red/K02183%09red
Salivary secretion	KEGG PATHWAY	ko04970	2	111	0.884649	0.998027	c44651_g1|c54312_g1	http://www.genome.jp/kegg-bin/show_pathway?ko04970/K07376%09red/K02183%09red
Tyrosine metabolism	KEGG PATHWAY	ko00350	1	66	0.890147	0.998027	c59866_g1	http://www.genome.jp/kegg-bin/show_pathway?ko00350/K00121%09red
Oxytocin signaling pathway	KEGG PATHWAY	ko04921	4	196	0.891377	0.998027	c44651_g1|c77717_g1|c55206_g1|c60147_g1	http://www.genome.jp/kegg-bin/show_pathway?ko04921/K07200%09red/K12323%09red/K05692%09red/K02183%09red
PI3K-Akt signaling pathway	KEGG PATHWAY	ko04151	8	347	0.891512	0.998027	c52072_g1|c61202_g1|c53098_g1|c61202_g5|c54655_g1|c48039_g1|c55258_g1|c64751_g1	http://www.genome.jp/kegg-bin/show_pathway?ko04151/K04527%09red/K04382%09red/K06276%09red/K02991%09red/K04079%09red/K06236%09red
Signaling pathways regulating pluripotency of stem cells	KEGG PATHWAY	ko04550	2	114	0.893334	0.998027	c58717_g8|c62033_g1	http://www.genome.jp/kegg-bin/show_pathway?ko04550/K00444%09red/K09378%09red
Methane metabolism	KEGG PATHWAY	ko00680	1	68	0.897163	0.998027	c59866_g1	http://www.genome.jp/kegg-bin/show_pathway?ko00680/K00121%09red
Glioma	KEGG PATHWAY	ko05214	1	68	0.897163	0.998027	c44651_g1	http://www.genome.jp/kegg-bin/show_pathway?ko05214/K02183%09red
Parkinson's disease	KEGG PATHWAY	ko05012	8	352	0.899767	0.998027	c55157_g1|c55084_g2|c58268_g1|c48520_g2|c41146_g1|c57187_g2|c29168_g1|c49455_g1	http://www.genome.jp/kegg-bin/show_pathway?ko05012/K02256%09red/K03948%09red/K00412%09red/K03880%09red/K00418%09red/K02131%09red/K08155%09red/K02266%09red
Endometrial cancer	KEGG PATHWAY	ko05213	1	69	0.900502	0.998027	c55258_g1	http://www.genome.jp/kegg-bin/show_pathway?ko05213/K06276%09red
Vibrio cholerae infection	KEGG PATHWAY	ko05110	2	117	0.901408	0.998027	c77717_g1|c25674_g1	http://www.genome.jp/kegg-bin/show_pathway?ko05110/K05692%09red/K02147%09red
Synaptic vesicle cycle	KEGG PATHWAY	ko04721	2	119	0.90647	0.998027	c58268_g1|c25674_g1	http://www.genome.jp/kegg-bin/show_pathway?ko04721/K08155%09red/K02147%09red
Gap junction	KEGG PATHWAY	ko04540	2	121	0.911288	0.998027	c56627_g1|c54312_g1	http://www.genome.jp/kegg-bin/show_pathway?ko04540/K08959%09red/K07376%09red
Dopaminergic synapse	KEGG PATHWAY	ko04728	3	167	0.916125	0.998027	c44651_g1|c58268_g1|c52072_g1	http://www.genome.jp/kegg-bin/show_pathway?ko04728/K04382%09red/K08155%09red/K02183%09red
Osteoclast differentiation	KEGG PATHWAY	ko04380	1	75	0.918378	0.998027	c59234_g1	http://www.genome.jp/kegg-bin/show_pathway?ko04380/K04734%09red
Carbon fixation in photosynthetic organisms	KEGG PATHWAY	ko00710	1	77	0.923593	0.998027	c48091_g1	http://www.genome.jp/kegg-bin/show_pathway?ko00710/K00134%09red
Oocyte meiosis	KEGG PATHWAY	ko04114	3	171	0.9236	0.998027	c44651_g1|c51913_g1|c52072_g1	http://www.genome.jp/kegg-bin/show_pathway?ko04114/K06636%09red/K04382%09red/K02183%09red
Colorectal cancer	KEGG PATHWAY	ko05210	1	78	0.926074	0.998027	c52291_g1	http://www.genome.jp/kegg-bin/show_pathway?ko05210/K08737%09red
Amoebiasis	KEGG PATHWAY	ko05146	2	130	0.930223	0.998027	c55050_g2|c48039_g1	http://www.genome.jp/kegg-bin/show_pathway?ko05146/K06236%09red/K13963%09red
Wnt signaling pathway	KEGG PATHWAY	ko04310	3	175	0.930461	0.998027	c60382_g1|c58717_g8|c46743_g1	http://www.genome.jp/kegg-bin/show_pathway?ko04310/K02185%09red/K00444%09red/K04496%09red
Adherens junction	KEGG PATHWAY	ko04520	2	131	0.932074	0.998027	c77717_g1|c64751_g1	http://www.genome.jp/kegg-bin/show_pathway?ko04520/K05692%09red/K04527%09red
Leukocyte transendothelial migration	KEGG PATHWAY	ko04670	2	136	0.94065	0.998027	c59854_g1|c77717_g1	http://www.genome.jp/kegg-bin/show_pathway?ko04670/K05692%09red/K05760%09red
Renal cell carcinoma	KEGG PATHWAY	ko05211	1	85	0.941329	0.998027	c65009_g2	http://www.genome.jp/kegg-bin/show_pathway?ko05211/K07299%09red
Serotonergic synapse	KEGG PATHWAY	ko04726	1	85	0.941329	0.998027	c58268_g1	http://www.genome.jp/kegg-bin/show_pathway?ko04726/K08155%09red
Alzheimer's disease	KEGG PATHWAY	ko05010	9	425	0.943832	0.998027	c55157_g1|c55084_g2|c48520_g2|c64942_g2|c57187_g2|c44651_g1|c29168_g1|c49455_g1|c48091_g1	http://www.genome.jp/kegg-bin/show_pathway?ko05010/K02256%09red/K03948%09red/K00412%09red/K00418%09red/K04397%09red/K00134%09red/K02131%09red/K02183%09red/K02266%09red
Pathways in cancer	KEGG PATHWAY	ko05200	8	390	0.946766	0.998027	c60382_g1|c61202_g1|c65009_g2|c52291_g1|c59234_g1|c54655_g1|c58717_g8|c61202_g5	http://www.genome.jp/kegg-bin/show_pathway?ko05200/K08737%09red/K04734%09red/K07299%09red/K04079%09red/K00444%09red/K04496%09red
Vascular smooth muscle contraction	KEGG PATHWAY	ko04270	2	144	0.952267	0.998027	c44651_g1|c60147_g1	http://www.genome.jp/kegg-bin/show_pathway?ko04270/K12323%09red/K02183%09red
Hippo signaling pathway - fly	KEGG PATHWAY	ko04391	2	144	0.952267	0.998027	c52072_g1|c77717_g1	http://www.genome.jp/kegg-bin/show_pathway?ko04391/K04382%09red/K05692%09red
Inflammatory mediator regulation of TRP channels	KEGG PATHWAY	ko04750	1	92	0.953438	0.998027	c44651_g1	http://www.genome.jp/kegg-bin/show_pathway?ko04750/K02183%09red
HTLV-I infection	KEGG PATHWAY	ko05166	5	278	0.953684	0.998027	c65009_g2|c52629_g1|c59734_g1|c59234_g1|c58717_g8	http://www.genome.jp/kegg-bin/show_pathway?ko05166/K06062%09red/K05770%09red/K04734%09red/K07299%09red/K00444%09red
Epstein-Barr virus infection	KEGG PATHWAY	ko05169	6	323	0.957279	0.998027	c50633_g1|c63890_g1|c59234_g1|c65480_g1|c53510_g1|c55123_g1	http://www.genome.jp/kegg-bin/show_pathway?ko05169/K03006%09red/K03036%09red/K03061%09red/K04734%09red/K03283%09red
Huntington's disease	KEGG PATHWAY	ko05016	11	519	0.958356	0.998027	c55157_g1|c55084_g2|c65480_g1|c48520_g2|c59665_g1|c52430_g1|c43889_g2|c62326_g1|c57187_g2|c29168_g1|c49455_g1	http://www.genome.jp/kegg-bin/show_pathway?ko05016/K03006%09red/K02256%09red/K03948%09red/K00412%09red/K00418%09red/K10411%09red/K04565%09red/K02131%09red/K10408%09red/K02266%09red
Long-term potentiation	KEGG PATHWAY	ko04720	1	102	0.966537	0.998027	c44651_g1	http://www.genome.jp/kegg-bin/show_pathway?ko04720/K02183%09red
Bacterial invasion of epithelial cells	KEGG PATHWAY	ko05100	2	157	0.966647	0.998027	c59854_g1|c77717_g1	http://www.genome.jp/kegg-bin/show_pathway?ko05100/K05692%09red/K05760%09red
Insulin secretion	KEGG PATHWAY	ko04911	1	103	0.967624	0.998027	c65009_g2	http://www.genome.jp/kegg-bin/show_pathway?ko04911/K07299%09red
Small cell lung cancer	KEGG PATHWAY	ko05222	1	103	0.967624	0.998027	c59234_g1	http://www.genome.jp/kegg-bin/show_pathway?ko05222/K04734%09red
GnRH signaling pathway	KEGG PATHWAY	ko04912	1	104	0.968677	0.998027	c44651_g1	http://www.genome.jp/kegg-bin/show_pathway?ko04912/K02183%09red
Rap1 signaling pathway	KEGG PATHWAY	ko04015	3	208	0.968799	0.998027	c44651_g1|c77717_g1|c64751_g1	http://www.genome.jp/kegg-bin/show_pathway?ko04015/K05692%09red/K04527%09red/K02183%09red
Phagosome	KEGG PATHWAY	ko04145	4	255	0.96993	0.998027	c59359_g5|c77717_g1|c25674_g1|c60073_g1	http://www.genome.jp/kegg-bin/show_pathway?ko04145/K01365%09red/K05692%09red/K10062%09red/K02147%09red
Calcium signaling pathway	KEGG PATHWAY	ko04020	2	164	0.972559	0.998027	c44651_g1|c63795_g1	http://www.genome.jp/kegg-bin/show_pathway?ko04020/K04248%09red/K02183%09red
Pathogenic Escherichia coli infection	KEGG PATHWAY	ko05130	1	113	0.976735	0.998027	c77717_g1	http://www.genome.jp/kegg-bin/show_pathway?ko05130/K05692%09red
Adrenergic signaling in cardiomyocytes	KEGG PATHWAY	ko04261	2	171	0.977453	0.998027	c44651_g1|c52072_g1	http://www.genome.jp/kegg-bin/show_pathway?ko04261/K04382%09red/K02183%09red
Biosynthesis of amino acids	KEGG PATHWAY	ko01230	3	231	0.982552	0.998027	c64610_g2|c55765_g3|c48091_g1	http://www.genome.jp/kegg-bin/show_pathway?ko01230/K00948%09red/K00134%09red/K14677%09red
Regulation of actin cytoskeleton	KEGG PATHWAY	ko04810	3	236	0.984655	0.998027	c66060_g2|c59854_g1|c77717_g1	http://www.genome.jp/kegg-bin/show_pathway?ko04810/K05692%09red/K05760%09red/K05768%09red
Tuberculosis	KEGG PATHWAY	ko05152	2	185	0.984833	0.998027	c44651_g1|c63642_g1	http://www.genome.jp/kegg-bin/show_pathway?ko05152/K05398%09red/K02183%09red
Ras signaling pathway	KEGG PATHWAY	ko04014	2	185	0.984833	0.998027	c44651_g1|c64751_g1	http://www.genome.jp/kegg-bin/show_pathway?ko04014/K04527%09red/K02183%09red
Hepatitis B	KEGG PATHWAY	ko05161	1	129	0.986292	0.998027	c59234_g1	http://www.genome.jp/kegg-bin/show_pathway?ko05161/K04734%09red
Tight junction	KEGG PATHWAY	ko04530	2	192	0.987582	0.998027	c52072_g1|c77717_g1	http://www.genome.jp/kegg-bin/show_pathway?ko04530/K04382%09red/K05692%09red
Axon guidance	KEGG PATHWAY	ko04360	1	135	0.988759	0.998027	c60496_g1	http://www.genome.jp/kegg-bin/show_pathway?ko04360/K06843%09red
Salmonella infection	KEGG PATHWAY	ko05132	1	136	0.989125	0.998027	c77717_g1	http://www.genome.jp/kegg-bin/show_pathway?ko05132/K05692%09red
Endocytosis	KEGG PATHWAY	ko04144	3	265	0.99281	0.998027	c55123_g1|c60184_g1|c63890_g1	http://www.genome.jp/kegg-bin/show_pathway?ko04144/K12474%09red/K03283%09red
Focal adhesion	KEGG PATHWAY	ko04510	4	317	0.993163	0.998027	c59854_g1|c55258_g1|c77717_g1|c48039_g1	http://www.genome.jp/kegg-bin/show_pathway?ko04510/K06276%09red/K05692%09red/K06236%09red/K05760%09red
Spliceosome	KEGG PATHWAY	ko03040	4	321	0.993808	0.998027	c55123_g1|c58902_g1|c63890_g1|c42501_g1	http://www.genome.jp/kegg-bin/show_pathway?ko03040/K12883%09red/K12812%09red/K03283%09red
MicroRNAs in cancer	KEGG PATHWAY	ko05206	1	159	0.994919	0.998027	c55465_g1	http://www.genome.jp/kegg-bin/show_pathway?ko05206/K05658%09red
Ubiquitin mediated proteolysis	KEGG PATHWAY	ko04120	2	223	0.994936	0.998027	c116009_g1|c28735_g1	http://www.genome.jp/kegg-bin/show_pathway?ko04120/K06689%09red
MAPK signaling pathway	KEGG PATHWAY	ko04010	2	255	0.998027	0.998027	c55123_g1|c63890_g1	http://www.genome.jp/kegg-bin/show_pathway?ko04010/K03283%09red
--------------------
#Term	Database	ID	Input number	Background number	P-Value	Corrected P-Value	Input	Hyperlink
--------------------
#Term	Database	ID	Input number	Background number	P-Value	Corrected P-Value	Input	Hyperlink
--------------------
