# Supplementary material for: Comparative transcriptome analysis reveals host-associated differentiation in Chilo suppressalis (Lepidoptera: Crambidae)
Source: Sci Rep. 2017 Oct 23;7:13778. doi: 10.1038/s41598-017-14137-x (PMC5653757; doi:10.1038/s41598-017-14137-x)
Supplement: Supplementary file 8 — Table S7 [file 41598_2017_14137_MOESM8_ESM.xls]

## Sheet: Sheet1
Gene ID	Primer-F	Primer-R
c59821_g1	ATCGTTACGTCCAAAGGGCA	AACGTCGGTACTGGTGGAAG
c58473_g2	GCTCTACGCCAGCTTCATCA	CTGCGTATCGGCAGTACCTT
c56908_g1	GCTCGTATAGTAGCCGCCAA	AGAGTCACCGGTACACATGC
c53669_g1	CTCTGAAGCTCGGACACCAT	ATCCATCCCAGACGTTGCTG
c62487_g1	TTCGAAGCGCGATAGACCTC	TGACGCGTAAGCAAAGCAAC
c51269_g1	CCTCCTTGAGCCCATTCGTT	CATCGCTGCCGTCTGGAATA
c59987_g1	AGGTGTACGAGCATCACACG	ACTGCTCGATCTGTTGGTGG
c56908_g2	CTTGACCACGGCTCACAGAT	CTGACCCGCACGAAAATGTC
c57784_g1	ATCCCCAACTTTCACGTCCC	AGCGTTGTTGTGCTGTCTCT
c60316_g1	GCGCTCCTGTGTTCTGTACT	TGAATCGTCGCTGCGAAATG
c63849_g1	TCAAGGGCAATTGAACGGGT	GTGCTCCAGCCTTGATTCCT
c62862_g1	CACCATCTTGTATCTCTTCTC	CTTGCTCATCCAGACTTC
c56139_g1	AGAAGGTGGTGCAAGAGGTG	CTTCACGTTCTACGGGGTCC
c53074_g1	CCATCTTCGGTTTCCGGTCA	AGGATGGAACTAGTGGGCCT
c55698_g4	ATCGCCGGGAGGATTTGTTC	GGGGTGTCGACCAATACTGT
c60426_g2	AGCGACTGACCAACCTCTTT	CCGCATCAGCAGGAATCGTA
c48438_g1	AGCGTATCCTTCTTCTACA	GCACATCTTATATCCGTCTT
c45673_g1	CAATAGGTACAGCACAGATT	TATGGAACACAGCAATGG
c53675_g1	TACTCGCACTATCGCTAT	GTATCAACGGTGGAAGAAT
c65016_g1	ATCCCTGCACCACGTAAAGG	AAGTACCCCGATGAACCAGC
c30430_g1	GAAGAAAGCTTGAGCACAGCC	CCGGTGGTCCGTTGTACC
c55295_g1	GACGATTACATGGTGGCAGC	ATGACATTGCGGCTGAAGAC
c55698_g3	CATCGCCGGGAGGATTTGTT	GAGAAGGGGTGTCGACCAAT
c60750_g1	TGGATGACCGATGATGTA	ATTGCCTCACGAATAACG
c30486_g1	GGGTTTGTAGACCATACGGAGA	TGCCAATTTTTCTCGTACAATCCT
c48735_g1	GATAGTAGCGAGCCAGTA	ATACGGTGAGGAACAGAA
c51809_g1	CTTAGGCAGAGACAACATAA	CATTTGAAGGCAGGTGATA
c58927_g4	GCCATCTTACAGCTGCATCAC	GGCCACTTCCAAGTTTGTGG
c51809_g2	GGACTTCCAGATGAACAC	CTCAGGACCGATAGTATAATG
c51374_g1	AGGAGGATTCTGAAGGATAA	CATCTGTCTGTGCTTACC
c45988_g1	TAGTAGGCTGGACATAAGG	ACTGCTATCACAGAGGTT
c64614_g2	GTGGACAACATCGTAAGAA	AAGAATCAACTGCCTACTG
c65922_g3	GTGGAGAGGTGGAGTAAT	AGTAGTGAGAGGTAGGTAAC
c46573_g1	CATCGTTCAGAAGCACAT	GCCTTGATGAAGATGATCT
actin a1	GTCGCTTCCCAAATTACATC	CTCCATATCGTTCCAGTCG
